# Supplementary material for: Peripheral infrastructure vectors and an extended set of plant parts for the Modular Cloning system
Source: PLoS One. 2018 May 30;13(5):e0197185. doi: 10.1371/journal.pone.0197185 (PMC5976141; doi:10.1371/journal.pone.0197185)
Supplement: S1 File — (ZIP) [file pone.0197185.s005.zip]

Archive with 98 entries (98 files):
- A10_pCK013_plac_AvrRps4(1-134)[AATG-BsaI_ccdB-cat_BsaI-GCTT].gbk
- A11_pCK014_plac_AvrRps4(1-134)[AATG-BsaI_ccdB-cat_BsaI-TTCG]3xmyc.gbk
- A12_pCK015_plac_AvrRpt2(1-100)[AATG-BsaI_ccdB-cat_BsaI-GCTT].gbk
- A1_pJOG130_attL1-[AATG-BsaI-ccdb-cat-BsaI-GCTT]-attL2.gbk
- A2_pJOG131_attL1-[AATG-BsaI-ccdb-cat-BsaI-TTCG]-attL2.gbk
- A3_pJOG387_BsaI_AATG[attR1-ccdB-cat-attR2]GCTT_BsaI.gbk
- A4_pJOG267_BsaI_AATG[attR1-ccdb-cat-attR2]TTCG_BsaI.gbk
- A5_pJOG562_BsaI_GGAG[attR1-ccdb-cat-attR2]TTCG_BsaI.gbk
- A6_pJOG417_pGAD derivative; pADH1_NLS-SV40-ADGAL4-HA-[AATG-BsaI_lacZ_BsaI-GCTT]-tADH.gbk
- A7_pJOG418_pGBK derivative; pADH1_DBDGAL4-myc-[AATG-BsaI_lacZ_BsaI-GCTT]-tADH.gbk
- A8_pCK011_pGAD derivative; pADH1_NLS-SV40-ADGAL4-HA-[AATG-BsaI_ccdB-cat_BsaI-TTCG-TGA]-tADH.gbk
- A9_pCK012_pGBK derivative; pADH1_DBDGAL4-myc-[AATG-BsaI_lacZ_BsaI-TTCG-TGA]-tADH.gbk
- B10_pTEI044_[Pro+5Uf]_pRPS5a AT3G11940.gbk
- B11_pJOG301_[Pro+5U] DD45 AT2G21740.gbk
- B12_pAGM28521_[Pro+5U]_egg cell fusion promoter.gbk
- B1_pCK016_plac_AvrRpt2(1-100)[AATG-BsaI_ccdB-cat_BsaI-TTCG]3xmyc.gbk
- B2_pTRV2-GG_p35S_TRV-RNA2(5')[TATG-BsaI_ccdb-cat-BsaI-GGTG]RNA2(3').gbk
- B3_pTEI036_[Pro+5U]_LexA-35min (XVE-inducible).gbk
- B4_pTEI042_[Pro+5U]_pGal4UAS-35Smin_(GVG-inducible).gbk
- B5_pJOG644_[Pro+5Uf] pGal4UAS-35Smin (GVG-inducible).gbk
- B6_pTEI038_[Pro+5U]_pG10-90.gbk
- B7_pJOG640_[Pro+5Uf] 35S-long.gbk
- B8_pJOG684_[Pro+5U] pAtUBQ10 At4g05320.gbk
- B9_pJOG603_[Pro+5U] RPS5a AT3G11940.gbk
- C10_pJOG467_[Pro+5U(f)] SAG101 AT5G14920.gbk
- C11_pJOG010_[Pro+5U] AtPR1 At2g14610.gbk
- C12_pJOG648_[Pro+5U]_AtS2S3_AT4G27160.gbk
- C1_pJOG299_[Pro+5U] AP1 At1g69120.gbk
- C2_pJOG298_[Pro+5U] ICU2 At5g67100.gbk
- C3_pJOG295_[Pro+5U] GILT At4g12960.gbk
- C4_pJOG300_[Pro+5U] ALb2S AT1G66850.gbk
- C5_pJOG025_[Pro+5U] AtEDS1 At3g48090.gbk
- C6_pJOG123_[Pro+5Uf] AtEDS1 At3g48090.gbk
- C7_pJOG026_[Pro+5U] AtPAD4 At3g52430.gbk
- C8_pJOG124_[Pro+5U(f)] AtPAD4 At3g52430.gbk
- C9_pJOG466_[Pro+5U] SAG101 AT5G14920.gbk
- D10_pAGM1761[Pro]_pAtDMC1.gbk
- D11_pJOG020_[Pro+5U] PcUbi4-2.gbk
- D12_pJOG575_[Pro+5U(f)] PcUbi4-2.gbk
- D1_pTEI067_[Pro+5U] AtCER6 Atg68530.gbk
- D2_pTEI068_[Pro+5U] AtCUE1 At5g33320.gbk
- D3_pTEI069_[Pro+5U] BODYGUARD At1g64670.gbk
- D4_pTEI070_[Pro+5U] GC1 At1g22690.gbk
- D5_pTEI071_[Pro+5U] CAB3 At1g29910.gbk
- D6_pTEI073_pATML12_as_Pro+5U.gbk
- D7_pCK019_[Pro+5U]_pEXP7.gbk
- D8_pCK020_[Pro+5U]_pWox5.gbk
- D9_pCK021_[Pro+5U]_pSombrero.gbk
- E10_pJOG169_[NT1] mTRQ.gbk
- E11_pJOG175_[CT] mTRQ.gbk
- E12_pJOG168_[NT1] mVenus.gbk
- E1_pJOG022_[Pro+5U]_ZmUbi.gbk
- E2_pJOG213_[Pro+5U]_SlEDS1_Solyc06g071280.gbk
- E3_pJOG004_[Pro+5U(f)] SlEDS1 Solyc06g071280.gbk
- E4_pJOG535_[Pro+5U]_CaBs3.gbk
- E5_pJOG577_[Pro+5U(f)] CaBs3.gbk
- E6_pJOG638_[Pro+5U] CaBs3-weak.gbk
- E7_pJOG639_[Pro+5U(f)]_CaBs3-weak.gbk
- E8_pJOG170_[NT1] mEGFP.gbk
- E9_pJOG176_[CT] mEGFP.gbk
- F10_pAGM16429_[NT1]_6xHis-NESpki-GFP.gbk
- F11_pJOG642_[NT1] 3xHA-tRFP-T.gbk
- F12_pJOG317_[CT] 4XMyc-TwinStrep.gbk
- F1_pJOG174_[CT] mVenus.gbk
- F2_pJOG142_[CT]_mYFP-NES.gbk
- F3_pJOG143_[CT] mYFP-NLS.gbk
- F4_pJOG140_[NT1] Nuclear Export Signal.gbk
- F5_pJOG141_[NT1] Nuclear Localisation Signal.gbk
- F6_pJOG824 [CT] Nuclear Localisation Signal.gbk
- F7_pAGM16456_[NT1]_6xHisNESrev.gbk
- F8_pAGM16467_[NT1]_6xHisNES-PKI.gbk
- F9_pAGM16418_[NT1]_6xHis-NESrev-GFP.gbk
- G10_pJOG173_[CDS1] mEGFP.gbk
- G11_pJOG172_[CDS1] mTRQ.gbk
- G12_pJOG171_[CDS1] mVenus.gbk
- G1_pJOG331_[CT] 6XHA-TwinStrep.gbk
- G2_pJOG658_[NT1] 3xHA-LUC.gbk
- G3_pJOG659_[CT] REN-3xHA.gbk
- G4_pJOG643_[NT1] rat GR-HBD.gbk
- G5_pCK032 [CT] rat GR-HBD.gbk
- G6_pTEI037_[NT1] GR-mEGFP.gbk
- G7_pTEI041_[NT1]_Estradiol Receptor.gbk
- G8_pCK025_[CT]_Estradiol Receptor.gbk
- G9_pAGM16841 [STOP-nost].gbk
- H10_pCK026_[CDS1] Bs3.gbk
- H11_pJOG822_[CDS1]_YFP-NLS.gbk
- H12_pJOG587_[CDS2] GUS without ATG.gbk
- H1_pJOG021_[CDS1] hpt.gbk
- H2_pJOG351_[CDS1] nptII.gbk
- H3_pJOG031_[CDS1ns]  PSE-AvrRps4.gbk
- H4_pJOG536_[CDS1] NTF-INTACT.gbk
- H5_pJOG545_[CDS1] AvrBs3 (Xcv).gbk
- H6_pCK039_[CDS1] dTALE.gbk
- H7_pCK038_[CDS1ns] dTALE.gbk
- H8_pJOG641_[CDS1] GVG (DEX).gbk
- H9_pTEI039_[CDS1]_XVE (Estradiol).gbk
- pJOG947_GWasNT1-CDS1ns.gbk
- pJOG956_GWasNT1-CDS1stop.gbk
