# Supplementary material for: Peripheral infrastructure vectors and an extended set of plant parts for the Modular Cloning system
Source: PLoS One. 2018 May 30;13(5):e0197185. doi: 10.1371/journal.pone.0197185 (PMC5976141; doi:10.1371/journal.pone.0197185)
Supplement: S1 File — (ZIP) [file pone.0197185.s005.zip › A10_pCK013_plac_AvrRps4(1-134)[AATG-BsaI_ccdB-cat_BsaI-GCTT].gbk]

LOCUS       pCK013_AvrRPS4N_CDS1      6389 bp    DNA     circular SYN 10-JAN-2005
DEFINITION  Cloning vector pBBR1MCS-5 REP, LacZ alpha peptide (lacZ alpha), and
            gentamicin-3-acetyltransferase genes, complete cds.
ACCESSION   U25061
VERSION     U25061.1  GI:833825
KEYWORDS    .
SOURCE      Cloning vector pBBR1MCS-5 (unknown)
  ORGANISM  Cloning vector pBBR1MCS-5
            other sequences; artificial sequences; vectors.
REFERENCE   1  (bases 1 to 4768)
  AUTHORS   Kovach,M.E., Phillips,R.W., Elzer,P.H., Roop,R.M. II and
            Peterson,K.M.
  TITLE     pBBR1MCS: a broad-host-range cloning vector
  JOURNAL   BioTechniques 16 (5), 800-802 (1994)
   PUBMED   8068328
REFERENCE   2  (bases 1 to 4768)
  AUTHORS   Kovach,M.E., Elzer,P.H., Hill,D.S., Robertson,G.T., Farris,M.A.,
            Roop,R.M. II and Peterson,K.M.
  TITLE     Four new derivatives of the broad-host-range cloning vector
            pBBR1MCS, carrying different antibiotic-resistance cassettes
  JOURNAL   Gene 166 (1), 175-176 (1995)
   PUBMED   8529885
REFERENCE   3  (bases 1 to 4768)
  AUTHORS   Kovach,M.E.
  TITLE     Direct Submission
  JOURNAL   Submitted (13-APR-1995) Michael E. Kovach, Microbiology, Louisiana
            State University, 1501 Kings Highway, Shreveport, LA 71130, USA
FEATURES             Location/Qualifiers
     CDS             complement(158..691)
                     /function="resistance to gentamicin"
                     /codon_start=1
                     /transl_table=11
                     /product="gentamicin-3-acetyltransferase"
                     /protein_id="AAB06696.1"
                     /db_xref="GI:833828"
                     /translation="MLRSSNDVTQQGSRPKTKLGGSSMGIIRTCRLGPDQVKSMRAAL
                     DLFGREFGDVATYSQHQPDSDYLGNLLRSKTFIALAAFDQEAVVGALAAYVLPRFEQP
                     RSEIYIYDLAVSGEHRRQGIATALINLLKHEANALGAYVIYVQADYGDDPAVALYTKL
                     GIREEVMHFDIDPSTAT"
     primer          1077..1094
                     /label="pBR1180F"
     promoter        1123..1280
                     /label="plac"
     CDS             1286..>1687
                     /gene="avrRps4"
                     /codon_start=1
                     /transl_table=11
                     /product="avirulence protein"
                     /protein_id="AAB51082.1"
                     /db_xref="GI:1008894"
                     /translation="MTRISTSSVNSSFSYSAPAEEAQNRVSSAPTNSSPPGTTTAVAQ
                     ASEGQKKPGAVLSMHAQRLRQLCESSSHQYRQNALLAKSFDAQRLDINTQAGPSNSPH
                     LNALNKLQQRDFKPAAGGLEIPFTPKSLLGGGKRVYQIGSSSRDVQVCPRGAGAALRQ
                     EIEDKQLMVNNLTDELQDAIDEANPAEIANTSQQLRHARADLADLQRRFAVLRNEDRR
                     IN"
     primer          1541..1561
                     /label="JS770-sequencing primer"
     Site            1682..1687
                     /site_type="cleavage site"
                     /label="predicted cleavage between Gyl133-Gly134"
     CDS             1812..2471
                     /invitrogen="1080000"
                     /label="Cm(R)"
     CDS             2813..3118
                     /invitrogen="1060000"
                     /label="ccdB"
     CDS             3155..3265
                     /label="3xmyc"
     primer          complement(3334..3356)
                     /label="pBRMenlaczR"
     CDS             complement(3832..4494)
                     /note="required for plasmid replication"
                     /codon_start=1
                     /transl_table=11
                     /product="REP"
                     /protein_id="AAB06694.1"
                     /db_xref="GI:833826"
                     /translation="MATQSREIGIQAKNKPGHWVQTERKAHEAWAGLIARKPTAAMLL
                     HHLVAQMGHQNAVVVSQKTLSKLIGRSLRTVQYAVKDLVAERWISVVKLNGPGTVSAY
                     VVNDRVAWGQPRDQLRLSVFSAAVVVDHDDQDESLLGHGDLRRIPTLYPGEQQLPTGP
                     GEEPPSQPGIPGMEPDLPALTETEEWERRGQQRLPMPDEPCFLDDGEPLEPPTRVTLP
                     RR"
ORIGIN
        1 GCTGACGGAA CAGCGGGAAG TCCAGCGCCA GAAACAGGCC CAGCGCCAGC AGGAACGCGG
       61 GCGCGCACAT TTCCCCGAAA AGTGCCACCT GGCGGCGTTG TGACAATTTA CCGAACAACT
      121 CCGCGGCCGG GAAGCCGATC TCGGCTTGAA CGAATTGTTA GGTGGCGGTA CTTGGGTCGA
      181 TATCAAAGTG CATCACTTCT TCCCGTATGC CCAACTTTGT ATAGAGAGCC ACTGCGGGAT
      241 CGTCACCGTA ATCTGCTTGC ACGTAGATCA CATAAGCACC AAGCGCGTTG GCCTCATGCT
      301 TGAGGAGATT GATGAGCGCG GTGGCAATGC CCTGCCTCCG GTGCTCGCCG GAGACTGCGA
      361 GATCATAGAT ATAGATCTCA CTACGCGGCT GCTCAAACCT GGGCAGAACG TAAGCCGCGA
      421 GAGCGCCAAC AACCGCTTCT TGGTCGAAGG CAGCAAGCGC GATGAATGTC TTACTACGGA
      481 GCAAGTTCCC GAGGTAATCG GAGTCCGGCT GATGTTGGGA GTAGGTGGCT ACGTCTCCGA
      541 ACTCACGACC GAAAAGATCA AGAGCAGCCC GCATGGATTT GACTTGGTCA GGGCCGAGCC
      601 TACATGTGCG AATGATGCCC ATACTTGAGC CACCTAACTT TGTTTTAGGG CGACTGCCCT
      661 GCTGCGTAAC ATCGTTGCTG CTGCGTAACA TCGTTGCTGC TCCATAACAT CAAACATCGA
      721 CCCACGGCGT AACGCGCTTG CTGCTTGGAT GCCCGAGGCA TAGACTGTAC AAAAAAACAG
      781 TCATAACAAG CCATGAAAAC CGCCACTGCG CCGTTACCAC CGCTGCGTTC GGTCAAGGTT
      841 CTGGACCAGT TGCGTGAGCG CATACGCTAC TTGCATTACA GTTTACGAAC CGAACAGGCT
      901 TATGTCAACT GGGTTCGTGC CTTCATCCGT TTCCACGGTG TGCGTCCATG GGCAAATATT
      961 ATACGCAAGG CGACAAGGTG CTGATGCCGC TGGCGATTCA GGTTCATCAT GCCGTTTGTG
     1021 ATGGCTTCCA TGTCGGCAGA ATGCTTAATG AATTACAACA GTTTTTATGC ATGCGCCCAA
     1081 TACGCAAACC GCCTCTCCCC GCGCGTTGGC CGATTCATTA ATGCAGCTGG CACGACAGGT
     1141 TTCCCGACTG GAAAGCGGGC AGTGAGCGCA ACGCAATTAA TGTGAGTTAG CTCACTCATT
     1201 AGGCACCCCA GGCTTTACAC TTTATGCTTC CGGCTCGTAT GTTGTGTGGA ATTGTGAGCG
     1261 GATAACAATT TCACACAGGA GAATTATGAC TCGAATTTCA ACCAGTTCAG TAAATTCCAG
     1321 CTTCAGTTAC TCGGCCCCTG CAGAGGAAGC GCAAAACCGC GTTTCCTCAG CCCCCACCAA
     1381 CTCCTCTCCA CCTGGCACCA CAACCGCTGT CGCCCAGGCG TCAGAGGGGC AAAAAAAGCC
     1441 GGGGGCGGTA TTAAGCATGC ATGCACAGCG ACTGCGCCAA TTGTGTGAGA GTTCATCTCA
     1501 CCAGTACCGG CAGAACGCGC TATTAGCTAA ATCTTTTGAT GCTCAACGCC TAGACATTAA
     1561 CACTCAAGCG GGCCCTTCCA ATAGCCCTCA CCTGAACGCT CTCAACAAGC TCCAACAACG
     1621 AGATTTCAAA CCTGCGGCTG GCGGGCTAGA AATCCCATTT ACACCCAAAT CCCTATTGGG
     1681 TGGAGGTgca ATGagagacc TGAGACGTTG ATCGGCACGT AAGAGGTTCC AACTTTCACC
     1741 ATAATGAAAT AAGATCACTA CCGGGCGTAT TTTTTGAGTT ATCGAGATTT TCAGGAGCTA
     1801 AGGAAGCTAA AATGGAGAAA AAAATCACTG GATATACCAC CGTTGATATA TCCCAATGGC
     1861 ATCGTAAAGA ACATTTTGAG GCATTTCAGT CAGTTGCTCA ATGTACCTAT AACCAGACCG
     1921 TTCAGCTGGA TATTACGGCC TTTTTAAAGA CCGTAAAGAA AAATAAGCAC AAGTTTTATC
     1981 CGGCCTTTAT TCACATTCTT GCCCGCCTGA TGAATGCTCA TCCGGAATTC CGTATGGCAA
     2041 TGAAAGACGG TGAGCTGGTG ATATGGGATA GTGTTCACCC TTGTTACACC GTTTTCCATG
     2101 AGCAAACTGA AACGTTTTCA TCGCTCTGGA GTGAATACCA CGACGATTTC CGGCAGTTTC
     2161 TACACATATA TTCGCAAGAT GTGGCGTGTT ACGGTGAAAA CCTGGCCTAT TTCCCTAAAG
     2221 GGTTTATTGA GAATATGTTT TTCGTCTCAG CCAATCCCTG GGTGAGTTTC ACCAGTTTTG
     2281 ATTTAAACGT GGCCAATATG GACAACTTCT TCGCCCCCGT TTTCACCATG GGCAAATATT
     2341 ATACGCAAGG CGACAAGGTG CTGATGCCGC TGGCGATTCA GGTTCATCAT GCCGTCTGTG
     2401 ATGGCTTCCA TGTCGGCAGA ATGCTTAATG AATTACAACA GTACTGCGAT GAGTGGCAGG
     2461 GCGGGGCGTA ATCGCGTGGA TCCGGCTTAC TAAAAGCCAG ATAACAGTAT GCGTATTTGC
     2521 GCGCTGATTT TTGCGGTATA AGAATATATA CTGATATGTA TACCCGAAGT ATGTCAAAAA
     2581 GAGGTaTGCT ATGAAGCAGC GTATTACAGT GACAGTTGAC AGCGACAGCT ATCAGTTGCT
     2641 CAAGGCATAT ATGATGTCAA TATCTCCGGT CTGGTAAGCA CAACCATGCA GAATGAAGCC
     2701 CGTCGTCTGC GTGCCGAACG CTGGAAAGCG GAAAATCAGG AAGGGATGGC TGAGGTCGCC
     2761 CGGTTTATTG AAATGAACGG CTCTTTTGCT GACGAGAACA GGGgCTGGTG AAATGCAGTT
     2821 TAAGGTTTAC ACCTATAAAA GAGAGAGCCG TTATCGTCTG TTTGTGGATG TACAGAGTGA
     2881 TATTATTGAC ACGCCCGGGC GACGGATGGT GATCCCCCTG GCCAGTGCAC GTCTGCTGTC
     2941 AGATAAAGTC TCCCGTGAAC TTTACCCGGT GGTGCATATC GGGGATGAAA GCTGGCGCAT
     3001 GATGACCACC GATATGGCCA GTGTGCCGGT tTCCGTTATC GGGGAAGAAG TGGCTGATCT
     3061 CAGCCACCGC GAAAATGACA TCAAAAACGC CATTAACCTG ATGTTCTGGG GAATATAAAT
     3121 GTCAGGCTCC CTTATACACA GCCAGTCggt ctcagcttaa caaaagttga tttctgaaga
     3181 agatttgaac ggtgaacaaa agctaatctc cgaggaagac ttgaacggtg aacaaaaatt
     3241 aatctcagaa gaagacttga actgaAAGCT TTAAGCGTTA ATATTTTGTT AAAATTCGCG
     3301 TTAAATTTTT GTTAAATCAG CTCATTTTTT AACCAATAGG CCGACTGCGA TGAGTGGCAG
     3361 GGCGGGGCGT AATTTTTTTA AGGCAGTTAT TGGTGCCCTT AAACGCCTGG TGCTACGCCT
     3421 GAATAAGTGA TAATAAGCGG ATGAATGGCA GAAATTCGAA AGCAAATTCG ACCCGGTCGT
     3481 CGGTTCAGGG CAGGGTCGTT AAATAGCCGC TTATGTCTAT TGCTGGTTTA CCGGTTTATT
     3541 GACTACCGGA AGCAGTGTGA CCGTGTGCTT CTCAAATGCC TGAGGCCAGT TTGCTCAGGC
     3601 TCTCCCCGTG GAGGTAATAA TTGACGATAT GATCATTTAT TCTGCCTCCC AGAGCCTGAT
     3661 AAAAACGGTG AATCCGTTAG CGAGGTGCCG CCGGCTTCCA TTCAGGTCGA GGTGGCCCGG
     3721 CTCCATGCAC CGCGACGCAA CGCGGGGAGG CAGACAAGGT ATAGGGCGGC GAGGCGGCTA
     3781 CAGCCGATAG TCTGGAACAG CGCACTTACG GGTTGCTGCG CAACCCAAGT GCTACCGGCG
     3841 CGGCAGCGTG ACCCGTGTCG GCGGCTCCAA CGGCTCGCCA TCGTCCAGAA AACACGGCTC
     3901 ATCGGGCATC GGCAGGCGCT GCTGCCCGCG CCGTTCCCAT TCCTCCGTTT CGGTCAAGGC
     3961 TGGCAGGTCT GGTTCCATGC CCGGAATGCC GGGCTGGCTG GGCGGCTCCT CGCCGGGGCC
     4021 GGTCGGTAGT TGCTGCTCGC CCGGATACAG GGTCGGGATG CGGCGCAGGT CGCCATGCCC
     4081 CAACAGCGAT TCGTCCTGGT CGTCGTGATC AACCACCACG GCGGCACTGA ACACCGACAG
     4141 GCGCAACTGG TCGCGGGGCT GGCCCCACGC CACGCGGTCA TTGACCACGT AGGCCGACAC
     4201 GGTGCCGGGG CCGTTGAGCT TCACGACGGA GATCCAGCGC TCGGCCACCA AGTCCTTGAC
     4261 TGCGTATTGG ACCGTCCGCA AAGAACGTCC GATGAGCTTG GAAAGTGTCT TCTGGCTGAC
     4321 CACCACGGCG TTCTGGTGGC CCATCTGCGC CACGAGGTGA TGCAGCAGCA TTGCCGCCGT
     4381 GGGTTTCCTC GCAATAAGCC CGGCCCACGC CTCATGCGCT TTGCGTTCCG TTTGCACCCA
     4441 GTGACCGGGC TTGTTCTTGG CTTGAATGCC GATTTCTCTG GACTGCGTGG CCATGCTTAT
     4501 CTCCATGCGG TAGGGTGCCG CACGGTTGCG GCACCATGCG CAATCAGCTG CAACTTTTCG
     4561 GCAGCGCGAC AACAATTATG CGTTGCGTAA AAGTGGCAGT CAATTACAGA TTTTCTTTAA
     4621 CCTACGCAAT GAGCTATTGC GGGGGGTGCC GCAATGAGCT GTTGCGTACC CCCCTTTTTT
     4681 AAGTTGTTGA TTTTTAAGTC TTTCGCATTT CGCCCTATAT CTAGTTCTTT GGTGCCCAAA
     4741 GAAGGGCACC CCTGCGGGGT TCCCCCACGC CTTCGGCGCG GCTCCCCCTC CGGCAAAAAG
     4801 TGGCCCCTCC GGGGCTTGTT GATCGACTGC GCGGCCTTCG GCCTTGCCCA AGGTGGCGCT
     4861 GCCCCCTTGG AACCCCCGCA CTCGCCGCCG TGAGGCTCGG GGGGCAGGCG GGCGGGCTTC
     4921 GCCTTCGACT GCCCCCACTC GCATAGGCTT GGGTCGTTCC AGGCGCGTCA AGGCCAAGCC
     4981 GCTGCGCGGT CGCTGCGCGA GCCTTGACCC GCCTTCCACT TGGTGTCCAA CCGGCAAGCG
     5041 AAGCGCGCAG GCCGCAGGCC GGAGGCTTTT CCCCAGAGAA AATTAAAAAA ATTGATGGGG
     5101 CAAGGCCGCA GGCCGCGCAG TTGGAGCCGG TGGGTATGTG GTCGAAGGCT GGGTAGCCGG
     5161 TGGGCAATCC CTGTGGTCAA GCTCGTGGGC AGGCGCAGCC TGTCCATCAG CTTGTCCAGC
     5221 AGGGTTGTCC ACGGGCCGAG CGAAGCGAGC CAGCCGGTGG CCGCTCGCGG CCATCGTCCA
     5281 CATATCCACG GGCTGGCAAG GGAGCGCAGC GACCGCGCAG GGCGAAGCCC GGAGAGCAAG
     5341 CCCGTAGGGC GCCGCAGCCG CCGTAGGCGG TCACGACTTT GCGAAGCAAA GTCTAGTGAG
     5401 TATACTCAAG CATTGAGTGG CCCGCCGGAG GCACCGCCTT GCGCTGCCCC CGTCGAGCCG
     5461 GTTGGACACC AAAAGGGAGG GGCAGGCATG GCGGCATACG CGATCATGCG ATGCAAGAAG
     5521 CTGGCGAAAA TGGGCAACGT GGCGGCCAGT CTCAAGCACG CCTACCGCGA GCGCGAGACG
     5581 CCCAACGCTG ACGCCAGCAG GACGCCAGAG AACGAGCACT GGGCGGCCAG CAGCACCGAT
     5641 GAAGCGATGG GCCGACTGCG CGAGTTGCTG CCAGAGAAGC GGCGCAAGGA CGCTGTGTTG
     5701 GCGGTCGAGT ACGTCATGAC GGCCAGCCCG GAATGGTGGA AGTCGGCCAG CCAAGAACAG
     5761 CAGGCGGCGT TCTTCGAGAA GGCGCACAAG TGGCTGGCGG ACAAGTACGG GGCGGATCGC
     5821 ATCGTGACGG CCAGCATCCA CCGTGACGAA ACCAGCCCGC ACATGACCGC GTTCGTGGTG
     5881 CCGCTGACGC AGGACGGCAG GCTGTCGGCC AAGGAGTTCA TCGGCAACAA AGCGCAGATG
     5941 ACCCGCGACC AGACCACGTT TGCGGCCGCT GTGGCCGATC TAGGGCTGCA ACGGGGCATC
     6001 GAGGGCAGCA AGGCACGTCA CACGCGCATT CAGGCGTTCT ACGAGGCCCT GGAGCGGCCA
     6061 CCAGTGGGCC ACGTCACCAT CAGCCCGCAA GCGGTCGAGC CACGCGCCTA TGCACCGCAG
     6121 GGATTGGCCG AAAAGCTGGG AATCTCAAAG CGCGTTGAGA CGCCGGAAGC CGTGGCCGAC
     6181 CGGCTGACAA AAGCGGTTCG GCAGGGGTAT GAGCCTGCCC TACAGGCCGC CGCAGGAGCG
     6241 CGTGAGATGC GCAAGAAGGC CGATCAAGCC CAAGAGACGG CCCGAgATCT TCGGGAGCGC
     6301 CTGAAGCCCG TTCTGGACGC CCTGGGGCCG TTGAATCGGG ATATGCAGGC CAAGGCCGCC
     6361 GCGATCATCA AGGCCGTGGG CGAAAAGCT
//
