# Supplementary material for: Peripheral infrastructure vectors and an extended set of plant parts for the Modular Cloning system
Source: PLoS One. 2018 May 30;13(5):e0197185. doi: 10.1371/journal.pone.0197185 (PMC5976141; doi:10.1371/journal.pone.0197185)
Supplement: S1 File — (ZIP) [file pone.0197185.s005.zip › A11_pCK014_plac_AvrRps4(1-134)[AATG-BsaI_ccdB-cat_BsaI-TTCG]3xmyc.gbk]

LOCUS       pCK014_AvrRPS4N_CDS1ns      6390 bp    DNA     circular SYN 10-JAN-2005
DEFINITION  Cloning vector pBBR1MCS-5 REP, LacZ alpha peptide (lacZ alpha), and
            gentamicin-3-acetyltransferase genes, complete cds.
ACCESSION   U25061
VERSION     U25061.1  GI:833825
KEYWORDS    .
SOURCE      Cloning vector pBBR1MCS-5 (unknown)
  ORGANISM  Cloning vector pBBR1MCS-5
            other sequences; artificial sequences; vectors.
REFERENCE   1  (bases 1 to 4768)
  AUTHORS   Kovach,M.E., Phillips,R.W., Elzer,P.H., Roop,R.M. II and
            Peterson,K.M.
  TITLE     pBBR1MCS: a broad-host-range cloning vector
  JOURNAL   BioTechniques 16 (5), 800-802 (1994)
   PUBMED   8068328
REFERENCE   2  (bases 1 to 4768)
  AUTHORS   Kovach,M.E., Elzer,P.H., Hill,D.S., Robertson,G.T., Farris,M.A.,
            Roop,R.M. II and Peterson,K.M.
  TITLE     Four new derivatives of the broad-host-range cloning vector
            pBBR1MCS, carrying different antibiotic-resistance cassettes
  JOURNAL   Gene 166 (1), 175-176 (1995)
   PUBMED   8529885
REFERENCE   3  (bases 1 to 4768)
  AUTHORS   Kovach,M.E.
  TITLE     Direct Submission
  JOURNAL   Submitted (13-APR-1995) Michael E. Kovach, Microbiology, Louisiana
            State University, 1501 Kings Highway, Shreveport, LA 71130, USA
FEATURES             Location/Qualifiers
     CDS             complement(158..691)
                     /function="resistance to gentamicin"
                     /codon_start=1
                     /transl_table=11
                     /product="gentamicin-3-acetyltransferase"
                     /protein_id="AAB06696.1"
                     /db_xref="GI:833828"
                     /translation="MLRSSNDVTQQGSRPKTKLGGSSMGIIRTCRLGPDQVKSMRAAL
                     DLFGREFGDVATYSQHQPDSDYLGNLLRSKTFIALAAFDQEAVVGALAAYVLPRFEQP
                     RSEIYIYDLAVSGEHRRQGIATALINLLKHEANALGAYVIYVQADYGDDPAVALYTKL
                     GIREEVMHFDIDPSTAT"
     primer          1077..1094
                     /label="pBR1180F"
     promoter        1123..1280
                     /label="plac"
     CDS             1286..>1687
                     /gene="avrRps4"
                     /codon_start=1
                     /transl_table=11
                     /product="avirulence protein"
                     /protein_id="AAB51082.1"
                     /db_xref="GI:1008894"
                     /translation="MTRISTSSVNSSFSYSAPAEEAQNRVSSAPTNSSPPGTTTAVAQ
                     ASEGQKKPGAVLSMHAQRLRQLCESSSHQYRQNALLAKSFDAQRLDINTQAGPSNSPH
                     LNALNKLQQRDFKPAAGGLEIPFTPKSLLGGGKRVYQIGSSSRDVQVCPRGAGAALRQ
                     EIEDKQLMVNNLTDELQDAIDEANPAEIANTSQQLRHARADLADLQRRFAVLRNEDRR
                     IN"
     primer          1541..1561
                     /label="JS770-sequencing primer"
     Site            1682..1687
                     /site_type="cleavage site"
                     /label="predicted cleavage between Gyl133-Gly134"
     CDS             1812..2471
                     /invitrogen="1080000"
                     /label="Cm(R)"
     CDS             2813..3118
                     /invitrogen="1060000"
                     /label="ccdB"
     CDS             3155..3266
                     /label="3xmyc"
     primer          complement(3335..3357)
                     /label="pBRMenlaczR"
     CDS             complement(3833..4495)
                     /note="required for plasmid replication"
                     /codon_start=1
                     /transl_table=11
                     /product="REP"
                     /protein_id="AAB06694.1"
                     /db_xref="GI:833826"
                     /translation="MATQSREIGIQAKNKPGHWVQTERKAHEAWAGLIARKPTAAMLL
                     HHLVAQMGHQNAVVVSQKTLSKLIGRSLRTVQYAVKDLVAERWISVVKLNGPGTVSAY
                     VVNDRVAWGQPRDQLRLSVFSAAVVVDHDDQDESLLGHGDLRRIPTLYPGEQQLPTGP
                     GEEPPSQPGIPGMEPDLPALTETEEWERRGQQRLPMPDEPCFLDDGEPLEPPTRVTLP
                     RR"
ORIGIN
        1 GCTGACGGAA CAGCGGGAAG TCCAGCGCCA GAAACAGGCC CAGCGCCAGC AGGAACGCGG
       61 GCGCGCACAT TTCCCCGAAA AGTGCCACCT GGCGGCGTTG TGACAATTTA CCGAACAACT
      121 CCGCGGCCGG GAAGCCGATC TCGGCTTGAA CGAATTGTTA GGTGGCGGTA CTTGGGTCGA
      181 TATCAAAGTG CATCACTTCT TCCCGTATGC CCAACTTTGT ATAGAGAGCC ACTGCGGGAT
      241 CGTCACCGTA ATCTGCTTGC ACGTAGATCA CATAAGCACC AAGCGCGTTG GCCTCATGCT
      301 TGAGGAGATT GATGAGCGCG GTGGCAATGC CCTGCCTCCG GTGCTCGCCG GAGACTGCGA
      361 GATCATAGAT ATAGATCTCA CTACGCGGCT GCTCAAACCT GGGCAGAACG TAAGCCGCGA
      421 GAGCGCCAAC AACCGCTTCT TGGTCGAAGG CAGCAAGCGC GATGAATGTC TTACTACGGA
      481 GCAAGTTCCC GAGGTAATCG GAGTCCGGCT GATGTTGGGA GTAGGTGGCT ACGTCTCCGA
      541 ACTCACGACC GAAAAGATCA AGAGCAGCCC GCATGGATTT GACTTGGTCA GGGCCGAGCC
      601 TACATGTGCG AATGATGCCC ATACTTGAGC CACCTAACTT TGTTTTAGGG CGACTGCCCT
      661 GCTGCGTAAC ATCGTTGCTG CTGCGTAACA TCGTTGCTGC TCCATAACAT CAAACATCGA
      721 CCCACGGCGT AACGCGCTTG CTGCTTGGAT GCCCGAGGCA TAGACTGTAC AAAAAAACAG
      781 TCATAACAAG CCATGAAAAC CGCCACTGCG CCGTTACCAC CGCTGCGTTC GGTCAAGGTT
      841 CTGGACCAGT TGCGTGAGCG CATACGCTAC TTGCATTACA GTTTACGAAC CGAACAGGCT
      901 TATGTCAACT GGGTTCGTGC CTTCATCCGT TTCCACGGTG TGCGTCCATG GGCAAATATT
      961 ATACGCAAGG CGACAAGGTG CTGATGCCGC TGGCGATTCA GGTTCATCAT GCCGTTTGTG
     1021 ATGGCTTCCA TGTCGGCAGA ATGCTTAATG AATTACAACA GTTTTTATGC ATGCGCCCAA
     1081 TACGCAAACC GCCTCTCCCC GCGCGTTGGC CGATTCATTA ATGCAGCTGG CACGACAGGT
     1141 TTCCCGACTG GAAAGCGGGC AGTGAGCGCA ACGCAATTAA TGTGAGTTAG CTCACTCATT
     1201 AGGCACCCCA GGCTTTACAC TTTATGCTTC CGGCTCGTAT GTTGTGTGGA ATTGTGAGCG
     1261 GATAACAATT TCACACAGGA GAATTATGAC TCGAATTTCA ACCAGTTCAG TAAATTCCAG
     1321 CTTCAGTTAC TCGGCCCCTG CAGAGGAAGC GCAAAACCGC GTTTCCTCAG CCCCCACCAA
     1381 CTCCTCTCCA CCTGGCACCA CAACCGCTGT CGCCCAGGCG TCAGAGGGGC AAAAAAAGCC
     1441 GGGGGCGGTA TTAAGCATGC ATGCACAGCG ACTGCGCCAA TTGTGTGAGA GTTCATCTCA
     1501 CCAGTACCGG CAGAACGCGC TATTAGCTAA ATCTTTTGAT GCTCAACGCC TAGACATTAA
     1561 CACTCAAGCG GGCCCTTCCA ATAGCCCTCA CCTGAACGCT CTCAACAAGC TCCAACAACG
     1621 AGATTTCAAA CCTGCGGCTG GCGGGCTAGA AATCCCATTT ACACCCAAAT CCCTATTGGG
     1681 TGGAGGTgca ATGagagacc TGAGACGTTG ATCGGCACGT AAGAGGTTCC AACTTTCACC
     1741 ATAATGAAAT AAGATCACTA CCGGGCGTAT TTTTTGAGTT ATCGAGATTT TCAGGAGCTA
     1801 AGGAAGCTAA AATGGAGAAA AAAATCACTG GATATACCAC CGTTGATATA TCCCAATGGC
     1861 ATCGTAAAGA ACATTTTGAG GCATTTCAGT CAGTTGCTCA ATGTACCTAT AACCAGACCG
     1921 TTCAGCTGGA TATTACGGCC TTTTTAAAGA CCGTAAAGAA AAATAAGCAC AAGTTTTATC
     1981 CGGCCTTTAT TCACATTCTT GCCCGCCTGA TGAATGCTCA TCCGGAATTC CGTATGGCAA
     2041 TGAAAGACGG TGAGCTGGTG ATATGGGATA GTGTTCACCC TTGTTACACC GTTTTCCATG
     2101 AGCAAACTGA AACGTTTTCA TCGCTCTGGA GTGAATACCA CGACGATTTC CGGCAGTTTC
     2161 TACACATATA TTCGCAAGAT GTGGCGTGTT ACGGTGAAAA CCTGGCCTAT TTCCCTAAAG
     2221 GGTTTATTGA GAATATGTTT TTCGTCTCAG CCAATCCCTG GGTGAGTTTC ACCAGTTTTG
     2281 ATTTAAACGT GGCCAATATG GACAACTTCT TCGCCCCCGT TTTCACCATG GGCAAATATT
     2341 ATACGCAAGG CGACAAGGTG CTGATGCCGC TGGCGATTCA GGTTCATCAT GCCGTCTGTG
     2401 ATGGCTTCCA TGTCGGCAGA ATGCTTAATG AATTACAACA GTACTGCGAT GAGTGGCAGG
     2461 GCGGGGCGTA ATCGCGTGGA TCCGGCTTAC TAAAAGCCAG ATAACAGTAT GCGTATTTGC
     2521 GCGCTGATTT TTGCGGTATA AGAATATATA CTGATATGTA TACCCGAAGT ATGTCAAAAA
     2581 GAGGTaTGCT ATGAAGCAGC GTATTACAGT GACAGTTGAC AGCGACAGCT ATCAGTTGCT
     2641 CAAGGCATAT ATGATGTCAA TATCTCCGGT CTGGTAAGCA CAACCATGCA GAATGAAGCC
     2701 CGTCGTCTGC GTGCCGAACG CTGGAAAGCG GAAAATCAGG AAGGGATGGC TGAGGTCGCC
     2761 CGGTTTATTG AAATGAACGG CTCTTTTGCT GACGAGAACA GGGgCTGGTG AAATGCAGTT
     2821 TAAGGTTTAC ACCTATAAAA GAGAGAGCCG TTATCGTCTG TTTGTGGATG TACAGAGTGA
     2881 TATTATTGAC ACGCCCGGGC GACGGATGGT GATCCCCCTG GCCAGTGCAC GTCTGCTGTC
     2941 AGATAAAGTC TCCCGTGAAC TTTACCCGGT GGTGCATATC GGGGATGAAA GCTGGCGCAT
     3001 GATGACCACC GATATGGCCA GTGTGCCGGT tTCCGTTATC GGGGAAGAAG TGGCTGATCT
     3061 CAGCCACCGC GAAAATGACA TCAAAAACGC CATTAACCTG ATGTTCTGGG GAATATAAAT
     3121 GTCAGGCTCC CTTATACACA GCCAGTCggt ctcaTTCGGa acaaaagttg atttctgaag
     3181 aagatttgaa cggtgaacaa aagctaatct ccgaggaaga cttgaacggt gaacaaaaat
     3241 taatctcaga agaagacttg aactgaAAGC TTTAAGCGTT AATATTTTGT TAAAATTCGC
     3301 GTTAAATTTT TGTTAAATCA GCTCATTTTT TAACCAATAG GCCGACTGCG ATGAGTGGCA
     3361 GGGCGGGGCG TAATTTTTTT AAGGCAGTTA TTGGTGCCCT TAAACGCCTG GTGCTACGCC
     3421 TGAATAAGTG ATAATAAGCG GATGAATGGC AGAAATTCGA AAGCAAATTC GACCCGGTCG
     3481 TCGGTTCAGG GCAGGGTCGT TAAATAGCCG CTTATGTCTA TTGCTGGTTT ACCGGTTTAT
     3541 TGACTACCGG AAGCAGTGTG ACCGTGTGCT TCTCAAATGC CTGAGGCCAG TTTGCTCAGG
     3601 CTCTCCCCGT GGAGGTAATA ATTGACGATA TGATCATTTA TTCTGCCTCC CAGAGCCTGA
     3661 TAAAAACGGT GAATCCGTTA GCGAGGTGCC GCCGGCTTCC ATTCAGGTCG AGGTGGCCCG
     3721 GCTCCATGCA CCGCGACGCA ACGCGGGGAG GCAGACAAGG TATAGGGCGG CGAGGCGGCT
     3781 ACAGCCGATA GTCTGGAACA GCGCACTTAC GGGTTGCTGC GCAACCCAAG TGCTACCGGC
     3841 GCGGCAGCGT GACCCGTGTC GGCGGCTCCA ACGGCTCGCC ATCGTCCAGA AAACACGGCT
     3901 CATCGGGCAT CGGCAGGCGC TGCTGCCCGC GCCGTTCCCA TTCCTCCGTT TCGGTCAAGG
     3961 CTGGCAGGTC TGGTTCCATG CCCGGAATGC CGGGCTGGCT GGGCGGCTCC TCGCCGGGGC
     4021 CGGTCGGTAG TTGCTGCTCG CCCGGATACA GGGTCGGGAT GCGGCGCAGG TCGCCATGCC
     4081 CCAACAGCGA TTCGTCCTGG TCGTCGTGAT CAACCACCAC GGCGGCACTG AACACCGACA
     4141 GGCGCAACTG GTCGCGGGGC TGGCCCCACG CCACGCGGTC ATTGACCACG TAGGCCGACA
     4201 CGGTGCCGGG GCCGTTGAGC TTCACGACGG AGATCCAGCG CTCGGCCACC AAGTCCTTGA
     4261 CTGCGTATTG GACCGTCCGC AAAGAACGTC CGATGAGCTT GGAAAGTGTC TTCTGGCTGA
     4321 CCACCACGGC GTTCTGGTGG CCCATCTGCG CCACGAGGTG ATGCAGCAGC ATTGCCGCCG
     4381 TGGGTTTCCT CGCAATAAGC CCGGCCCACG CCTCATGCGC TTTGCGTTCC GTTTGCACCC
     4441 AGTGACCGGG CTTGTTCTTG GCTTGAATGC CGATTTCTCT GGACTGCGTG GCCATGCTTA
     4501 TCTCCATGCG GTAGGGTGCC GCACGGTTGC GGCACCATGC GCAATCAGCT GCAACTTTTC
     4561 GGCAGCGCGA CAACAATTAT GCGTTGCGTA AAAGTGGCAG TCAATTACAG ATTTTCTTTA
     4621 ACCTACGCAA TGAGCTATTG CGGGGGGTGC CGCAATGAGC TGTTGCGTAC CCCCCTTTTT
     4681 TAAGTTGTTG ATTTTTAAGT CTTTCGCATT TCGCCCTATA TCTAGTTCTT TGGTGCCCAA
     4741 AGAAGGGCAC CCCTGCGGGG TTCCCCCACG CCTTCGGCGC GGCTCCCCCT CCGGCAAAAA
     4801 GTGGCCCCTC CGGGGCTTGT TGATCGACTG CGCGGCCTTC GGCCTTGCCC AAGGTGGCGC
     4861 TGCCCCCTTG GAACCCCCGC ACTCGCCGCC GTGAGGCTCG GGGGGCAGGC GGGCGGGCTT
     4921 CGCCTTCGAC TGCCCCCACT CGCATAGGCT TGGGTCGTTC CAGGCGCGTC AAGGCCAAGC
     4981 CGCTGCGCGG TCGCTGCGCG AGCCTTGACC CGCCTTCCAC TTGGTGTCCA ACCGGCAAGC
     5041 GAAGCGCGCA GGCCGCAGGC CGGAGGCTTT TCCCCAGAGA AAATTAAAAA AATTGATGGG
     5101 GCAAGGCCGC AGGCCGCGCA GTTGGAGCCG GTGGGTATGT GGTCGAAGGC TGGGTAGCCG
     5161 GTGGGCAATC CCTGTGGTCA AGCTCGTGGG CAGGCGCAGC CTGTCCATCA GCTTGTCCAG
     5221 CAGGGTTGTC CACGGGCCGA GCGAAGCGAG CCAGCCGGTG GCCGCTCGCG GCCATCGTCC
     5281 ACATATCCAC GGGCTGGCAA GGGAGCGCAG CGACCGCGCA GGGCGAAGCC CGGAGAGCAA
     5341 GCCCGTAGGG CGCCGCAGCC GCCGTAGGCG GTCACGACTT TGCGAAGCAA AGTCTAGTGA
     5401 GTATACTCAA GCATTGAGTG GCCCGCCGGA GGCACCGCCT TGCGCTGCCC CCGTCGAGCC
     5461 GGTTGGACAC CAAAAGGGAG GGGCAGGCAT GGCGGCATAC GCGATCATGC GATGCAAGAA
     5521 GCTGGCGAAA ATGGGCAACG TGGCGGCCAG TCTCAAGCAC GCCTACCGCG AGCGCGAGAC
     5581 GCCCAACGCT GACGCCAGCA GGACGCCAGA GAACGAGCAC TGGGCGGCCA GCAGCACCGA
     5641 TGAAGCGATG GGCCGACTGC GCGAGTTGCT GCCAGAGAAG CGGCGCAAGG ACGCTGTGTT
     5701 GGCGGTCGAG TACGTCATGA CGGCCAGCCC GGAATGGTGG AAGTCGGCCA GCCAAGAACA
     5761 GCAGGCGGCG TTCTTCGAGA AGGCGCACAA GTGGCTGGCG GACAAGTACG GGGCGGATCG
     5821 CATCGTGACG GCCAGCATCC ACCGTGACGA AACCAGCCCG CACATGACCG CGTTCGTGGT
     5881 GCCGCTGACG CAGGACGGCA GGCTGTCGGC CAAGGAGTTC ATCGGCAACA AAGCGCAGAT
     5941 GACCCGCGAC CAGACCACGT TTGCGGCCGC TGTGGCCGAT CTAGGGCTGC AACGGGGCAT
     6001 CGAGGGCAGC AAGGCACGTC ACACGCGCAT TCAGGCGTTC TACGAGGCCC TGGAGCGGCC
     6061 ACCAGTGGGC CACGTCACCA TCAGCCCGCA AGCGGTCGAG CCACGCGCCT ATGCACCGCA
     6121 GGGATTGGCC GAAAAGCTGG GAATCTCAAA GCGCGTTGAG ACGCCGGAAG CCGTGGCCGA
     6181 CCGGCTGACA AAAGCGGTTC GGCAGGGGTA TGAGCCTGCC CTACAGGCCG CCGCAGGAGC
     6241 GCGTGAGATG CGCAAGAAGG CCGATCAAGC CCAAGAGACG GCCCGAgATC TTCGGGAGCG
     6301 CCTGAAGCCC GTTCTGGACG CCCTGGGGCC GTTGAATCGG GATATGCAGG CCAAGGCCGC
     6361 CGCGATCATC AAGGCCGTGG GCGAAAAGCT
//
