# Supplementary material for: Peripheral infrastructure vectors and an extended set of plant parts for the Modular Cloning system
Source: PLoS One. 2018 May 30;13(5):e0197185. doi: 10.1371/journal.pone.0197185 (PMC5976141; doi:10.1371/journal.pone.0197185)
Supplement: S1 File — (ZIP) [file pone.0197185.s005.zip › A12_pCK015_plac_AvrRpt2(1-100)[AATG-BsaI_ccdB-cat_BsaI-GCTT].gbk]

LOCUS       pCK015_AvrRpt2N_CDS1      6293 bp    DNA     circular SYN 10-JAN-2005
DEFINITION  Cloning vector pBBR1MCS-5 REP, LacZ alpha peptide (lacZ alpha), and
            gentamicin-3-acetyltransferase genes, complete cds.
ACCESSION   U25061
VERSION     U25061.1  GI:833825
KEYWORDS    .
SOURCE      Cloning vector pBBR1MCS-5 (unknown)
  ORGANISM  Cloning vector pBBR1MCS-5
            other sequences; artificial sequences; vectors.
REFERENCE   1  (bases 1 to 4768)
  AUTHORS   Kovach,M.E., Phillips,R.W., Elzer,P.H., Roop,R.M. II and
            Peterson,K.M.
  TITLE     pBBR1MCS: a broad-host-range cloning vector
  JOURNAL   BioTechniques 16 (5), 800-802 (1994)
   PUBMED   8068328
REFERENCE   2  (bases 1 to 4768)
  AUTHORS   Kovach,M.E., Elzer,P.H., Hill,D.S., Robertson,G.T., Farris,M.A.,
            Roop,R.M. II and Peterson,K.M.
  TITLE     Four new derivatives of the broad-host-range cloning vector
            pBBR1MCS, carrying different antibiotic-resistance cassettes
  JOURNAL   Gene 166 (1), 175-176 (1995)
   PUBMED   8529885
REFERENCE   3  (bases 1 to 4768)
  AUTHORS   Kovach,M.E.
  TITLE     Direct Submission
  JOURNAL   Submitted (13-APR-1995) Michael E. Kovach, Microbiology, Louisiana
            State University, 1501 Kings Highway, Shreveport, LA 71130, USA
FEATURES             Location/Qualifiers
     CDS             complement(158..691)
                     /function="resistance to gentamicin"
                     /codon_start=1
                     /transl_table=11
                     /product="gentamicin-3-acetyltransferase"
                     /protein_id="AAB06696.1"
                     /db_xref="GI:833828"
                     /translation="MLRSSNDVTQQGSRPKTKLGGSSMGIIRTCRLGPDQVKSMRAAL
                     DLFGREFGDVATYSQHQPDSDYLGNLLRSKTFIALAAFDQEAVVGALAAYVLPRFEQP
                     RSEIYIYDLAVSGEHRRQGIATALINLLKHEANALGAYVIYVQADYGDDPAVALYTKL
                     GIREEVMHFDIDPSTAT"
     primer          1077..1094
                     /label="pBRM1180-F"
     promoter        1123..1280
                     /label="plac"
     CDS             1286..1585
                     /label="AvrRpt2-1-100"
     primer          1465..1484
                     /label="JS769-sequencing primer"
     CDS             1586..>1593
                     /label="linker"
     CDS             1716..2375
                     /invitrogen="1080000"
                     /label="Cm(R)"
     CDS             2717..3022
                     /invitrogen="1060000"
                     /label="ccdB"
     CDS             3059..3169
                     /label="3xmyc"
     primer          complement(3238..3260)
                     /label="pBRM-R"
     CDS             complement(3736..4398)
                     /note="required for plasmid replication"
                     /codon_start=1
                     /transl_table=11
                     /product="REP"
                     /protein_id="AAB06694.1"
                     /db_xref="GI:833826"
                     /translation="MATQSREIGIQAKNKPGHWVQTERKAHEAWAGLIARKPTAAMLL
                     HHLVAQMGHQNAVVVSQKTLSKLIGRSLRTVQYAVKDLVAERWISVVKLNGPGTVSAY
                     VVNDRVAWGQPRDQLRLSVFSAAVVVDHDDQDESLLGHGDLRRIPTLYPGEQQLPTGP
                     GEEPPSQPGIPGMEPDLPALTETEEWERRGQQRLPMPDEPCFLDDGEPLEPPTRVTLP
                     RR"
ORIGIN
        1 GCTGACGGAA CAGCGGGAAG TCCAGCGCCA GAAACAGGCC CAGCGCCAGC AGGAACGCGG
       61 GCGCGCACAT TTCCCCGAAA AGTGCCACCT GGCGGCGTTG TGACAATTTA CCGAACAACT
      121 CCGCGGCCGG GAAGCCGATC TCGGCTTGAA CGAATTGTTA GGTGGCGGTA CTTGGGTCGA
      181 TATCAAAGTG CATCACTTCT TCCCGTATGC CCAACTTTGT ATAGAGAGCC ACTGCGGGAT
      241 CGTCACCGTA ATCTGCTTGC ACGTAGATCA CATAAGCACC AAGCGCGTTG GCCTCATGCT
      301 TGAGGAGATT GATGAGCGCG GTGGCAATGC CCTGCCTCCG GTGCTCGCCG GAGACTGCGA
      361 GATCATAGAT ATAGATCTCA CTACGCGGCT GCTCAAACCT GGGCAGAACG TAAGCCGCGA
      421 GAGCGCCAAC AACCGCTTCT TGGTCGAAGG CAGCAAGCGC GATGAATGTC TTACTACGGA
      481 GCAAGTTCCC GAGGTAATCG GAGTCCGGCT GATGTTGGGA GTAGGTGGCT ACGTCTCCGA
      541 ACTCACGACC GAAAAGATCA AGAGCAGCCC GCATGGATTT GACTTGGTCA GGGCCGAGCC
      601 TACATGTGCG AATGATGCCC ATACTTGAGC CACCTAACTT TGTTTTAGGG CGACTGCCCT
      661 GCTGCGTAAC ATCGTTGCTG CTGCGTAACA TCGTTGCTGC TCCATAACAT CAAACATCGA
      721 CCCACGGCGT AACGCGCTTG CTGCTTGGAT GCCCGAGGCA TAGACTGTAC AAAAAAACAG
      781 TCATAACAAG CCATGAAAAC CGCCACTGCG CCGTTACCAC CGCTGCGTTC GGTCAAGGTT
      841 CTGGACCAGT TGCGTGAGCG CATACGCTAC TTGCATTACA GTTTACGAAC CGAACAGGCT
      901 TATGTCAACT GGGTTCGTGC CTTCATCCGT TTCCACGGTG TGCGTCCATG GGCAAATATT
      961 ATACGCAAGG CGACAAGGTG CTGATGCCGC TGGCGATTCA GGTTCATCAT GCCGTTTGTG
     1021 ATGGCTTCCA TGTCGGCAGA ATGCTTAATG AATTACAACA GTTTTTATGC ATGCGCCCAA
     1081 TACGCAAACC GCCTCTCCCC GCGCGTTGGC CGATTCATTA ATGCAGCTGG CACGACAGGT
     1141 TTCCCGACTG GAAAGCGGGC AGTGAGCGCA ACGCAATTAA TGTGAGTTAG CTCACTCATT
     1201 AGGCACCCCA GGCTTTACAC TTTATGCTTC CGGCTCGTAT GTTGTGTGGA ATTGTGAGCG
     1261 GATAACAATT TCACACAGGA GAATTATGAA AATTGCTCCA GTTGCCATAA ATCACAGCCC
     1321 GCTCAGCAGG GAGGTCCCGT CACACGCGGC ACCCACTCAG GCAAAGCAAA CCAACCTTCA
     1381 ATCTGAAGCT GGCGATTTAG ATGCAAGAAA AAGTAGCGCT TCAAGCCCGG AAACCCGCGC
     1441 ATTACTCGCT ACTAAGACAG TACTCGGGAG ACACAAGATA GAGGTTCCGG CCTTTGGAGG
     1501 GTGGTTCAAA AAGAAATCAT CTAAGCACGA GACGGGCGGT TCAAGTGCCA ACGCAGATAG
     1561 TTCGAGCGTG GCTTCCGATT CCACCggtgg ctcaATGaga gaccTGAGAC GTTGATCGGC
     1621 ACGTAAGAGG TTCCAACTTT CACCATAATG AAATAAGATC ACTACCGGGC GTATTTTTTG
     1681 AGTTATCGAG ATTTTCAGGA GCTAAGGAAG CTAAAATGGA GAAAAAAATC ACTGGATATA
     1741 CCACCGTTGA TATATCCCAA TGGCATCGTA AAGAACATTT TGAGGCATTT CAGTCAGTTG
     1801 CTCAATGTAC CTATAACCAG ACCGTTCAGC TGGATATTAC GGCCTTTTTA AAGACCGTAA
     1861 AGAAAAATAA GCACAAGTTT TATCCGGCCT TTATTCACAT TCTTGCCCGC CTGATGAATG
     1921 CTCATCCGGA ATTCCGTATG GCAATGAAAG ACGGTGAGCT GGTGATATGG GATAGTGTTC
     1981 ACCCTTGTTA CACCGTTTTC CATGAGCAAA CTGAAACGTT TTCATCGCTC TGGAGTGAAT
     2041 ACCACGACGA TTTCCGGCAG TTTCTACACA TATATTCGCA AGATGTGGCG TGTTACGGTG
     2101 AAAACCTGGC CTATTTCCCT AAAGGGTTTA TTGAGAATAT GTTTTTCGTC TCAGCCAATC
     2161 CCTGGGTGAG TTTCACCAGT TTTGATTTAA ACGTGGCCAA TATGGACAAC TTCTTCGCCC
     2221 CCGTTTTCAC CATGGGCAAA TATTATACGC AAGGCGACAA GGTGCTGATG CCGCTGGCGA
     2281 TTCAGGTTCA TCATGCCGTC TGTGATGGCT TCCATGTCGG CAGAATGCTT AATGAATTAC
     2341 AACAGTACTG CGATGAGTGG CAGGGCGGGG CGTAATCGCG TGGATCCGGC TTACTAAAAG
     2401 CCAGATAACA GTATGCGTAT TTGCGCGCTG ATTTTTGCGG TATAAGAATA TATACTGATA
     2461 TGTATACCCG AAGTATGTCA AAAAGAGGTa TGCTATGAAG CAGCGTATTA CAGTGACAGT
     2521 TGACAGCGAC AGCTATCAGT TGCTCAAGGC ATATATGATG TCAATATCTC CGGTCTGGTA
     2581 AGCACAACCA TGCAGAATGA AGCCCGTCGT CTGCGTGCCG AACGCTGGAA AGCGGAAAAT
     2641 CAGGAAGGGA TGGCTGAGGT CGCCCGGTTT ATTGAAATGA ACGGCTCTTT TGCTGACGAG
     2701 AACAGGGgCT GGTGAAATGC AGTTTAAGGT TTACACCTAT AAAAGAGAGA GCCGTTATCG
     2761 TCTGTTTGTG GATGTACAGA GTGATATTAT TGACACGCCC GGGCGACGGA TGGTGATCCC
     2821 CCTGGCCAGT GCACGTCTGC TGTCAGATAA AGTCTCCCGT GAACTTTACC CGGTGGTGCA
     2881 TATCGGGGAT GAAAGCTGGC GCATGATGAC CACCGATATG GCCAGTGTGC CGGTtTCCGT
     2941 TATCGGGGAA GAAGTGGCTG ATCTCAGCCA CCGCGAAAAT GACATCAAAA ACGCCATTAA
     3001 CCTGATGTTC TGGGGAATAT AAATGTCAGG CTCCCTTATA CACAGCCAGT Cggtctcagc
     3061 ttaacaaaag ttgatttctg aagaagattt gaacggtgaa caaaagctaa tctccgagga
     3121 agacttgaac ggtgaacaaa aattaatctc agaagaagac ttgaactgaA AGCTTTAAGC
     3181 GTTAATATTT TGTTAAAATT CGCGTTAAAT TTTTGTTAAA TCAGCTCATT TTTTAACCAA
     3241 TAGGCCGACT GCGATGAGTG GCAGGGCGGG GCGTAATTTT TTTAAGGCAG TTATTGGTGC
     3301 CCTTAAACGC CTGGTGCTAC GCCTGAATAA GTGATAATAA GCGGATGAAT GGCAGAAATT
     3361 CGAAAGCAAA TTCGACCCGG TCGTCGGTTC AGGGCAGGGT CGTTAAATAG CCGCTTATGT
     3421 CTATTGCTGG TTTACCGGTT TATTGACTAC CGGAAGCAGT GTGACCGTGT GCTTCTCAAA
     3481 TGCCTGAGGC CAGTTTGCTC AGGCTCTCCC CGTGGAGGTA ATAATTGACG ATATGATCAT
     3541 TTATTCTGCC TCCCAGAGCC TGATAAAAAC GGTGAATCCG TTAGCGAGGT GCCGCCGGCT
     3601 TCCATTCAGG TCGAGGTGGC CCGGCTCCAT GCACCGCGAC GCAACGCGGG GAGGCAGACA
     3661 AGGTATAGGG CGGCGAGGCG GCTACAGCCG ATAGTCTGGA ACAGCGCACT TACGGGTTGC
     3721 TGCGCAACCC AAGTGCTACC GGCGCGGCAG CGTGACCCGT GTCGGCGGCT CCAACGGCTC
     3781 GCCATCGTCC AGAAAACACG GCTCATCGGG CATCGGCAGG CGCTGCTGCC CGCGCCGTTC
     3841 CCATTCCTCC GTTTCGGTCA AGGCTGGCAG GTCTGGTTCC ATGCCCGGAA TGCCGGGCTG
     3901 GCTGGGCGGC TCCTCGCCGG GGCCGGTCGG TAGTTGCTGC TCGCCCGGAT ACAGGGTCGG
     3961 GATGCGGCGC AGGTCGCCAT GCCCCAACAG CGATTCGTCC TGGTCGTCGT GATCAACCAC
     4021 CACGGCGGCA CTGAACACCG ACAGGCGCAA CTGGTCGCGG GGCTGGCCCC ACGCCACGCG
     4081 GTCATTGACC ACGTAGGCCG ACACGGTGCC GGGGCCGTTG AGCTTCACGA CGGAGATCCA
     4141 GCGCTCGGCC ACCAAGTCCT TGACTGCGTA TTGGACCGTC CGCAAAGAAC GTCCGATGAG
     4201 CTTGGAAAGT GTCTTCTGGC TGACCACCAC GGCGTTCTGG TGGCCCATCT GCGCCACGAG
     4261 GTGATGCAGC AGCATTGCCG CCGTGGGTTT CCTCGCAATA AGCCCGGCCC ACGCCTCATG
     4321 CGCTTTGCGT TCCGTTTGCA CCCAGTGACC GGGCTTGTTC TTGGCTTGAA TGCCGATTTC
     4381 TCTGGACTGC GTGGCCATGC TTATCTCCAT GCGGTAGGGT GCCGCACGGT TGCGGCACCA
     4441 TGCGCAATCA GCTGCAACTT TTCGGCAGCG CGACAACAAT TATGCGTTGC GTAAAAGTGG
     4501 CAGTCAATTA CAGATTTTCT TTAACCTACG CAATGAGCTA TTGCGGGGGG TGCCGCAATG
     4561 AGCTGTTGCG TACCCCCCTT TTTTAAGTTG TTGATTTTTA AGTCTTTCGC ATTTCGCCCT
     4621 ATATCTAGTT CTTTGGTGCC CAAAGAAGGG CACCCCTGCG GGGTTCCCCC ACGCCTTCGG
     4681 CGCGGCTCCC CCTCCGGCAA AAAGTGGCCC CTCCGGGGCT TGTTGATCGA CTGCGCGGCC
     4741 TTCGGCCTTG CCCAAGGTGG CGCTGCCCCC TTGGAACCCC CGCACTCGCC GCCGTGAGGC
     4801 TCGGGGGGCA GGCGGGCGGG CTTCGCCTTC GACTGCCCCC ACTCGCATAG GCTTGGGTCG
     4861 TTCCAGGCGC GTCAAGGCCA AGCCGCTGCG CGGTCGCTGC GCGAGCCTTG ACCCGCCTTC
     4921 CACTTGGTGT CCAACCGGCA AGCGAAGCGC GCAGGCCGCA GGCCGGAGGC TTTTCCCCAG
     4981 AGAAAATTAA AAAAATTGAT GGGGCAAGGC CGCAGGCCGC GCAGTTGGAG CCGGTGGGTA
     5041 TGTGGTCGAA GGCTGGGTAG CCGGTGGGCA ATCCCTGTGG TCAAGCTCGT GGGCAGGCGC
     5101 AGCCTGTCCA TCAGCTTGTC CAGCAGGGTT GTCCACGGGC CGAGCGAAGC GAGCCAGCCG
     5161 GTGGCCGCTC GCGGCCATCG TCCACATATC CACGGGCTGG CAAGGGAGCG CAGCGACCGC
     5221 GCAGGGCGAA GCCCGGAGAG CAAGCCCGTA GGGCGCCGCA GCCGCCGTAG GCGGTCACGA
     5281 CTTTGCGAAG CAAAGTCTAG TGAGTATACT CAAGCATTGA GTGGCCCGCC GGAGGCACCG
     5341 CCTTGCGCTG CCCCCGTCGA GCCGGTTGGA CACCAAAAGG GAGGGGCAGG CATGGCGGCA
     5401 TACGCGATCA TGCGATGCAA GAAGCTGGCG AAAATGGGCA ACGTGGCGGC CAGTCTCAAG
     5461 CACGCCTACC GCGAGCGCGA GACGCCCAAC GCTGACGCCA GCAGGACGCC AGAGAACGAG
     5521 CACTGGGCGG CCAGCAGCAC CGATGAAGCG ATGGGCCGAC TGCGCGAGTT GCTGCCAGAG
     5581 AAGCGGCGCA AGGACGCTGT GTTGGCGGTC GAGTACGTCA TGACGGCCAG CCCGGAATGG
     5641 TGGAAGTCGG CCAGCCAAGA ACAGCAGGCG GCGTTCTTCG AGAAGGCGCA CAAGTGGCTG
     5701 GCGGACAAGT ACGGGGCGGA TCGCATCGTG ACGGCCAGCA TCCACCGTGA CGAAACCAGC
     5761 CCGCACATGA CCGCGTTCGT GGTGCCGCTG ACGCAGGACG GCAGGCTGTC GGCCAAGGAG
     5821 TTCATCGGCA ACAAAGCGCA GATGACCCGC GACCAGACCA CGTTTGCGGC CGCTGTGGCC
     5881 GATCTAGGGC TGCAACGGGG CATCGAGGGC AGCAAGGCAC GTCACACGCG CATTCAGGCG
     5941 TTCTACGAGG CCCTGGAGCG GCCACCAGTG GGCCACGTCA CCATCAGCCC GCAAGCGGTC
     6001 GAGCCACGCG CCTATGCACC GCAGGGATTG GCCGAAAAGC TGGGAATCTC AAAGCGCGTT
     6061 GAGACGCCGG AAGCCGTGGC CGACCGGCTG ACAAAAGCGG TTCGGCAGGG GTATGAGCCT
     6121 GCCCTACAGG CCGCCGCAGG AGCGCGTGAG ATGCGCAAGA AGGCCGATCA AGCCCAAGAG
     6181 ACGGCCCGAg ATCTTCGGGA GCGCCTGAAG CCCGTTCTGG ACGCCCTGGG GCCGTTGAAT
     6241 CGGGATATGC AGGCCAAGGC CGCCGCGATC ATCAAGGCCG TGGGCGAAAA GCT
//
