# Supplementary material for: Peripheral infrastructure vectors and an extended set of plant parts for the Modular Cloning system
Source: PLoS One. 2018 May 30;13(5):e0197185. doi: 10.1371/journal.pone.0197185 (PMC5976141; doi:10.1371/journal.pone.0197185)
Supplement: S1 File — (ZIP) [file pone.0197185.s005.zip › A3_pJOG387_BsaI_AATG[attR1-ccdB-cat-attR2]GCTT_BsaI.gbk]

LOCUS       pJOG387_GWasCDS1      4097 bp    DNA     circular UNA 3-MAR-2009
COMMENT     This file is created by Vector NTI
            http://www.invitrogen.com/
FEATURES             Location/Qualifiers
     misc_feature    join(3574..4097,1..91)
                     /vntifkey="21"
                     /label="rep (pMB1)"
     rep_origin      complement(76)
                     /vntifkey="33"
                     /label="ORI"
                     /note="RNaseH cleavage point"
     primer          184..203
                     /label="JS836"
     primer          <324..349
                     /label="JG95"
     misc_recomb     328..452
                     /invitrogen="2690000"
                     /label="attR1"
     CDS             702..1361
                     /invitrogen="1080000"
                     /label="Cm(R)"
     CDS             1703..2008
                     /invitrogen="1060000"
                     /label="ccdB"
     misc_recomb     complement(2049..2173)
                     /invitrogen="2700000"
                     /label="attR2"
     primer          complement(2152..>2177)
                     /label="JG159"
     misc_feature    2174..2177
                     /vntifkey="21"
                     /label="GCTT"
     primer          complement(2291..2308)
                     /label="JS837"
     CDS             2404..3414
                     /vntifkey="4"
                     /label="Sm/Sp no DraIII"
     mutation        3381
                     /vntifkey="62"
                     /label="G to A"
ORIGIN
        1 TCCTGTCGGG TTTCGCCACC TCTGACTTGA GCGTCGATTT TTGTGATGCT CGTCAGGGGG
       61 GCGGAGCCTA TGGAAAAACG CCAGCAACGC GGCCTTTTTA CGGTTCCTGG CCTTTTGCTG
      121 GCCTTTTGCT CACATGTTCT TTCCTGCGTT ATCCCCTGAT TCTGTGGATA ACCGTATTAC
      181 CGCCTTTGAG TGAGCTGATA CCGCTCGCCG CAGCCGAACG ACCGAGCGCA GCGAGTCAGT
      241 GAGCGAGGAA GCGGAAGAGC GCCCAATACG CAAACCGCCT CTCCCCGCGC GTTGGCCGAT
      301 TCATTAATCA CTCTGTGGTC TCAAATGACA AGTTTGTACA AAAAAGCTGA ACGAGAAACG
      361 TAAAATGATA TAAATATCAA TATATTAAAT TAGATTTTGC ATAAAAAACA GACTACATAA
      421 TACTGTAAAA CACAACATAT CCAGTCACTA TGGCGGCCGC TAAGTTGGCA GCATCACCCG
      481 ACGCACTTTG CGCCGAATAA ATACCTGTGA CGGAAGATCA CTTCGCAGAA TAAATAAATC
      541 CTGGTGTCCC TGTTGATACC GGGAAGCCCT GGGCCAACTT TTGGCGAAAA TGAGACGTTG
      601 ATCGGCACGT AAGAGGTTCC AACTTTCACC ATAATGAAAT AAGATCACTA CCGGGCGTAT
      661 TTTTTGAGTT ATCGAGATTT TCAGGAGCTA AGGAAGCTAA AATGGAGAAA AAAATCACTG
      721 GATATACCAC CGTTGATATA TCCCAATGGC ATCGTAAAGA ACATTTTGAG GCATTTCAGT
      781 CAGTTGCTCA ATGTACCTAT AACCAGACCG TTCAGCTGGA TATTACGGCC TTTTTAAAGA
      841 CCGTAAAGAA AAATAAGCAC AAGTTTTATC CGGCCTTTAT TCACATTCTT GCCCGCCTGA
      901 TGAATGCTCA TCCGGAATTC CGTATGGCAA TGAAAGACGG TGAGCTGGTG ATATGGGATA
      961 GTGTTCACCC TTGTTACACC GTTTTCCATG AGCAAACTGA AACGTTTTCA TCGCTCTGGA
     1021 GTGAATACCA CGACGATTTC CGGCAGTTTC TACACATATA TTCGCAAGAT GTGGCGTGTT
     1081 ACGGTGAAAA CCTGGCCTAT TTCCCTAAAG GGTTTATTGA GAATATGTTT TTCGTCTCAG
     1141 CCAATCCCTG GGTGAGTTTC ACCAGTTTTG ATTTAAACGT GGCCAATATG GACAACTTCT
     1201 TCGCCCCCGT TTTCACCATG GGCAAATATT ATACGCAAGG CGACAAGGTG CTGATGCCGC
     1261 TGGCGATTCA GGTTCATCAT GCCGTCTGTG ATGGCTTCCA TGTCGGCAGA ATGCTTAATG
     1321 AATTACAACA GTACTGCGAT GAGTGGCAGG GCGGGGCGTA AACGCGTGGA TCCGGCTTAC
     1381 TAAAAGCCAG ATAACAGTAT GCGTATTTGC GCGCTGATTT TTGCGGTATA AGAATATATA
     1441 CTGATATGTA TACCCGAAGT ATGTCAAAAA GAGGTGTGCT ATGAAGCAGC GTATTACAGT
     1501 GACAGTTGAC AGCGACAGCT ATCAGTTGCT CAAGGCATAT ATGATGTCAA TATCTCCGGT
     1561 CTGGTAAGCA CAACCATGCA GAATGAAGCC CGTCGTCTGC GTGCCGAACG CTGGAAAGCG
     1621 GAAAATCAGG AAGGGATGGC TGAGGTCGCC CGGTTTATTG AAATGAACGG CTCTTTTGCT
     1681 GACGAGAACA GGGACTGGTG AAATGCAGTT TAAGGTTTAC ACCTATAAAA GAGAGAGCCG
     1741 TTATCGTCTG TTTGTGGATG TACAGAGTGA TATTATTGAC ACGCCCGGGC GACGGATGGT
     1801 GATCCCCCTG GCCAGTGCAC GTCTGCTGTC AGATAAAGTC TCCCGTGAAC TTTACCCGGT
     1861 GGTGCATATC GGGGATGAAA GCTGGCGCAT GATGACCACC GATATGGCCA GTGTGCCGGT
     1921 tTCCGTTATC GGGGAAGAAG TGGCTGATCT CAGCCACCGC GAAAATGACA TCAAAAACGC
     1981 CATTAACCTG ATGTTCTGGG GAATATAAAT GTCAGGCTCC CTTATACACA GCCAGTCTGC
     2041 AGGTCGACCA TAGTGACTGG ATATGTTGTG TTTTACAGTA TTATGTAGTC TGTTTTTTAT
     2101 GCAAAATCTA ATTTAATATA TTGATATTTA TATCATTTTA CGTTTCTCGT TCAGCTTTCT
     2161 TGTACAAAGT GGTGCTTTGA GACCACGAAG TGGCTCTTCA GTGGACGAAA GGGCCTCGTG
     2221 ATACGCCTAT TTTTATAGGT TAATGTCATG ATAATAATGG TTTCTTAGAC GTCAGGTGGC
     2281 ACTTTTCGGG GAAATGTGCG CGGAACCCCT ATTTGTTTAT TTTTCTAAAT ACATTCAAAT
     2341 ATGTATCCGC TCATGAGACA ATAACCCTGA TAAATGCTTC AATAATATTG AAAAAGGAAG
     2401 AGTATGCGCT CACGCAACTG GTCCAGAACC TTGACCGAAC GCAGCGGTGG TAACGGCGCA
     2461 GTGGCGGTTT TCATGGCTTG TTATGACTGT TTTTTTGGGG TACAGTCTAT GCCTCGGGCA
     2521 TCCAAGCAGC AAGCGCGTTA CGCCGTGGGT CGATGTTTGA TGTTATGGAG CAGCAACGAT
     2581 GTTACGCAGC AGGGCAGTCG CCCTAAAACA AAGTTAAACA TCATGAGGGA AGCGGTGATC
     2641 GCCGAAGTAT CGACTCAACT ATCAGAGGTA GTTGGCGTCA TCGAGCGCCA TCTCGAACCG
     2701 ACGTTGCTGG CCGTACATTT GTACGGCTCC GCAGTGGATG GCGGCCTGAA GCCACACAGC
     2761 GATATTGATT TGCTGGTTAC GGTGACCGTA AGGCTTGATG AAACAACGCG GCGAGCTTTG
     2821 ATCAACGACC TTTTGGAAAC TTCGGCTTCC CCTGGAGAGA GCGAGATTCT CCGCGCTGTA
     2881 GAAGTCACCA TTGTTGTGCA CGACGACATC ATTCCGTGGC GTTATCCAGC TAAGCGCGAA
     2941 CTGCAATTTG GAGAATGGCA GCGCAATGAC ATTCTTGCAG GTATCTTCGA GCCAGCCACG
     3001 ATCGACATTG ATCTGGCTAT CTTGCTGACA AAAGCAAGAG AACATAGCGT TGCCTTGGTA
     3061 GGTCCAGCGG CGGAGGAACT CTTTGATCCG GTTCCTGAAC AGGATCTATT TGAGGCGCTA
     3121 AATGAAACCT TAACGCTATG GAACTCGCCG CCCGACTGGG CTGGCGATGA GCGAAATGTA
     3181 GTGCTTACGT TGTCCCGCAT TTGGTACAGC GCAGTAACCG GCAAAATCGC GCCGAAGGAT
     3241 GTCGCTGCCG ACTGGGCAAT GGAGCGCCTG CCGGCCCAGT ATCAGCCCGT CATACTTGAA
     3301 GCTAGACAGG CTTATCTTGG ACAAGAAGAA GATCGCTTGG CCTCGCGCGC AGATCAGTTG
     3361 GAAGAATTTG TCCATTACGT AAAAGGCGAG ATCACCAAGG TAGTCGGCAA ATAACTGTCA
     3421 GACCAAGTTT ACTCATATAT ACTTTAGATT GATTTAAAAC TTCATTTTTA ATTTAAAAGG
     3481 ATCTAGGTGA AGATCCTTTT TGATAATCTC ATGACCAAAA TCCCTTAACG TGAGTTTTCG
     3541 TTCCACTGAG CGTCAGACCC CGTAGAAAAG ATCAAAGGAT CTTCTTGAGA TCCTTTTTTT
     3601 CTGCGCGTAA TCTGCTGCTT GCAAACAAAA AAACCACCGC TACCAGCGGT GGTTTGTTTG
     3661 CCGGATCAAG AGCTACCAAC TCTTTTTCCG AAGGTAACTG GCTTCAGCAG AGCGCAGATA
     3721 CCAAATACTG TCCTTCTAGT GTAGCCGTAG TTAGGCCACC ACTTCAAGAA CTCTGTAGCA
     3781 CCGCCTACAT ACCTCGCTCT GCTAATCCTG TTACCAGTGG CTGCTGCCAG TGGCGATAAG
     3841 TCGTGTCTTA CCGGGTTGGA CTCAAGACGA TAGTTACCGG ATAAGGCGCA GCGGTCGGGC
     3901 TGAACGGGGG GTTCGTGCAC ACAGCCCAGC TTGGAGCGAA CGACCTACAC CGAACTGAGA
     3961 TACCTACAGC GTGAGCTATG AGAAAGCGCC ACGCTTCCCG AAGGGAGAAA GGCGGACAGG
     4021 TATCCGGTAA GCGGCAGGGT CGGAACAGGA GAGCGCACGA GGGAGCTTCC AGGGGGAAAC
     4081 GCCTGGTATC TTTATAG
//
