# Supplementary material for: Peripheral infrastructure vectors and an extended set of plant parts for the Modular Cloning system
Source: PLoS One. 2018 May 30;13(5):e0197185. doi: 10.1371/journal.pone.0197185 (PMC5976141; doi:10.1371/journal.pone.0197185)
Supplement: S1 File — (ZIP) [file pone.0197185.s005.zip › A4_pJOG267_BsaI_AATG[attR1-ccdb-cat-attR2]TTCG_BsaI.gbk]

LOCUS       pJOG267_[CDS1ns]_gateway_attR1-attR2_cassette      4097 bp    DNA     circular UNA 23-OCT-2012
COMMENT     This file is created by Vector NTI
            http://www.invitrogen.com/
FEATURES             Location/Qualifiers
     CDS             215..1225
                     /vntifkey="4"
                     /label="Sm/Sp no DraIII"
     mutation        1192
                     /vntifkey="62"
                     /label="G to A"
     misc_feature    1385..1999
                     /vntifkey="21"
                     /label="rep (pMB1)"
     rep_origin      complement(1984)
                     /vntifkey="33"
                     /label="ORI"
                     /note="RNaseH cleavage point"
     misc_recomb     2236..2360
                     /invitrogen="2690000"
                     /label="attR1"
     CDS             2610..3269
                     /invitrogen="1080000"
                     /label="Cm(R)"
     CDS             3611..3916
                     /invitrogen="1060000"
                     /label="ccdB"
     misc_recomb     complement(3957..4081)
                     /invitrogen="2700000"
                     /label="attR2"
     primer          complement(4060..>4085)
                     /label="JG96"
     misc_feature    4082..4085
                     /vntifkey="21"
                     /label="TTCG"
ORIGIN
        1 GTGGCTCTTC AGTGGACGAA AGGGCCTCGT GATACGCCTA TTTTTATAGG TTAATGTCAT
       61 GATAATAATG GTTTCTTAGA CGTCAGGTGG CACTTTTCGG GGAAATGTGC GCGGAACCCC
      121 TATTTGTTTA TTTTTCTAAA TACATTCAAA TATGTATCCG CTCATGAGAC AATAACCCTG
      181 ATAAATGCTT CAATAATATT GAAAAAGGAA GAGTATGCGC TCACGCAACT GGTCCAGAAC
      241 CTTGACCGAA CGCAGCGGTG GTAACGGCGC AGTGGCGGTT TTCATGGCTT GTTATGACTG
      301 TTTTTTTGGG GTACAGTCTA TGCCTCGGGC ATCCAAGCAG CAAGCGCGTT ACGCCGTGGG
      361 TCGATGTTTG ATGTTATGGA GCAGCAACGA TGTTACGCAG CAGGGCAGTC GCCCTAAAAC
      421 AAAGTTAAAC ATCATGAGGG AAGCGGTGAT CGCCGAAGTA TCGACTCAAC TATCAGAGGT
      481 AGTTGGCGTC ATCGAGCGCC ATCTCGAACC GACGTTGCTG GCCGTACATT TGTACGGCTC
      541 CGCAGTGGAT GGCGGCCTGA AGCCACACAG CGATATTGAT TTGCTGGTTA CGGTGACCGT
      601 AAGGCTTGAT GAAACAACGC GGCGAGCTTT GATCAACGAC CTTTTGGAAA CTTCGGCTTC
      661 CCCTGGAGAG AGCGAGATTC TCCGCGCTGT AGAAGTCACC ATTGTTGTGC ACGACGACAT
      721 CATTCCGTGG CGTTATCCAG CTAAGCGCGA ACTGCAATTT GGAGAATGGC AGCGCAATGA
      781 CATTCTTGCA GGTATCTTCG AGCCAGCCAC GATCGACATT GATCTGGCTA TCTTGCTGAC
      841 AAAAGCAAGA GAACATAGCG TTGCCTTGGT AGGTCCAGCG GCGGAGGAAC TCTTTGATCC
      901 GGTTCCTGAA CAGGATCTAT TTGAGGCGCT AAATGAAACC TTAACGCTAT GGAACTCGCC
      961 GCCCGACTGG GCTGGCGATG AGCGAAATGT AGTGCTTACG TTGTCCCGCA TTTGGTACAG
     1021 CGCAGTAACC GGCAAAATCG CGCCGAAGGA TGTCGCTGCC GACTGGGCAA TGGAGCGCCT
     1081 GCCGGCCCAG TATCAGCCCG TCATACTTGA AGCTAGACAG GCTTATCTTG GACAAGAAGA
     1141 AGATCGCTTG GCCTCGCGCG CAGATCAGTT GGAAGAATTT GTCCATTACG TAAAAGGCGA
     1201 GATCACCAAG GTAGTCGGCA AATAACTGTC AGACCAAGTT TACTCATATA TACTTTAGAT
     1261 TGATTTAAAA CTTCATTTTT AATTTAAAAG GATCTAGGTG AAGATCCTTT TTGATAATCT
     1321 CATGACCAAA ATCCCTTAAC GTGAGTTTTC GTTCCACTGA GCGTCAGACC CCGTAGAAAA
     1381 GATCAAAGGA TCTTCTTGAG ATCCTTTTTT TCTGCGCGTA ATCTGCTGCT TGCAAACAAA
     1441 AAAACCACCG CTACCAGCGG TGGTTTGTTT GCCGGATCAA GAGCTACCAA CTCTTTTTCC
     1501 GAAGGTAACT GGCTTCAGCA GAGCGCAGAT ACCAAATACT GTCCTTCTAG TGTAGCCGTA
     1561 GTTAGGCCAC CACTTCAAGA ACTCTGTAGC ACCGCCTACA TACCTCGCTC TGCTAATCCT
     1621 GTTACCAGTG GCTGCTGCCA GTGGCGATAA GTCGTGTCTT ACCGGGTTGG ACTCAAGACG
     1681 ATAGTTACCG GATAAGGCGC AGCGGTCGGG CTGAACGGGG GGTTCGTGCA CACAGCCCAG
     1741 CTTGGAGCGA ACGACCTACA CCGAACTGAG ATACCTACAG CGTGAGCTAT GAGAAAGCGC
     1801 CACGCTTCCC GAAGGGAGAA AGGCGGACAG GTATCCGGTA AGCGGCAGGG TCGGAACAGG
     1861 AGAGCGCACG AGGGAGCTTC CAGGGGGAAA CGCCTGGTAT CTTTATAGTC CTGTCGGGTT
     1921 TCGCCACCTC TGACTTGAGC GTCGATTTTT GTGATGCTCG TCAGGGGGGC GGAGCCTATG
     1981 GAAAAACGCC AGCAACGCGG CCTTTTTACG GTTCCTGGCC TTTTGCTGGC CTTTTGCTCA
     2041 CATGTTCTTT CCTGCGTTAT CCCCTGATTC TGTGGATAAC CGTATTACCG CCTTTGAGTG
     2101 AGCTGATACC GCTCGCCGCA GCCGAACGAC CGAGCGCAGC GAGTCAGTGA GCGAGGAAGC
     2161 GGAAGAGCGC CCAATACGCA AACCGCCTCT CCCCGCGCGT TGGCCGATTC ATTAATCACT
     2221 CTGTGGTCTC AAATGACAAG TTTGTACAAA AAAGCTGAAC GAGAAACGTA AAATGATATA
     2281 AATATCAATA TATTAAATTA GATTTTGCAT AAAAAACAGA CTACATAATA CTGTAAAACA
     2341 CAACATATCC AGTCACTATG GCGGCCGCTA AGTTGGCAGC ATCACCCGAC GCACTTTGCG
     2401 CCGAATAAAT ACCTGTGACG GAAGATCACT TCGCAGAATA AATAAATCCT GGTGTCCCTG
     2461 TTGATACCGG GAAGCCCTGG GCCAACTTTT GGCGAAAATG AGACGTTGAT CGGCACGTAA
     2521 GAGGTTCCAA CTTTCACCAT AATGAAATAA GATCACTACC GGGCGTATTT TTTGAGTTAT
     2581 CGAGATTTTC AGGAGCTAAG GAAGCTAAAA TGGAGAAAAA AATCACTGGA TATACCACCG
     2641 TTGATATATC CCAATGGCAT CGTAAAGAAC ATTTTGAGGC ATTTCAGTCA GTTGCTCAAT
     2701 GTACCTATAA CCAGACCGTT CAGCTGGATA TTACGGCCTT TTTAAAGACC GTAAAGAAAA
     2761 ATAAGCACAA GTTTTATCCG GCCTTTATTC ACATTCTTGC CCGCCTGATG AATGCTCATC
     2821 CGGAATTCCG TATGGCAATG AAAGACGGTG AGCTGGTGAT ATGGGATAGT GTTCACCCTT
     2881 GTTACACCGT TTTCCATGAG CAAACTGAAA CGTTTTCATC GCTCTGGAGT GAATACCACG
     2941 ACGATTTCCG GCAGTTTCTA CACATATATT CGCAAGATGT GGCGTGTTAC GGTGAAAACC
     3001 TGGCCTATTT CCCTAAAGGG TTTATTGAGA ATATGTTTTT CGTCTCAGCC AATCCCTGGG
     3061 TGAGTTTCAC CAGTTTTGAT TTAAACGTGG CCAATATGGA CAACTTCTTC GCCCCCGTTT
     3121 TCACCATGGG CAAATATTAT ACGCAAGGCG ACAAGGTGCT GATGCCGCTG GCGATTCAGG
     3181 TTCATCATGC CGTCTGTGAT GGCTTCCATG TCGGCAGAAT GCTTAATGAA TTACAACAGT
     3241 ACTGCGATGA GTGGCAGGGC GGGGCGTAAA CGCGTGGATC CGGCTTACTA AAAGCCAGAT
     3301 AACAGTATGC GTATTTGCGC GCTGATTTTT GCGGTATAAG AATATATACT GATATGTATA
     3361 CCCGAAGTAT GTCAAAAAGA GGTGTGCTAT GAAGCAGCGT ATTACAGTGA CAGTTGACAG
     3421 CGACAGCTAT CAGTTGCTCA AGGCATATAT GATGTCAATA TCTCCGGTCT GGTAAGCACA
     3481 ACCATGCAGA ATGAAGCCCG TCGTCTGCGT GCCGAACGCT GGAAAGCGGA AAATCAGGAA
     3541 GGGATGGCTG AGGTCGCCCG GTTTATTGAA ATGAACGGCT CTTTTGCTGA CGAGAACAGG
     3601 GACTGGTGAA ATGCAGTTTA AGGTTTACAC CTATAAAAGA GAGAGCCGTT ATCGTCTGTT
     3661 TGTGGATGTA CAGAGTGATA TTATTGACAC GCCCGGGCGA CGGATGGTGA TCCCCCTGGC
     3721 CAGTGCACGT CTGCTGTCAG ATAAAGTCTC CCGTGAACTT TACCCGGTGG TGCATATCGG
     3781 GGATGAAAGC TGGCGCATGA TGACCACCGA TATGGCCAGT GTGCCGGTtT CCGTTATCGG
     3841 GGAAGAAGTG GCTGATCTCA GCCACCGCGA AAATGACATC AAAAACGCCA TTAACCTGAT
     3901 GTTCTGGGGA ATATAAATGT CAGGCTCCCT TATACACAGC CAGTCTGCAG GTCGACCATA
     3961 GTGACTGGAT ATGTTGTGTT TTACAGTATT ATGTAGTCTG TTTTTTATGC AAAATCTAAT
     4021 TTAATATATT GATATTTATA TCATTTTACG TTTCTCGTTC AGCTTTCTTG TACAAAGTGG
     4081 TTTCGTGAGA CCACGAA
//
