# Supplementary material for: Peripheral infrastructure vectors and an extended set of plant parts for the Modular Cloning system
Source: PLoS One. 2018 May 30;13(5):e0197185. doi: 10.1371/journal.pone.0197185 (PMC5976141; doi:10.1371/journal.pone.0197185)
Supplement: S1 File — (ZIP) [file pone.0197185.s005.zip › A5_pJOG562_BsaI_GGAG[attR1-ccdb-cat-attR2]TTCG_BsaI.gbk]

LOCUS       pJOG562_[Pro->CDS1ns]_gateway_attR1-attR2_cassette      4415 bp    DNA     circular UNA 06-Aug-2013
DEFINITION  pENTR/D (Invitrogen) modified to contain CACC-BsaI-ccdB-Cm-AAGG between attL sites. Product after cloning with BsaI is identical TOPO reaction product
FEATURES             Location/Qualifiers
     rep_origin      complement(61..753)
                     /note="Match:
                     GACTTGACGGGACGGCGCAAGCTCATGACCAAAATCCCTTAACGTGAGTTACGCGTCG
                     TTCCACTGAGCGTCAGACCCCGTAGAAAAGATCAAAGGATCTTCTTGAGATCCTTTTT
                     TTCTGCGCGTAATCTGCTGCTTGCAAACAAAAAAACCACCGCTACCAGCGGTGGTTTG
                     TTTGCCGGATCAAGAGCTACCAACTCTTTTTCCGAAGGTAACTGGCTTCAGCAGAGCG
                     CAGATACCAAATACTGTCCTTCTAGTGTAGCCGTAGTTAGGCCACCACTTCAAGAACT
                     CTGTAGCACCGCCTACATACCTCGCTCTGCTAATCCTGTTACCAGTGGCTGCTGCCAG
                     TGGCGATAAGTCGTGTCTTACCGGGTTGGACTCAAGACGATAGTTACCGGATAAGGCG
                     CAGCGGTCGGGCTGAACGGGGGGTTCGTGCACACAGCCCAGCTTGGAGCGAACGACCT
                     ACACCGAACTGAGATACCTACAGCGTGAGCATTGAGAAAGCGCCACGCTTCCCGAAGG
                     GAGAAAGGCGGACAGGTATCCGGTAAGCGGCAGGGTCGGAACAGGAGAGCGCACGAGG
                     GAGCTTCCAGGGGGAAACGCCTGGTATCTTTATAGTCCTGTCGGGTTTCGCCACCTCT
                     GACTTGAGCGTCGATTTTTGTGATGCTCGTCAGGGGGGCGGAGCCTATGGAAAAA"
                     /note="Length of match: 693"
                     /note="Accuracy (%): 92"
                     /note="Description: origin of replication"
                     /note="Found at strand: Positive"
                     /label="ColE1 ori"
     CDS             complement(798..1607)
                     /note="Match:
                     ATGAGCCATATTCAACGGGAAACGTCGAGGCCGCGATTAAATTCCAACATGGATGCTG
                     ATTTATATGGGTATAAATGGGCTCGCGATAATGTCGGGCAATCAGGTGCGACAATCTA
                     TCGCTTGTATGGGAAGCCCGATGCGCCAGAGTTGTTTCTGAAACATGGCAAAGGTAGC
                     GTTGCCAATGATGTTACAGATGAGATGGTCAGACTAAACTGGCTGACGGAATTTATGC
                     CTCTTCCGACCATCAAGCATTTTATCCGTACTCCTGATGATGCATGGTTACTCACCAC
                     TGCGATCCCCGGAAAAACAGCATTCCAGGTATTAGAAGAATATCCTGATTCAGGTGAA
                     AATATTGTTGATGCGCTGGCAGTGTTCCTGCGCCGGTTGCATTCGATTCCTGTTTGTA
                     ATTGTCCTTTTAACAGCGATCGCGTATTTCGTCTCGCTCAGGCGCAATCACGAATGAA
                     TAACGGTTTGGTTGATGCGAGTGATTTTGATGACGAGCGTAATGGCTGGCCTGTTGAA
                     CAAGTCTGGAAAGAAATGCATAAACTTTTGCCATTCTCACCGGATTCAGTCGTCACTC
                     ATGGTGATTTCTCACTTGATAACCTTATTTTTGACGAGGGGAAATTAATAGGTTGTAT
                     TGATGTTGGACGAGTCGGAATCGCAGACCGATACCAGGATCTTGCCATCCTATGGAAC
                     TGCCTCGGTGAGTTTTCTCCTTCATTACAGAAACGGCTTTTTCAAAAATATGGTATTG
                     ATAATCCTGATATGAATAAATTGCAGTTTCATTTGATGCTCGATGAGTTTTTCTAA"
                     /note="Length of match: 810"
                     /note="Accuracy (%): 100"
                     /note="Description: Kanamycin resistance gene (nptII)"
                     /note="Found at strand: Positive"
                     /label="Kan(R)"
     primer          1720..1736
                     /label="M13r"
     primer          1975..1992
                     /label="pUC_R_JS767"
     primer          2071..2087
                     /label="M13f"
     misc_recomb     2158..2282
                     /invitrogen="2690000"
                     /label="attR1"
     CDS             2532..3191
                     /invitrogen="1080000"
                     /label="Cm(R)"
     CDS             3533..3838
                     /invitrogen="1060000"
                     /label="ccdB"
     misc_recomb     complement(3879..4003)
                     /invitrogen="2700000"
                     /label="attR2"
     primer          complement(4075..4091)
                     /label="M13r"
     promoter        complement(4086..4209)
                     /label="placZ"
     protein_bind    complement(4097..4117)
                     /note="lac repressor"
                     /bound_moiety="lacI"
     primer          complement(4162..4181)
                     /label="pUC_F_JS768"
     protein_bind    complement(4164..4201)
                     /bound_moiety="CAP"
ORIGIN
        1 AACATGTGAG CAAAAGGCCA GCAAAAGGCC AGGAACCGTA AAAAGGCCGC GTTGCTGGCG
       61 TTTTTCCATA GGCTCCGCCC CCCTGACGAG CATCACAAAA ATCGACGCTC AAGTCAGAGG
      121 TGGCGAAACC CGACAGGACT ATAAAGATAC CAGGCGTTTC CCCCTGGAAG CTCCCTCGTG
      181 CGCTCTCCTG TTCCGACCCT GCCGCTTACC GGATACCTGT CCGCCTTTCT CCCTTCGGGA
      241 AGCGTGGCGC TTTCTCAATG CTCACGCTGT AGGTATCTCA GTTCGGTGTA GGTCGTTCGC
      301 TCCAAGCTGG GCTGTGTGCA CGAACCCCCC GTTCAGCCCG ACCGCTGCGC CTTATCCGGT
      361 AACTATCGTC TTGAGTCCAA CCCGGTAAGA CACGACTTAT CGCCACTGGC AGCAGCCACT
      421 GGTAACAGGA TTAGCAGAGC GAGGTATGTA GGCGGTGCTA CAGAGTTCTT GAAGTGGTGG
      481 CCTAACTACG GCTACACTAG AAGGACAGTA TTTGGTATCT GCGCTCTGCT GAAGCCAGTT
      541 ACCTTCGGAA AAAGAGTTGG TAGCTCTTGA TCCGGCAAAC AAACCACCGC TGGTAGCGGT
      601 GGTTTTTTTG TTTGCAAGCA GCAGATTACG CGCAGAAAAA AAGGATCTCA AGAAGATCCT
      661 TTGATCTTTT CTACGGGGTC TGACGCTCAG TGGAACGACG CGTAACTCAC GTTAAGGGAT
      721 TTTGGTCATG AGCTTGCGCC GTCCCGTCAA GTCAGCGTAA TGCTCTGCCA GTGTTACAAC
      781 CAATTAACCA ATTCTGATTA GAAAAACTCA TCGAGCATCA AATGAAACTG CAATTTATTC
      841 ATATCAGGAT TATCAATACC ATATTTTTGA AAAAGCCGTT TCTGTAATGA AGGAGAAAAC
      901 TCACCGAGGC AGTTCCATAG GATGGCAAGA TCCTGGTATC GGTCTGCGAT TCCGACTCGT
      961 CCAACATCAA TACAACCTAT TAATTTCCCC TCGTCAAAAA TAAGGTTATC AAGTGAGAAA
     1021 TCACCATGAG TGACGACTGA ATCCGGTGAG AATGGCAAAA GTTTATGCAT TTCTTTCCAG
     1081 ACTTGTTCAA CAGGCCAGCC ATTACGCTCG TCATCAAAAT CACTCGCATC AACCAAACCG
     1141 TTATTCATTC GTGATTGCGC CTGAGCGAGA CGAAATACGC GATCGCTGTT AAAAGGACAA
     1201 TTACAAACAG GAATCGAATG CAACCGGCGC AGGAACACTG CCAGCGCATC AACAATATTT
     1261 TCACCTGAAT CAGGATATTC TTCTAATACC TGGAATGCTG TTTTTCCGGG GATCGCAGTG
     1321 GTGAGTAACC ATGCATCATC AGGAGTACGG ATAAAATGCT TGATGGTCGG AAGAGGCATA
     1381 AATTCCGTCA GCCAGTTTAG TCTGACCATC TCATCTGTAA CATCATTGGC AACGCTACCT
     1441 TTGCCATGTT TCAGAAACAA CTCTGGCGCA TCGGGCTTCC CATACAAGCG ATAGATTGTC
     1501 GCACCTGATT GCCCGACATT ATCGCGAGCC CATTTATACC CATATAAATC AGCATCCATG
     1561 TTGGAATTTA ATCGCGGCCT CGACGTTTCC CGTTGAATAT GGCTCATAAC ACCCCTTGTA
     1621 TTACTGTTTA TGTAAGCAGA CAGTTTTATT GTTCATGATG ATATATTTTT ATCTTGTGCA
     1681 ATGTAACATC AGAGATTTTG AGACACGGGC CAGAGCTGCC AGGAAACAGC TATGACCATG
     1741 TAATACGACT CACTATAGGG GATAGACGGT CACAGCTTGT CTGTAAGCGG ATGCCGGGAG
     1801 CAGACAAGCC CGTCAGGGCG CGTCAGCGGG TGTTGGCGGG TGTCGGGGCT GGCTTAACTA
     1861 TGCGGCATCA GAGCAGATTG TACTGAGAGT GCACCATATG CGGTGTGAAA TACCGCACAG
     1921 ATGCGTAAGG AGAAAATACC GCATCAGGCG CCATTCGCCA TTCAGGCTGC GCAACTGTTG
     1981 GGAAGGGCGA TCGGTGCGGG CCTCTTCGCT ATTACGCCAG CTGGCGAAAG GGGGATGTGC
     2041 TGCAAGGCGA TTAAGTTGGG TAACGCCAGG GTTTTCCCAG TCACGACGTT GTAAAACGAC
     2101 GGCCAGTGAA TTCGAGCTCG GTACCTCGCG AATGCATCTA GATTTTggtc tcAggagACA
     2161 AGTTTGTACA AAAAAGCTGA ACGAGAAACG TAAAATGATA TAAATATCAA TATATTAAAT
     2221 TAGATTTTGC ATAAAAAACA GACTACATAA TACTGTAAAA CACAACATAT CCAGTCACTA
     2281 TGGCGGCCGC TAAGTTGGCA GCATCACCCG ACGCACTTTG CGCCGAATAA ATACCTGTGA
     2341 CGGAAGATCA CTTCGCAGAA TAAATAAATC CTGGTGTCCC TGTTGATACC GGGAAGCCCT
     2401 GGGCCAACTT TTGGCGAAAA TGAGACGTTG ATCGGCACGT AAGAGGTTCC AACTTTCACC
     2461 ATAATGAAAT AAGATCACTA CCGGGCGTAT TTTTTGAGTT ATCGAGATTT TCAGGAGCTA
     2521 AGGAAGCTAA AATGGAGAAA AAAATCACTG GATATACCAC CGTTGATATA TCCCAATGGC
     2581 ATCGTAAAGA ACATTTTGAG GCATTTCAGT CAGTTGCTCA ATGTACCTAT AACCAGACCG
     2641 TTCAGCTGGA TATTACGGCC TTTTTAAAGA CCGTAAAGAA AAATAAGCAC AAGTTTTATC
     2701 CGGCCTTTAT TCACATTCTT GCCCGCCTGA TGAATGCTCA TCCGGAATTC CGTATGGCAA
     2761 TGAAAGACGG TGAGCTGGTG ATATGGGATA GTGTTCACCC TTGTTACACC GTTTTCCATG
     2821 AGCAAACTGA AACGTTTTCA TCGCTCTGGA GTGAATACCA CGACGATTTC CGGCAGTTTC
     2881 TACACATATA TTCGCAAGAT GTGGCGTGTT ACGGTGAAAA CCTGGCCTAT TTCCCTAAAG
     2941 GGTTTATTGA GAATATGTTT TTCGTCTCAG CCAATCCCTG GGTGAGTTTC ACCAGTTTTG
     3001 ATTTAAACGT GGCCAATATG GACAACTTCT TCGCCCCCGT TTTCACCATG GGCAAATATT
     3061 ATACGCAAGG CGACAAGGTG CTGATGCCGC TGGCGATTCA GGTTCATCAT GCCGTCTGTG
     3121 ATGGCTTCCA TGTCGGCAGA ATGCTTAATG AATTACAACA GTACTGCGAT GAGTGGCAGG
     3181 GCGGGGCGTA AACGCGTGGA TCCGGCTTAC TAAAAGCCAG ATAACAGTAT GCGTATTTGC
     3241 GCGCTGATTT TTGCGGTATA AGAATATATA CTGATATGTA TACCCGAAGT ATGTCAAAAA
     3301 GAGGTGTGCT ATGAAGCAGC GTATTACAGT GACAGTTGAC AGCGACAGCT ATCAGTTGCT
     3361 CAAGGCATAT ATGATGTCAA TATCTCCGGT CTGGTAAGCA CAACCATGCA GAATGAAGCC
     3421 CGTCGTCTGC GTGCCGAACG CTGGAAAGCG GAAAATCAGG AAGGGATGGC TGAGGTCGCC
     3481 CGGTTTATTG AAATGAACGG CTCTTTTGCT GACGAGAACA GGGACTGGTG AAATGCAGTT
     3541 TAAGGTTTAC ACCTATAAAA GAGAGAGCCG TTATCGTCTG TTTGTGGATG TACAGAGTGA
     3601 TATTATTGAC ACGCCCGGGC GACGGATGGT GATCCCCCTG GCCAGTGCAC GTCTGCTGTC
     3661 AGATAAAGTC TCCCGTGAAC TTTACCCGGT GGTGCATATC GGGGATGAAA GCTGGCGCAT
     3721 GATGACCACC GATATGGCCA GTGTGCCGGT tTCCGTTATC GGGGAAGAAG TGGCTGATCT
     3781 CAGCCACCGC GAAAATGACA TCAAAAACGC CATTAACCTG ATGTTCTGGG GAATATAAAT
     3841 GTCAGGCTCC CTTATACACA GCCAGTCTGC AGGTCGACCA TAGTGACTGG ATATGTTGTG
     3901 TTTTACAGTA TTATGTAGTC TGTTTTTTAT GCAAAATCTA ATTTAATATA TTGATATTTA
     3961 TATCATTTTA CGTTTCTCGT TCAGCTTTCT TGTACAAAGT GGTttcgTga gaccAAAATC
     4021 GGATCCCGGG CCCGTCGACT GCAGAGGCCT GCATGCAAGC TTGGCGTAAT CATGGTCATA
     4081 GCTGTTTCCT GTGTGAAATT GTTATCCGCT CACAATTCCA CACAACATAC GAGCCGGAAG
     4141 CATAAAGTGT AAAGCCTGGG GTGCCTAATG AGTGAGCTAA CTCACATTAA TTGCGTTGCG
     4201 CTCACTGCCC GCTTTCCAGT CGGGAAACCT GTCGTGCCAG CCTGCATTAA TGAATCGGCC
     4261 AACGCGCGGG GAGAGGCGGT TTGCGTATTG GGCGCTCTTC CGCTTCCTCG CTCACTGACT
     4321 CGCTGCGCTC GGTCGTTCGG CTGCGGCGAG CGGTATCAGC TCACTCAAAG GCGGTAATAC
     4381 GGTTATCCAC AGAATCAGGG GATAACGCAG GAAAG
//
