# Supplementary material for: Peripheral infrastructure vectors and an extended set of plant parts for the Modular Cloning system
Source: PLoS One. 2018 May 30;13(5):e0197185. doi: 10.1371/journal.pone.0197185 (PMC5976141; doi:10.1371/journal.pone.0197185)
Supplement: S1 File — (ZIP) [file pone.0197185.s005.zip › A7_pJOG418_pGBK derivative; pADH1_DBDGAL4-myc-[AATG-BsaI_lacZ_BsaI-GCTT]-tADH.gbk]

LOCUS       pJOG418_pGBKT7-CDS1_MoClo      7923 bp    DNA     circular UNA 04-Apr-2016
DEFINITION  obtained from SnapGene
FEATURES             Location/Qualifiers
     promoter        338..734
                     /label="pADH1"
     CDS             762..1202
                     /label="GAL4 DBD"
     promoter        1212..1235
                     /label="T7p"
     CDS             1245..1280
                     /label="c-myc tag"
     CDS             complement(1409..1756)
                     /gene="lacZ"
                     /note="N-terminal fragment"
                     /codon_start=1
                     /transl_table=11
                     /product="beta-galactosidase"
                     /protein_id="CAA75110.1"
                     /db_xref="GI:2440163"
                     /translation="MTMITPSLHAGLCSRRARDPISRCIREVPSSNSLAVVLQRRDWE
                     NPGVTQLNRLAAHPPFASWRNSEEARTDRPSQQLRSLNGEWRLMRYFLLTHLCGISHR
                     IWCTLSTICSDAA"
     gene            complement(1409..1756)
                     /gene="lacZ"
     promoter        complement(1763..1886)
                     /label="placZ"
     protein_bind    complement(1774..1794)
                     /note="lac repressor"
                     /bound_moiety="lacI"
     protein_bind    complement(1841..1878)
                     /bound_moiety="CAP"
     terminator      2032..2223
                     /label="ADH1 Terminator"
     ori             2630..3249
                     /label="pBR322"
     CDS             3844..4623
                     /label="KanR"
     ori             4767..5927
                     /label="2 micron ori"
     CDS             6650..7324
                     /label="TRP1"
ORIGIN
        1 CGGTGCGGGC CTCTTCGCTA TTACGCCAGA TCCTTTTGTT GTTTCCGGGT GTACAATATG
       61 GACTTCCTCT TTTCTGGCAA CCAAACCCAT ACATCGGGAT TCCTATAATA CCTTCGTTGG
      121 aCTCCCTAAC ATGTAGGTGG CGGAGGGGAG ATATACAATA GAACAGATAC CAGACAAGAC
      181 ATAATGGGCT AAACAAGACT ACACCAATTA CACTGCCTCA TTGATGGTGG TACATAACGA
      241 ACTAATACTG TAGCCCTAGA CTTGATAGCC ATCATCATAT CGAAGTTTCA CTACCCTTTT
      301 TCCATTTGCC ATCTATTGAA GTAATAATAG GCGCATGCAA CTTCTTTTCT TTTTTTTTCT
      361 TTTCTCTCTC CCCCGTTGTT GTCTCACCAT ATCCGCAATG ACAAAAAAAT GATGGAAGAC
      421 ACTAAAGGAA AAAATTAACG ACAAAGACAG CACCAACAGA TGTCGTTGTT CCAGAGCTGA
      481 TGAGGGGTAT CTCGAAGCAC ACGAAACTTT TTCCTTCCTT CATTCACGCA CACTACTCTC
      541 TAATGAGCAA CGGTATACGG CCTTCCTTCC AGTTACTTGA ATTTGAAATA AAAAAAAGTT
      601 TGCTGTCTTG CTATCAAGTA TAAATAGACC TGCAATTATT AATCTTTTGT TTCCTCGTCA
      661 TTGTTCTCGT TCCCTTTCTT CCTTGTTTCT TTTTCTGCAC AATATTTCAA GCTATACCAA
      721 GCATACAATC AACTCCAAGC TTGAAGCAAG CCTCCTGAAA GATGAAGCTA CTGTCTTCTA
      781 TCGAACAAGC ATGCGATATT TGCCGACTTA AAAAGCTCAA GTGCTCCAAA GAAAAACCGA
      841 AGTGCGCCAA GTGTCTGAAG AACAACTGGG AGTGTCGCTA CTCTCCCAAA ACCAAAAGGT
      901 CcCCGCTGAC TAGGGCACAT CTGACAGAAG TGGAATCAAG GCTAGAAAGA CTGGAACAGC
      961 TATTTCTACT GATTTTTCCT CGAGAAGACC TTGACATGAT TTTGAAAATG GATTCTTTAC
     1021 AGGATATAAA AGCATTGTTA ACAGGATTAT TTGTACAAGA TAATGTGAAT AAAGATGCCG
     1081 TCACAGATAG ATTGGCTTCA GTGGAGACTG ATATGCCTCT AACATTGAGA CAGCATAGAA
     1141 TAAGTGCGAC ATCATCATCG GAAGAGAGTA GTAACAAAGG TCAAAGACAG TTGACTGTAT
     1201 CGCCGGAATT TGTAATACGA CTCACTATAG GGCGAGCCGC CATCATGGAG GAGCAGAAGC
     1261 TGATCTCAGA GGAGGACCTG CATATGGCCA TGGAGGCCGA ATTaatgtga gaccAGACGG
     1321 TCACAGCTTG TCTGTAAGCG GATGCCGGGA GCAGACAAGC CCGTCAGGGC GCGTCAGCGG
     1381 GTGTTGGCGG GTGTCGGGGC TGGCTTAACT ATGCGGCATC AGAGCAGATT GTACTGAGAG
     1441 TGCACCATAT GCGGTGTGAA ATACCGCACA GATGCGTAAG GAGAAAATAC CGCATCAGGC
     1501 GCCATTCGCC ATTCAGGCTG CGCAACTGTT GGGAAGGGCG ATCGGTGCGG GCCTCTTCGC
     1561 TATTACGCCA GCTGGCGAAA GGGGGATGTG CTGCAAGGCG ATTAAGTTGG GTAACGCCAG
     1621 GGTTTTCCCA GTCACGACGT TGTAAAACGA CGGCCAGTGA ATTCGAGCTC GGTACCTCGC
     1681 GAATGCATCT AGATATCGGA TCCCGGGCCC GTCGACTGCA GAGGCCTGCA TGCAAGCTTG
     1741 GCGTAATCAT GGTCATAGCT GTTTCCTGTG TGAAATTGTT ATCCGCTCAC AATTCCACAC
     1801 AACATACGAG CCGGAAGCAT AAAGTGTAAA GCCTGGGGTG CCTAATGAGT GAGCTAACTC
     1861 ACATTAATTG CGTTGCGCTC ACTGCCCGCT TTCCAGTCGG GAAACCTGTC GTGCCAGCgg
     1921 tctcaGCTTG ATCCGTCGAC CTGCAGCGGC CGCATAACTA GCATAACCCC TTGGGGCCTC
     1981 TAAACGGGTC TTGAGGGGTT TTTTGCGCGC TTGCAGCCAA GCTAATTCCG GGCGAATTTC
     2041 TTATGATTTA TGATTTTTAT TATTAAATAA GTTATAAAAA AAATAAGTGT ATACAAATTT
     2101 TAAAGTGACT CTTAGGTTTT AAAACGAAAA TTCTTATTCT TGAGTAACTC TTTCCTGTAG
     2161 GTCAGGTTGC TTTCTCAGGT ATAGCATGAG GTCGCTCTTA TTGACCACAC CTCTACCGGC
     2221 ATGCAAGCTT GGCGTAATCA TGGTCATAGC TGTTTCCTGT GTGAAATTGT TATCCGCTCA
     2281 CAATTCCACA CAACATACGA GCCGGAAGCA TAAAGTGTAA AGCCTGGGGT GCCTAATGAG
     2341 TGAGCTAACT CACATTAATT GCGTTGCGCT CACTGCCCGC TTTCCAGTCG GGAAACCTGT
     2401 CGTGCCAGCT GCATTAATGA ATCGGCCAAC GCGCGGGGAG AGGCGGTTTG CGTATTGGGC
     2461 GCTCTTCCGC TTCCTCGCTC ACTGACTCGC TGCGCTCGGT CGTTCGGCTG CGGCGAGCGG
     2521 TATCAGCTCA CTCAAAGGCG GTAATACGGT TATCCACAGA ATCAGGGGAT AACGCAGGAA
     2581 AGAACATGTG AGCAAAAGGC CAGCAAAAGG CCAGGAACCG TAAAAAGGCC GCGTTGCTGG
     2641 CGTTTTTCCA TAGGCTCCGC CCCCCTGACG AGCATCACAA AAATCGACGC TCAAGTCAGA
     2701 GGTGGCGAAA CCCGACAGGA CTATAAAGAT ACCAGGCGTT TCCCCCTGGA AGCTCCCTCG
     2761 TGCGCTCTCC TGTTCCGACC CTGCCGCTTA CCGGATACCT GTCCGCCTTT CTCCCTTCGG
     2821 GAAGCGTGGC GCTTTCTCAT AGCTCACGCT GTAGGTATCT CAGTTCGGTG TAGGTCGTTC
     2881 GCTCCAAGCT GGGCTGTGTG CACGAACCCC CCGTTCAGCC CGACCGCTGC GCCTTATCCG
     2941 GTAACTATCG TCTTGAGTCC AACCCGGTAA GACACGACTT ATCGCCACTG GCAGCAGCCA
     3001 CTGGTAACAG GATTAGCAGA GCGAGGTATG TAGGCGGTGC TACAGAGTTC TTGAAGTGGT
     3061 GGCCTAACTA CGGCTACACT AGAAGAACAG TATTTGGTAT CTGCGCTCTG CTGAAGCCAG
     3121 TTACCTTCGG AAAAAGAGTT GGTAGCTCTT GATCCGGCAA ACAAACCACC GCTGGTAGCG
     3181 GTGGTTTTTT TGTTTGCAAG CAGCAGATTA CGCGCAGAAA AAAAGGATCT CAAGAAGATC
     3241 CTTTGATCTT TTCTACGGGG TCTGACGCTC AGTGGAACGA AAACTCACGT TAAGGGATTT
     3301 TGGTCATGAG ATTATCAAAA AGGATCTTCA CCTAGATCCT TTTAAATTAA AAATGAAGTT
     3361 TTAAATCAAT CTAAAGTATA TATGAGTAAC CTGAGGCTAT GGCAGGGCCT GCCGCCCCGA
     3421 CGTTGGCTGC GAGCCCTGGG CCTTCACCCG AACTTGGGGG GTGGGGTGGG GAAAAGGAAG
     3481 AAACGCGGGC GTATTGGCCC CAATGGaGTC TCGGTGGGGT ATCGACAGAG TGCCAGCCCT
     3541 GGGACCGAAC CCCGCGTTTA TGAACAAACG ACCCAACACC GTGCGTTTTA TTCTGTCTTT
     3601 TTATTGCCGT CATAGCGCGG GTTCCTTCCG GTATTGTCTC CTTCCGTGTT TCAGTTAGCC
     3661 TCCCCCTAGG GTGGGCGAAG AACTCCAGCA TGAGATCCCC GCGCTGGAGG ATCATCCAGC
     3721 CGGCGTCCCG GAAAACGATT CCGAAGCCCA ACCTTTCATA GAAGGCGGCG GTGGAATCGA
     3781 AATCTCGTGA TGGCAGGTTG GGCGTCGCTT GGTCGGTCAT TTCGAACCCC AGAGTCCCGC
     3841 TCAGAAGAAC TCGTCAAGAA GGCGATAGAA GGCGATGCGC TGCGAATCGG GAGCGGCGAT
     3901 ACCGTAAAGC ACGAGGAAGC GGTCAGCCCA TTCGCCGCCA AGCTCTTCAG CAATATCACG
     3961 GGTAGCCAAC GCTATGTCCT GATAGCGGTC CGCCACACCC AGCCGGCCAC AGTCGATGAA
     4021 TCCAGAAAAG CGGCCATTTT CCACCATGAT ATTCGGCAAG CAGGCATCGC CATGAGTCAC
     4081 GACGAGATCC TCGCCGTCGG GCATGCTCGC CTTGAGCCTG GCGAACAGTT CGGCTGGCGC
     4141 GAGCCCCTGA TGCTCTTCGT CCAGATCATC CTGATCGACA AGACCGGCTT CCATCCGAGT
     4201 ACGTGCTCGC TCGATGCGAT GTTTCGCTTG GTGGTCGAAT GGGCAGGTAG CCGGATCAAG
     4261 CGTATGCAGC CGCCGCATTG CATCAGCCAT GATGGATACT TTCTCGGCAG GAGCAAGGTG
     4321 AGATGACAGG AGATCCTGCC CCGGCACTTC GCCCAATAGC AGCCAGTCCC TTCCCGCTTC
     4381 AGTGACAACG TCGAGCACAG CTGCGCAAGG AACGCCCGTC GTGGCCAGCC ACGATAGCCG
     4441 CGCTGCCTCG TCTTGCAGTT CATTCAGGGC ACCGGACAGG TCGGTCTTGA CAAAAAGAAC
     4501 CGGGCGCCCC TGCGCTGACA GCCGGAACAC GGCGGCATCA GAGCAGCCGA TTGTCTGTTG
     4561 TGCCCAGTCA TAGCCGAATA GCCTCTCCAC CCAAGCGGCC GGAGAACCTG CGTGCAATCC
     4621 ATCTTGTTCA ATCATACTCT TCCTTTTTCA ATATTATTGA AGCATTTATC AGGGTTATTG
     4681 TCTCATGAGC GGATACATAT TTGAATGTAT TTAGAAAAAT AAACAAATAG GGGTTCCGCG
     4741 CACATTTCCC CGAAAAGTGC CACCTGAACG AAGCATCTGT GCTTCATTTT GTAGAACAAA
     4801 AATGCAACGC GAGAGCGCTA ATTTTTCAAA CAAAGAATCT GAGCTGCATT TTTACAGAAC
     4861 AGAAATGCAA CGCGAAAGCG CTATTTTACC AACGAAGAAT CTGTGCTTCA TTTTTGTAAA
     4921 ACAAAAATGC AACGCGAGAG CGCTAATTTT TCAAACAAAG AATCTGAGCT GCATTTTTAC
     4981 AGAACAGAAA TGCAACGCGA GAGCGCTATT TTACCAACAA AGAATCTATA CTTCTTTTTT
     5041 GTTCTACAAA AATGCATCCC GAGAGCGCTA TTTTTCTAAC AAAGCATCTT AGATTACTTT
     5101 TTTTCTCCTT TGTGCGCTCT ATAATGCAGT CTCTTGATAA CTTTTTGCAC TGTAGGTCCG
     5161 TTAAGGTTAG AAGAAGGCTA CTTTGGTGTC TATTTTCTCT TCCATAAAAA AAGCCTGACT
     5221 CCACTTCCCG CGTTTACTGA TTACTAGCGA AGCTGCGGGT GCATTTTTTC AAGATAAAGG
     5281 CATCCCCGAT TATATTCTAT ACCGATGTGG ATTGCGCATA CTTTGTGAAC AGAAAGTGAT
     5341 AGCGTTGATG ATTCTTCATT GGTCAGAAAA TTATGAACGG TTTCTTCTAT TTTGTCTCTA
     5401 TATACTACGT ATAGGAAATG TTTACATTTT CGTATTGTTT TCGATTCACT CTATGAATAG
     5461 TTCTTACTAC AATTTTTTTG TCTAAAGAGT AATACTAGAG ATAAACATAA AAAATGTAGA
     5521 GGTCGAGTTT AGATGCAAGT TCAAGGAGCG AAAGGTGGAT GGGTAGGTTA TATAGGGATA
     5581 TAGCACAGAG ATATATAGCA AAGAGATACT TTTGAGCAAT GTTTGTGGAA GCGGTATTCG
     5641 CAATATTTTA GTAGCTCGTT ACAGTCCGGT GCGTTTTTGG TTTTTTGAAA GTGCGTCTTC
     5701 AGAGCGCTTT TGGTTTTCAA AAGCGCTCTG AAGTTCCTAT ACTTTCTAGA GAATAGGAAC
     5761 TTCGGAATAG GAACTTCAAA GCGTTTCCGA AAACGAGCGC TTCCGAAAAT GCAACGCGAG
     5821 CTGCGCACAT ACAGCTCACT GTTCACGTCG CACCTATATC TGCGTGTTGC CTGTATATAT
     5881 ATATACATGA GAAGAACGGC ATAGTGCGTG TTTATGCTTA AATGCGTACT TATATGCGTC
     5941 TATTTATGTA GGATGAAAGG TAGTCTAGTA CCTCCTGTGA TATTATCCCA TTCCATGCGG
     6001 GGTATCGTAT GCTTCCTTCA GCACTACCCT TTAGCTGTTC TATATGCTGC CACTCCTCAA
     6061 TTGGATTAGT CTCATCCTTC AATGCTATCA TTTCCTTTGA TATTGGATCA TACTAAGAAA
     6121 CCATTATTAT CATGACATTA ACCTATAAAA ATAGGCGTAT CACGAGGCCC TTTCGTCTCG
     6181 CGCGTTTCGG TGATGACGGT GAAAACCTCT GACACATGCA GCTCCCGGAG ACGGTCACAG
     6241 CTTGTCTGTA AGCGGATGCC GGGAGCAGAC AAGCCCGTCA GGGCGCGTCA GCGGGTGTTG
     6301 GCGGGTGTCG GGGCTGGCTT AACTATGCGG CATCAGAGCA GATTGTACTG AGAGTGCACC
     6361 ATAGATCAAC GACATTACTA TATATATAAT ATAGGAAGCA TTTAATAGAA CAGCATCGTA
     6421 ATATATGTGT ACTTTGCAGT TATGACGCCA GATGGCAGTA GTGGAAGATA TTCTTTATTG
     6481 AAAAATAGCT TGTCACCTTA CGTACAATCT TGATCCGGAG CTTTTCTTTT TTTGCCGATT
     6541 AAGAATTAAT TCGGTCGAAA AAAGAAAAGG AGAGGGCCAA GAGGGAGGGC ATTGGTGACT
     6601 ATTGAGCACG TGAGTATACG TGATTAAGCA CACAAAGGCA GCTTGGAGTA TGTCTGTTAT
     6661 TAATTTCACA GGTAGTTCTG GTCCATTGGT GAAAGTTTGC GGCTTGCAGA GCACAGAGGC
     6721 CGCAGAATGT GCTCTAGATT CCGATGCTGA CTTGCTGGGT ATTATATGTG TGCCCAATAG
     6781 AAAGAGAACA ATTGACCCGG TTATTGCAAG GAAAATTTCA AGTCTTGTAA AAGCATATAA
     6841 AAATAGTTCA GGCACTCCGA AATACTTGGT TGGCGTGTTT CGTAATCAAC CTAAGGAGGA
     6901 TGTTTTGGCT CTGGTCAATG ATTACGGCAT TGATATCGTC CAACTGCATG GAGATGAGTC
     6961 GTGGCAAGAA TACCAAGAGT TCCTCGGTTT GCCAGTTATT AAAAGACTCG TATTTCCAAA
     7021 AGACTGCAAC ATACTACTCA GTGCAGCTTC ACAGAAACCT CATTCGTTTA TTCCCTTGTT
     7081 TGATTCAGAA GCAGGTGGGA CAGGTGAACT TTTGGATTGG AACTCGATTT CTGACTGGGT
     7141 TGGAAGGCAA GAGAGCCCCG AAAGCTTACA TTTTATGTTA GCTGGTGGAC TGACGCCAGA
     7201 AAATGTTGGT GATGCGCTTA GATTAAATGG CGTTATTGGT GTTGATGTAA GCGGAGGTGT
     7261 GGAGACAAAT GGTGTAAAAG ACTCTAACAA AATAGCAAAT TTCGTCAAAA ATGCTAAGAA
     7321 ATAGGTTATT ACTGAGTAGT ATTTATTTAA GTATTGTTTG TGCACTTGCC GATCTATGCG
     7381 GTGTGAAATA CCGCACAGAT GCGTAAGGAG AAAATACCGC ATCAGGAAAT TGTAAGCGTT
     7441 AATATTTTGT TAAAATTCGC GTTAAATTTT TGTTAAATCA GCTCATTTTT TAACCAATAG
     7501 GCCGAAATCG GCAAAATCCC TTATAAATCA AAAGAATAGA CCGAGATAGG GTTGAGTGTT
     7561 GTTCCAGTTT GGAACAAGAG TCCACTATTA AAGAACGTGG ACTCCAACGT CAAAGGGCGA
     7621 AAAACCGTCT ATCAGGGCGA TGGCCCACTA CGTGAACCAT CACCCTAATC AAGTTTTTTG
     7681 GGGTCGAGGT GCCGTAAAGC ACTAAATCGG AACCCTAAAG GGAGCCCCCG ATTTAGAGCT
     7741 TGACGGGGAA AGCCGGCGAA CGTGGCGAGA AAGGAAGGGA AGAAAGCGAA AGGAGCGGGC
     7801 GCTAGGGCGC TGGCAAGTGT AGCGGTCACG CTGCGCGTAA CCACCACACC CGCCGCGCTT
     7861 AATGCGCCGC TACAGGGCGC GTCCATTCGC CATTCAGGCT GCGCAACTGT TGGGAAGGGC
     7921 GAT
//
