# Supplementary material for: Peripheral infrastructure vectors and an extended set of plant parts for the Modular Cloning system
Source: PLoS One. 2018 May 30;13(5):e0197185. doi: 10.1371/journal.pone.0197185 (PMC5976141; doi:10.1371/journal.pone.0197185)
Supplement: S1 File — (ZIP) [file pone.0197185.s005.zip › A9_pCK012_pGBK derivative; pADH1_DBDGAL4-myc-[AATG-BsaI_lacZ_BsaI-TTCG-TGA]-tADH.gbk]

LOCUS       pCK012_pGBKT7-CDS1ns__MoCl      8773 bp    DNA     circular UNA 04-Apr-2016
DEFINITION  obtained from SnapGene
FEATURES             Location/Qualifiers
     promoter        338..734
                     /label="pADH1"
     CDS             762..1202
                     /label="GAL4 DBD"
     promoter        1212..1235
                     /label="T7p"
     CDS             1245..1280
                     /label="c-myc tag"
     Region          1304..2772
                     /label="replaced by insert by GG cloning"
     CDS             complement(1344..1649)
                     /invitrogen="1060000"
                     /label="ccdB"
     CDS             complement(1991..2650)
                     /invitrogen="1080000"
                     /label="Cm(R)"
     terminator      2882..3073
                     /label="ADH1 Terminator"
     ori             3480..4099
                     /label="pBR322"
     CDS             4694..5473
                     /label="KanR"
     ori             5617..6777
                     /label="2 micron ori"
     CDS             7500..8174
                     /label="TRP1"
ORIGIN
        1 CGGTGCGGGC CTCTTCGCTA TTACGCCAGA TCCTTTTGTT GTTTCCGGGT GTACAATATG
       61 GACTTCCTCT TTTCTGGCAA CCAAACCCAT ACATCGGGAT TCCTATAATA CCTTCGTTGG
      121 aCTCCCTAAC ATGTAGGTGG CGGAGGGGAG ATATACAATA GAACAGATAC CAGACAAGAC
      181 ATAATGGGCT AAACAAGACT ACACCAATTA CACTGCCTCA TTGATGGTGG TACATAACGA
      241 ACTAATACTG TAGCCCTAGA CTTGATAGCC ATCATCATAT CGAAGTTTCA CTACCCTTTT
      301 TCCATTTGCC ATCTATTGAA GTAATAATAG GCGCATGCAA CTTCTTTTCT TTTTTTTTCT
      361 TTTCTCTCTC CCCCGTTGTT GTCTCACCAT ATCCGCAATG ACAAAAAAAT GATGGAAGAC
      421 ACTAAAGGAA AAAATTAACG ACAAAGACAG CACCAACAGA TGTCGTTGTT CCAGAGCTGA
      481 TGAGGGGTAT CTCGAAGCAC ACGAAACTTT TTCCTTCCTT CATTCACGCA CACTACTCTC
      541 TAATGAGCAA CGGTATACGG CCTTCCTTCC AGTTACTTGA ATTTGAAATA AAAAAAAGTT
      601 TGCTGTCTTG CTATCAAGTA TAAATAGACC TGCAATTATT AATCTTTTGT TTCCTCGTCA
      661 TTGTTCTCGT TCCCTTTCTT CCTTGTTTCT TTTTCTGCAC AATATTTCAA GCTATACCAA
      721 GCATACAATC AACTCCAAGC TTGAAGCAAG CCTCCTGAAA GATGAAGCTA CTGTCTTCTA
      781 TCGAACAAGC ATGCGATATT TGCCGACTTA AAAAGCTCAA GTGCTCCAAA GAAAAACCGA
      841 AGTGCGCCAA GTGTCTGAAG AACAACTGGG AGTGTCGCTA CTCTCCCAAA ACCAAAAGGT
      901 CcCCGCTGAC TAGGGCACAT CTGACAGAAG TGGAATCAAG GCTAGAAAGA CTGGAACAGC
      961 TATTTCTACT GATTTTTCCT CGAGAAGACC TTGACATGAT TTTGAAAATG GATTCTTTAC
     1021 AGGATATAAA AGCATTGTTA ACAGGATTAT TTGTACAAGA TAATGTGAAT AAAGATGCCG
     1081 TCACAGATAG ATTGGCTTCA GTGGAGACTG ATATGCCTCT AACATTGAGA CAGCATAGAA
     1141 TAAGTGCGAC ATCATCATCG GAAGAGAGTA GTAACAAAGG TCAAAGACAG TTGACTGTAT
     1201 CGCCGGAATT TGTAATACGA CTCACTATAG GGCGAGCCGC CATCATGGAG GAGCAGAAGC
     1261 TGATCTCAGA GGAGGACCTG CATATGGCCA TGGAGGCCGA ATTAATGtga gaccGACTGG
     1321 CTGTGTATAA GGGAGCCTGA CATTTATATT CCCCAGAACA TCAGGTTAAT GGCGTTTTTG
     1381 ATGTCATTTT CGCGGTGGCT GAGATCAGCC ACTTCTTCCC CGATAACGGA aACCGGCACA
     1441 CTGGCCATAT CGGTGGTCAT CATGCGCCAG CTTTCATCCC CGATATGCAC CACCGGGTAA
     1501 AGTTCACGGG AGACTTTATC TGACAGCAGA CGTGCACTGG CCAGGGGGAT CACCATCCGT
     1561 CGCCCaGGCG TGTCAATAAT ATCACTCTGT ACATCCACAA ACAGACGATA ACGGCTCTCT
     1621 CTTTTATAGG TGTAAACCTT AAACTGCATT TCACCAGTCC CTGTTCTCGT CAGCAAAAGA
     1681 GCCGTTCATT TCAATAAACC GGGCGACCTC AGCCATCCCT TCCTGATTTT CCGCTTTCCA
     1741 GCGTTCGGCA CGCAGACGAC GGGCTTCATT CTGCATGGTT GTGCTTACCA GACCGGAGAT
     1801 ATTGACATCA TATATGCCTT GAGCAACTGA TAGCTGTCGC TGTCAACTGT CACTGTAATA
     1861 CGCTGCTTCA TAGCACACCT CTTTTTGACA TACTTCGGGT ATACATATCA GTATATATTC
     1921 TTATACCGCA AAAATCAGCG CGCAAATACG CATACTGTTA TCTGGCTTTT AGTAAGCCGG
     1981 ATCCACGCGA TTACGCCCCG CCCTGCCACT CATCGCAGTA CTGTTGTAAT TCATTAAGCA
     2041 TTCTGCCGAC ATGGAAGCCA TCACAGACGG CATGATGAAC CTGAATCGCC AGCGGCATCA
     2101 GCACCTTGTC GCCTTGCGTA TAATATTTGC CCATGGTGAA AACGGGGGCG AAGAAGTTGT
     2161 CCATATTGGC CACGTTTAAA TCAAAACTGG TGAAACTCAC CCAGGGATTG GCTGAaACGA
     2221 AAAACATATT CTCAATAAAC CCTTTAGGGA AATAGGCCAG GTTTTCACCG TAACACGCCA
     2281 CATCTTGCGA ATATATGTGT AGAAACTGCC GGAAATCGTC GTGGTATTCA CTCCAGAGCG
     2341 ATGAAAACGT TTCAGTTTGC TCATGGAAAA CGGTGTAACA AGGGTGAACA CTATCCCATA
     2401 TCACCAGCTC ACCGTCTTTC ATTGCCATAC GGAATTCCGG ATGAGCATTC ATCAGGCGGG
     2461 CAAGAATGTG AATAAAGGCC GGATAAAACT TGTGCTTATT TTTCTTTACG GTCTTTAAAA
     2521 AGGCCGTAAT ATCCAGCTGA ACGGTCTGGT TATAGGTACA TTGAGCAACT GACTGAAATG
     2581 CCTCAAAATG TTCTTTACGA TGCCATTGGG ATATATCAAC GGTGGTATAT CCAGTGATTT
     2641 TTTTCTCCAT TTTAGCTTCC TTAGCTCCTG AAAATCTCGA TAACTCAAAA AATACGCCCG
     2701 GTAGTGATCT TATTTCATTA TGGTGAAAGT TGGAACCTCT TACGTGCCGA TCAACGTCTC
     2761 AggtctcaTT CGTGAGCTTG ATCCGTCGAC CTGCAGCGGC CGCATAACTA GCATAACCCC
     2821 TTGGGGCCTC TAAACGGGTC TTGAGGGGTT TTTTGCGCGC TTGCAGCCAA GCTAATTCCG
     2881 GGCGAATTTC TTATGATTTA TGATTTTTAT TATTAAATAA GTTATAAAAA AAATAAGTGT
     2941 ATACAAATTT TAAAGTGACT CTTAGGTTTT AAAACGAAAA TTCTTATTCT TGAGTAACTC
     3001 TTTCCTGTAG GTCAGGTTGC TTTCTCAGGT ATAGCATGAG GTCGCTCTTA TTGACCACAC
     3061 CTCTACCGGC ATGCAAGCTT GGCGTAATCA TGGTCATAGC TGTTTCCTGT GTGAAATTGT
     3121 TATCCGCTCA CAATTCCACA CAACATACGA GCCGGAAGCA TAAAGTGTAA AGCCTGGGGT
     3181 GCCTAATGAG TGAGCTAACT CACATTAATT GCGTTGCGCT CACTGCCCGC TTTCCAGTCG
     3241 GGAAACCTGT CGTGCCAGCT GCATTAATGA ATCGGCCAAC GCGCGGGGAG AGGCGGTTTG
     3301 CGTATTGGGC GCTCTTCCGC TTCCTCGCTC ACTGACTCGC TGCGCTCGGT CGTTCGGCTG
     3361 CGGCGAGCGG TATCAGCTCA CTCAAAGGCG GTAATACGGT TATCCACAGA ATCAGGGGAT
     3421 AACGCAGGAA AGAACATGTG AGCAAAAGGC CAGCAAAAGG CCAGGAACCG TAAAAAGGCC
     3481 GCGTTGCTGG CGTTTTTCCA TAGGCTCCGC CCCCCTGACG AGCATCACAA AAATCGACGC
     3541 TCAAGTCAGA GGTGGCGAAA CCCGACAGGA CTATAAAGAT ACCAGGCGTT TCCCCCTGGA
     3601 AGCTCCCTCG TGCGCTCTCC TGTTCCGACC CTGCCGCTTA CCGGATACCT GTCCGCCTTT
     3661 CTCCCTTCGG GAAGCGTGGC GCTTTCTCAT AGCTCACGCT GTAGGTATCT CAGTTCGGTG
     3721 TAGGTCGTTC GCTCCAAGCT GGGCTGTGTG CACGAACCCC CCGTTCAGCC CGACCGCTGC
     3781 GCCTTATCCG GTAACTATCG TCTTGAGTCC AACCCGGTAA GACACGACTT ATCGCCACTG
     3841 GCAGCAGCCA CTGGTAACAG GATTAGCAGA GCGAGGTATG TAGGCGGTGC TACAGAGTTC
     3901 TTGAAGTGGT GGCCTAACTA CGGCTACACT AGAAGAACAG TATTTGGTAT CTGCGCTCTG
     3961 CTGAAGCCAG TTACCTTCGG AAAAAGAGTT GGTAGCTCTT GATCCGGCAA ACAAACCACC
     4021 GCTGGTAGCG GTGGTTTTTT TGTTTGCAAG CAGCAGATTA CGCGCAGAAA AAAAGGATCT
     4081 CAAGAAGATC CTTTGATCTT TTCTACGGGG TCTGACGCTC AGTGGAACGA AAACTCACGT
     4141 TAAGGGATTT TGGTCATGAG ATTATCAAAA AGGATCTTCA CCTAGATCCT TTTAAATTAA
     4201 AAATGAAGTT TTAAATCAAT CTAAAGTATA TATGAGTAAC CTGAGGCTAT GGCAGGGCCT
     4261 GCCGCCCCGA CGTTGGCTGC GAGCCCTGGG CCTTCACCCG AACTTGGGGG GTGGGGTGGG
     4321 GAAAAGGAAG AAACGCGGGC GTATTGGCCC CAATGGaGTC TCGGTGGGGT ATCGACAGAG
     4381 TGCCAGCCCT GGGACCGAAC CCCGCGTTTA TGAACAAACG ACCCAACACC GTGCGTTTTA
     4441 TTCTGTCTTT TTATTGCCGT CATAGCGCGG GTTCCTTCCG GTATTGTCTC CTTCCGTGTT
     4501 TCAGTTAGCC TCCCCCTAGG GTGGGCGAAG AACTCCAGCA TGAGATCCCC GCGCTGGAGG
     4561 ATCATCCAGC CGGCGTCCCG GAAAACGATT CCGAAGCCCA ACCTTTCATA GAAGGCGGCG
     4621 GTGGAATCGA AATCTCGTGA TGGCAGGTTG GGCGTCGCTT GGTCGGTCAT TTCGAACCCC
     4681 AGAGTCCCGC TCAGAAGAAC TCGTCAAGAA GGCGATAGAA GGCGATGCGC TGCGAATCGG
     4741 GAGCGGCGAT ACCGTAAAGC ACGAGGAAGC GGTCAGCCCA TTCGCCGCCA AGCTCTTCAG
     4801 CAATATCACG GGTAGCCAAC GCTATGTCCT GATAGCGGTC CGCCACACCC AGCCGGCCAC
     4861 AGTCGATGAA TCCAGAAAAG CGGCCATTTT CCACCATGAT ATTCGGCAAG CAGGCATCGC
     4921 CATGAGTCAC GACGAGATCC TCGCCGTCGG GCATGCTCGC CTTGAGCCTG GCGAACAGTT
     4981 CGGCTGGCGC GAGCCCCTGA TGCTCTTCGT CCAGATCATC CTGATCGACA AGACCGGCTT
     5041 CCATCCGAGT ACGTGCTCGC TCGATGCGAT GTTTCGCTTG GTGGTCGAAT GGGCAGGTAG
     5101 CCGGATCAAG CGTATGCAGC CGCCGCATTG CATCAGCCAT GATGGATACT TTCTCGGCAG
     5161 GAGCAAGGTG AGATGACAGG AGATCCTGCC CCGGCACTTC GCCCAATAGC AGCCAGTCCC
     5221 TTCCCGCTTC AGTGACAACG TCGAGCACAG CTGCGCAAGG AACGCCCGTC GTGGCCAGCC
     5281 ACGATAGCCG CGCTGCCTCG TCTTGCAGTT CATTCAGGGC ACCGGACAGG TCGGTCTTGA
     5341 CAAAAAGAAC CGGGCGCCCC TGCGCTGACA GCCGGAACAC GGCGGCATCA GAGCAGCCGA
     5401 TTGTCTGTTG TGCCCAGTCA TAGCCGAATA GCCTCTCCAC CCAAGCGGCC GGAGAACCTG
     5461 CGTGCAATCC ATCTTGTTCA ATCATACTCT TCCTTTTTCA ATATTATTGA AGCATTTATC
     5521 AGGGTTATTG TCTCATGAGC GGATACATAT TTGAATGTAT TTAGAAAAAT AAACAAATAG
     5581 GGGTTCCGCG CACATTTCCC CGAAAAGTGC CACCTGAACG AAGCATCTGT GCTTCATTTT
     5641 GTAGAACAAA AATGCAACGC GAGAGCGCTA ATTTTTCAAA CAAAGAATCT GAGCTGCATT
     5701 TTTACAGAAC AGAAATGCAA CGCGAAAGCG CTATTTTACC AACGAAGAAT CTGTGCTTCA
     5761 TTTTTGTAAA ACAAAAATGC AACGCGAGAG CGCTAATTTT TCAAACAAAG AATCTGAGCT
     5821 GCATTTTTAC AGAACAGAAA TGCAACGCGA GAGCGCTATT TTACCAACAA AGAATCTATA
     5881 CTTCTTTTTT GTTCTACAAA AATGCATCCC GAGAGCGCTA TTTTTCTAAC AAAGCATCTT
     5941 AGATTACTTT TTTTCTCCTT TGTGCGCTCT ATAATGCAGT CTCTTGATAA CTTTTTGCAC
     6001 TGTAGGTCCG TTAAGGTTAG AAGAAGGCTA CTTTGGTGTC TATTTTCTCT TCCATAAAAA
     6061 AAGCCTGACT CCACTTCCCG CGTTTACTGA TTACTAGCGA AGCTGCGGGT GCATTTTTTC
     6121 AAGATAAAGG CATCCCCGAT TATATTCTAT ACCGATGTGG ATTGCGCATA CTTTGTGAAC
     6181 AGAAAGTGAT AGCGTTGATG ATTCTTCATT GGTCAGAAAA TTATGAACGG TTTCTTCTAT
     6241 TTTGTCTCTA TATACTACGT ATAGGAAATG TTTACATTTT CGTATTGTTT TCGATTCACT
     6301 CTATGAATAG TTCTTACTAC AATTTTTTTG TCTAAAGAGT AATACTAGAG ATAAACATAA
     6361 AAAATGTAGA GGTCGAGTTT AGATGCAAGT TCAAGGAGCG AAAGGTGGAT GGGTAGGTTA
     6421 TATAGGGATA TAGCACAGAG ATATATAGCA AAGAGATACT TTTGAGCAAT GTTTGTGGAA
     6481 GCGGTATTCG CAATATTTTA GTAGCTCGTT ACAGTCCGGT GCGTTTTTGG TTTTTTGAAA
     6541 GTGCGTCTTC AGAGCGCTTT TGGTTTTCAA AAGCGCTCTG AAGTTCCTAT ACTTTCTAGA
     6601 GAATAGGAAC TTCGGAATAG GAACTTCAAA GCGTTTCCGA AAACGAGCGC TTCCGAAAAT
     6661 GCAACGCGAG CTGCGCACAT ACAGCTCACT GTTCACGTCG CACCTATATC TGCGTGTTGC
     6721 CTGTATATAT ATATACATGA GAAGAACGGC ATAGTGCGTG TTTATGCTTA AATGCGTACT
     6781 TATATGCGTC TATTTATGTA GGATGAAAGG TAGTCTAGTA CCTCCTGTGA TATTATCCCA
     6841 TTCCATGCGG GGTATCGTAT GCTTCCTTCA GCACTACCCT TTAGCTGTTC TATATGCTGC
     6901 CACTCCTCAA TTGGATTAGT CTCATCCTTC AATGCTATCA TTTCCTTTGA TATTGGATCA
     6961 TACTAAGAAA CCATTATTAT CATGACATTA ACCTATAAAA ATAGGCGTAT CACGAGGCCC
     7021 TTTCGTCTCG CGCGTTTCGG TGATGACGGT GAAAACCTCT GACACATGCA GCTCCCGGAG
     7081 ACGGTCACAG CTTGTCTGTA AGCGGATGCC GGGAGCAGAC AAGCCCGTCA GGGCGCGTCA
     7141 GCGGGTGTTG GCGGGTGTCG GGGCTGGCTT AACTATGCGG CATCAGAGCA GATTGTACTG
     7201 AGAGTGCACC ATAGATCAAC GACATTACTA TATATATAAT ATAGGAAGCA TTTAATAGAA
     7261 CAGCATCGTA ATATATGTGT ACTTTGCAGT TATGACGCCA GATGGCAGTA GTGGAAGATA
     7321 TTCTTTATTG AAAAATAGCT TGTCACCTTA CGTACAATCT TGATCCGGAG CTTTTCTTTT
     7381 TTTGCCGATT AAGAATTAAT TCGGTCGAAA AAAGAAAAGG AGAGGGCCAA GAGGGAGGGC
     7441 ATTGGTGACT ATTGAGCACG TGAGTATACG TGATTAAGCA CACAAAGGCA GCTTGGAGTA
     7501 TGTCTGTTAT TAATTTCACA GGTAGTTCTG GTCCATTGGT GAAAGTTTGC GGCTTGCAGA
     7561 GCACAGAGGC CGCAGAATGT GCTCTAGATT CCGATGCTGA CTTGCTGGGT ATTATATGTG
     7621 TGCCCAATAG AAAGAGAACA ATTGACCCGG TTATTGCAAG GAAAATTTCA AGTCTTGTAA
     7681 AAGCATATAA AAATAGTTCA GGCACTCCGA AATACTTGGT TGGCGTGTTT CGTAATCAAC
     7741 CTAAGGAGGA TGTTTTGGCT CTGGTCAATG ATTACGGCAT TGATATCGTC CAACTGCATG
     7801 GAGATGAGTC GTGGCAAGAA TACCAAGAGT TCCTCGGTTT GCCAGTTATT AAAAGACTCG
     7861 TATTTCCAAA AGACTGCAAC ATACTACTCA GTGCAGCTTC ACAGAAACCT CATTCGTTTA
     7921 TTCCCTTGTT TGATTCAGAA GCAGGTGGGA CAGGTGAACT TTTGGATTGG AACTCGATTT
     7981 CTGACTGGGT TGGAAGGCAA GAGAGCCCCG AAAGCTTACA TTTTATGTTA GCTGGTGGAC
     8041 TGACGCCAGA AAATGTTGGT GATGCGCTTA GATTAAATGG CGTTATTGGT GTTGATGTAA
     8101 GCGGAGGTGT GGAGACAAAT GGTGTAAAAG ACTCTAACAA AATAGCAAAT TTCGTCAAAA
     8161 ATGCTAAGAA ATAGGTTATT ACTGAGTAGT ATTTATTTAA GTATTGTTTG TGCACTTGCC
     8221 GATCTATGCG GTGTGAAATA CCGCACAGAT GCGTAAGGAG AAAATACCGC ATCAGGAAAT
     8281 TGTAAGCGTT AATATTTTGT TAAAATTCGC GTTAAATTTT TGTTAAATCA GCTCATTTTT
     8341 TAACCAATAG GCCGAAATCG GCAAAATCCC TTATAAATCA AAAGAATAGA CCGAGATAGG
     8401 GTTGAGTGTT GTTCCAGTTT GGAACAAGAG TCCACTATTA AAGAACGTGG ACTCCAACGT
     8461 CAAAGGGCGA AAAACCGTCT ATCAGGGCGA TGGCCCACTA CGTGAACCAT CACCCTAATC
     8521 AAGTTTTTTG GGGTCGAGGT GCCGTAAAGC ACTAAATCGG AACCCTAAAG GGAGCCCCCG
     8581 ATTTAGAGCT TGACGGGGAA AGCCGGCGAA CGTGGCGAGA AAGGAAGGGA AGAAAGCGAA
     8641 AGGAGCGGGC GCTAGGGCGC TGGCAAGTGT AGCGGTCACG CTGCGCGTAA CCACCACACC
     8701 CGCCGCGCTT AATGCGCCGC TACAGGGCGC GTCCATTCGC CATTCAGGCT GCGCAACTGT
     8761 TGGGAAGGGC GAT
//
