# Supplementary material for: Peripheral infrastructure vectors and an extended set of plant parts for the Modular Cloning system
Source: PLoS One. 2018 May 30;13(5):e0197185. doi: 10.1371/journal.pone.0197185 (PMC5976141; doi:10.1371/journal.pone.0197185)
Supplement: S1 File — (ZIP) [file pone.0197185.s005.zip › B10_pTEI044_[Pro+5Uf]_pRPS5a AT3G11940.gbk]

LOCUS       pTEI044_[Pro+5Uf]_pRPS5a_AT3G11940      3908 bp    DNA     circular UNA 23-OCT-2012
COMMENT     This file is created by Vector NTI
            http://www.invitrogen.com/
FEATURES             Location/Qualifiers
     misc_feature    join(3610..3908,1..316)
                     /vntifkey="21"
                     /label="rep (pMB1)"
     rep_origin      complement(301)
                     /vntifkey="33"
                     /label="ORI"
                     /note="RNaseH cleavage point"
     primer          409..428
                     /label="JS836"
     gene            <549..1728
                     /gene="HST"
                     /locus_tag="AT3G11945"
                     /gene_synonym="ATHST"
                     /gene_synonym="homogentisate prenyltransferase"
                     /gene_synonym="HST"
                     /gene_synonym="PDS2"
                     /gene_synonym="PHYTOENE DESATURATION 2"
                     /note="Encodes a protein involved in plastoquinone-9
                     biosynthesis. The enzyme possesses homogentisate
                     prenyltransferase activity and was shown to use solanesyl
                     diphosphate, farnesyl diphosphate and
                     geranylgeranyldiphosphate as prenyl donors, but not
                     phytyldiphosphate. This gene At3g11945 derives from a
                     split of At3g11950, publications Tian et al (2007) and
                     Sadre et al (2006) refer to this gene as At3g11950."
                     /db_xref="TAIR:AT3G11945"
     promoter        553..2209
                     /label="RPS5a promoter fragment"
     CDS             join(579..671,828..945,1121..1183,1327..1359,1452..1526)
                     /gene="HST"
                     /locus_tag="AT3G11945"
                     /gene_synonym="ATHST"
                     /gene_synonym="homogentisate prenyltransferase"
                     /gene_synonym="HST"
                     /gene_synonym="PDS2"
                     /gene_synonym="PHYTOENE DESATURATION 2"
                     /inference="Similar to RNA
                     sequence,EST:INSD:EL101308.1,INSD:EH843844.1,INSD:EL196767
                     .1,INSD:EL077181.1,INSD:EL201897.1,INSD:EH976904.1,INSD:EL
                     102849.1,INSD:EL214489.1,INSD:EL337352.1,INSD:AV520865.1,I
                     NSD:EL333171.1,INSD:EL339239.1,INSD:EH853379.1,INSD:EL1283
                     59.1,INSD:EL283604.1,INSD:EH849368.1,INSD:EL114660.1,INSD:
                     EL137732.1,INSD:EL971614.1,INSD:EH974687.1,INSD:EL178242.1
                     ,INSD:EL218085.1,INSD:EL019691.1,INSD:EL097155.1,INSD:EH92
                     2883.1,INSD:EH990755.1,INSD:EL335191.1,INSD:BP787367.1,INS
                     D:EG510418.1,INSD:EH932133.1,INSD:EH815304.1,INSD:EL088692
                     .1,INSD:AV535920.1,INSD:EL148405.1,INSD:AV535532.1,INSD:EH
                     918381.1,INSD:EH904454.1,INSD:EL149599.1,INSD:EL989313.1,I
                     NSD:EH985432.1,INSD:ES001574.1,INSD:AV527881.1,INSD:EL2090
                     60.1,INSD:ES188722.1,INSD:EL034234.1,INSD:EL214454.1,INSD:
                     BP787076.1,INSD:EH845200.1,INSD:EL161322.1,INSD:EL321585.1
                     ,INSD:EL028080.1,INSD:EL086893.1,INSD:EL297922.1,INSD:EH86
                     0457.1,INSD:EL233381.1,INSD:EL006902.1,INSD:EL202450.1,INS
                     D:EH934163.1,INSD:EL261233.1,INSD:EL304903.1"
                     /note="homogentisate prenyltransferase (HST); CONTAINS
                     InterPro DOMAIN/s: UbiA prenyltransferase
                     (InterPro:IPR000537); BEST Arabidopsis thaliana protein
                     match is: homogentisate phytyltransferase 1
                     (TAIR:AT2G18950.1); Has 1367 Blast hits to 1364 proteins
                     in 371 species: Archae - 252; Bacteria - 598; Metazoa -
                     1; Fungi - 4; Plants - 199; Viruses - 0; Other Eukaryotes
                     - 313 (source: NCBI BLink); GO_component: GO:0009941 -
                     chloroplast envelope [Evidence IDA] [PMID 17569077];
                     GO_function: GO:0010355 - homogentisate
                     farnesyltransferase activity [Evidence IDA] [PMID
                     16989822]; GO_function: GO:0010356 - homogentisate
                     geranylgeranyltransferase activity [Evidence IDA] [PMID
                     16989822]; GO_function: GO:0010357 - homogentisate
                     solanesyltransferase activity [Evidence IDA] [PMID
                     16989822]; GO_process: GO:0010236 - plastoquinone
                     biosynthetic process [Evidence IMP] [PMID 16989822]"
                     /codon_start=1
                     /product="homogentisate prenyltransferase"
                     /protein_id="AEE75126.1"
                     /db_xref="GI:332641605"
                     /db_xref="TAIR:AT3G11945"
                     /translation="MELSISQSPRVRFSSLAPRFLAASHHHRPSVHLAGKFISLPRDV
                     RFTSLSTSRMRILAVALTFKSRCVYVNYEIPKDQILVGAAESDDPVLDRIARFQNACW
                     RFLRPHTIRGTALGSTALVTRALIENTHLIKWSLVLKALSGLLALICGNGYIVGINQI
                     YDIGIDKVNKPYLPIAAGDLSVQSAWLLVIFFAIAGLLVVGFNFGPFITSLYSLGLFL
                     GTIYSVPPLRMKRFPVAAFLIIATVRGFLLNFGVYHATRAALGLPFQWSAPVAFITSF
                     VTLFALVIAITKDLPDVEGDRKFQISTLATKLGVRNIAFLGSGLLLVNYVSAISLAFY
                     MPQVFRGSLMIPAHVILASGLIFQTWVLEKANYTKEAISGYYRFIWNLFYAEYLLFPF
                     L"
     mRNA            join(579..671,828..945,1121..1183,1327..1359,1452..1728)
                     /gene="HST"
                     /locus_tag="AT3G11945"
                     /gene_synonym="ATHST"
                     /gene_synonym="homogentisate prenyltransferase"
                     /gene_synonym="HST"
                     /gene_synonym="PDS2"
                     /gene_synonym="PHYTOENE DESATURATION 2"
                     /product="homogentisate solanesyltransferase"
                     /inference="Similar to RNA
                     sequence,EST:INSD:EL101308.1,INSD:EH843844.1,INSD:EL196767
                     .1,INSD:EL077181.1,INSD:EL201897.1,INSD:EH976904.1,INSD:EL
                     102849.1,INSD:EL214489.1,INSD:EL337352.1,INSD:AV520865.1,I
                     NSD:EL333171.1,INSD:EL339239.1,INSD:EH853379.1,INSD:EL1283
                     59.1,INSD:EL283604.1,INSD:EH849368.1,INSD:EL114660.1,INSD:
                     EL137732.1,INSD:EL971614.1,INSD:EH974687.1,INSD:EL178242.1
                     ,INSD:EL218085.1,INSD:EL019691.1,INSD:EL097155.1,INSD:EH92
                     2883.1,INSD:EH990755.1,INSD:EL335191.1,INSD:BP787367.1,INS
                     D:EG510418.1,INSD:EH932133.1,INSD:EH815304.1,INSD:EL088692
                     .1,INSD:AV535920.1,INSD:EL148405.1,INSD:AV535532.1,INSD:EH
                     918381.1,INSD:EH904454.1,INSD:EL149599.1,INSD:EL989313.1,I
                     NSD:EH985432.1,INSD:ES001574.1,INSD:AV527881.1,INSD:EL2090
                     60.1,INSD:ES188722.1,INSD:EL034234.1,INSD:EL214454.1,INSD:
                     BP787076.1,INSD:EH845200.1,INSD:EL161322.1,INSD:EL321585.1
                     ,INSD:EL028080.1,INSD:EL086893.1,INSD:EL297922.1,INSD:EH86
                     0457.1,INSD:EL233381.1,INSD:EL006902.1,INSD:EL202450.1,INS
                     D:EH934163.1,INSD:EL261233.1,INSD:EL304903.1"
                     /db_xref="TAIR:AT3G11945"
     gene            2061..>2209
                     /gene="RPS5A"
                     /locus_tag="AT3G11940"
                     /gene_synonym="AML1"
                     /gene_synonym="ARABIDOPSIS MINUTE-LIKE 1"
                     /gene_synonym="ATRPS5A"
                     /gene_synonym="MEC18.11"
                     /gene_synonym="ribosomal protein 5A"
                     /gene_synonym="RPS5A"
                     /note="One of two genes encoding the ribosomal protein
                     S5. Mutants have semi-dominant developmental phenotypes.
                     Most cell-division processes are delayed or disturbed in
                     the heterozygous mutant, and development is completely
                     arrested at an early embryonic stage in the homozygous
                     mutant."
                     /db_xref="TAIR:AT3G11940"
     mRNA            2061..2125
                     /gene="RPS5A"
                     /locus_tag="AT3G11940"
                     /gene_synonym="AML1"
                     /gene_synonym="ARABIDOPSIS MINUTE-LIKE 1"
                     /gene_synonym="ATRPS5A"
                     /gene_synonym="MEC18.11"
                     /gene_synonym="ribosomal protein 5A"
                     /gene_synonym="RPS5A"
                     /product="40S ribosomal protein S5-2"
                     /inference="Similar to RNA
                     sequence,EST:INSD:CB257800.1,INSD:BP661979.1,INSD:EL970714
                     .1,INSD:DR291053.1,INSD:BP585894.1,INSD:DR291047.1,INSD:BP
                     837727.1,INSD:CB258928.1,INSD:BP574779.1,INSD:ES077896.1,I
                     NSD:DR291093.1,INSD:EH885393.1,INSD:DR291046.1,INSD:ES1049
                     71.1,INSD:BP617461.1,INSD:BP833389.1,INSD:ES003648.1,INSD:
                     EL999042.1,INSD:BP663224.1,INSD:BP834980.1,INSD:EL336270.1
                     ,INSD:EL233744.1,INSD:DR291064.1,INSD:DR291052.1,INSD:EL30
                     0221.1,INSD:ES160988.1,INSD:AV565182.1,INSD:EL102359.1,INS
                     D:AA712994.1,INSD:BP670521.1,INSD:ES200172.1,INSD:BP587074
                     .1,INSD:ES210962.1,INSD:DR291057.1,INSD:ES169037.1,INSD:EL
                     972330.1,INSD:BE520183.1,INSD:EH814841.1,INSD:BP584664.1,I
                     NSD:BP622644.1,INSD:DR291098.1,INSD:BP842821.1,INSD:BP8681
                     59.1,INSD:ES215433.1,INSD:EL193753.1,INSD:EL063744.1,INSD:
                     DR291095.1,INSD:EL027305.1,INSD:AV520490.1,INSD:BP814821.1
                     ,INSD:EH893935.1,INSD:ES078009.1,INSD:EL070246.1,INSD:ES12
                     7433.1,INSD:EL972406.1,INSD:EL085166.1,INSD:BP856753.1,INS
                     D:BP670932.1,INSD:BP572454.1,INSD:EL195401.1,INSD:BP566336
                     .1,INSD:ES076214.1,INSD:BP814616.1,INSD:CB261407.1,INSD:BP
                     629625.1,INSD:AV539002.1,INSD:AV545161.1,INSD:EG440267.1,I
                     NSD:ES129692.1,INSD:EL314195.1,INSD:BP819578.1,INSD:ES1312
                     01.1,INSD:ES197993.1,INSD:DR291108.1,INSD:EL978525.1,INSD:
                     BP817964.1,INSD:EH868174.1,INSD:ES002261.1,INSD:EL271404.1
                     ,INSD:DR291029.1,INSD:EL187611.1,INSD:EL224473.1,INSD:ES02
                     8886.1,INSD:EH914926.1,INSD:ES117736.1,INSD:EG440268.1,INS
                     D:EL974223.1,INSD:DR291083.1,INSD:ES093392.1,INSD:EL031787
                     .1,INSD:BP854082.1,INSD:BP791147.1,INSD:ES188941.1,INSD:EL
                     097289.1,INSD:EH832661.1,INSD:BP813001.1,INSD:EL272851.1,I
                     NSD:BP594727.1,INSD:BP590497.1,INSD:BP840394.1,INSD:ES0832
                     10.1,INSD:ES070764.1,INSD:EL976017.1,INSD:AV542246.1,INSD:
                     ES210796.1,INSD:EH900717.1,INSD:EL979201.1,INSD:AV533693.1
                     ,INSD:DR290474.1,INSD:DR291036.1,INSD:EH980822.1,INSD:BP85
                     6706.1,INSD:BP848155.1,INSD:ES180935.1,INSD:EL113228.1,INS
                     D:ES055662.1,INSD:DR291041.1,INSD:BP850327.1,INSD:DR291088
                     .1,INSD:DR291040.1,INSD:DR291062.1,INSD:AV552979.1,INSD:DR
                     291043.1,INSD:BP847714.1,INSD:AV552955.1,INSD:DR291050.1,I
                     NSD:EL247325.1,INSD:ES165579.1,INSD:EH958234.1,INSD:EH9851
                     28.1,INSD:AV553086.1,INSD:AV530291.1,INSD:DR291102.1,INSD:
                     AV551342.1,INSD:ES063415.1,INSD:BP643895.1,INSD:EL309705.1
                     ,INSD:EL200550.1,INSD:ES109293.1,INSD:EL204482.1,INSD:EL08
                     6755.1,INSD:ES001407.1,INSD:ES167252.1,INSD:EL290441.1,INS
                     D:BP565337.1,INSD:EH928597.1,INSD:AV520567.1,INSD:EL167764
                     .1,INSD:DR291056.1,INSD:EL255497.1,INSD:EH815307.1,INSD:EH
                     841897.1,INSD:BP597615.1,INSD:BP637834.1,INSD:ES118809.1,I
                     NSD:ES112816.1,INSD:EL327403.1,INSD:EL012059.1,INSD:EL3249
                     74.1,INSD:EH842564.1,INSD:AV534031.1,INSD:ES216013.1,INSD:
                     T43530.1,INSD:EH842517.1,INSD:EL293561.1,INSD:AV542349.1,I
                     NSD:EL274264.1,INSD:BP571572.1,INSD:ES188276.1,INSD:EH9756
                     72.1,INSD:EL996973.1,INSD:EL996103.1,INSD:ES106686.1,INSD:
                     DR291082.1,INSD:ES040435.1,INSD:BP661766.1,INSD:AV545495.1
                     ,INSD:ES167820.1,INSD:ES210357.1,INSD:BP834470.1,INSD:EL05
                     3685.1,INSD:BP582425.1,INSD:EH810990.1,INSD:EH960028.1,INS
                     D:AV552967.1,INSD:AV526819.1,INSD:EL968034.1,INSD:EL972507
                     .1,INSD:BE038477.1,INSD:EH826030.1,INSD:BP821420.1,INSD:DR
                     291086.1,INSD:DR291044.1,INSD:DR291025.1,INSD:ES196358.1,I
                     NSD:ES041890.1,INSD:EH826967.1,INSD:BP845607.1,INSD:AV5314
                     66.1,INSD:EL020378.1,INSD:AV562239.1,INSD:AV556676.1,INSD:
                     BP572738.1,INSD:ES167578.1,INSD:BP654748.1,INSD:ES145446.1
                     ,INSD:AV554475.1,INSD:DR291087.1,INSD:ES172701.1,INSD:BP79
                     9720.1,INSD:EL291152.1,INSD:ES002738.1,INSD:AV552971.1,INS
                     D:ES144504.1,INSD:BP829046.1,INSD:BP632937.1,INSD:BP839307
                     .1,INSD:BP604722.1,INSD:DR291024.1,INSD:AV798564.1,INSD:DR
                     374542.1,INSD:EL980712.1,INSD:EH811016.1,INSD:ES072470.1,I
                     NSD:BP813371.1,INSD:BP850749.1,INSD:EL171086.1,INSD:DR2910
                     75.1,INSD:EL973496.1,INSD:EL208793.1,INSD:DR291061.1,INSD:
                     EL058818.1,INSD:ES193116.1,INSD:EL029353.1,INSD:AV552913.1
                     ,INSD:BP813744.1,INSD:EL136555.1,INSD:DR290476.1,INSD:EL14
                     0342.1,INSD:BP829738.1,INSD:BP825014.1,INSD:ES113461.1,INS
                     D:BP585439.1,INSD:DR290477.1,INSD:DR291039.1,INSD:ES011379
                     .1,INSD:EH847634.1,INSD:AV560608.1,INSD:EL229830.1,INSD:AV
                     564732.1,INSD:ES174606.1,INSD:EL182083.1,INSD:ES200425.1,I
                     NSD:AV534310.1,INSD:EL970217.1,INSD:ES058717.1,INSD:DR2910
                     89.1,INSD:ES031950.1,INSD:EL169841.1,INSD:EH880312.1,INSD:
                     ES186635.1,INSD:EL086301.1,INSD:ES187380.1,INSD:EL105066.1
                     ,INSD:AV558072.1,INSD:EL019577.1,INSD:ES123279.1,INSD:BP84
                     4276.1,INSD:EH812625.1,INSD:EL213188.1,INSD:DR291084.1,INS
                     D:BP594703.1,INSD:BP656506.1,INSD:AV784649.1,INSD:ES191022
                     .1,INSD:DR291101.1,INSD:AV552973.1,INSD:DR291070.1,INSD:EH
                     921525.1,INSD:BP864097.1,INSD:EL080654.1,INSD:DR291027.1,I
                     NSD:BP864661.1,INSD:EL326242.1,INSD:DR291092.1,INSD:EL1217
                     32.1,INSD:ES145357.1,INSD:BP810653.1,INSD:ES061988.1,INSD:
                     EH809337.1,INSD:AV785940.1,INSD:EH818626.1,INSD:AV552898.1
                     ,INSD:EH880462.1,INSD:EL065359.1,INSD:DR291051.1,INSD:EH92
                     2071.1,INSD:ES214630.1,INSD:DR291042.1,INSD:CB263223.1,INS
                     D:EH803691.1,INSD:EL013228.1,INSD:ES150257.1,INSD:BE528994
                     .1,INSD:EH854512.1,INSD:BP654166.1,INSD:EH897327.1,INSD:ES
                     183291.1,INSD:BP647482.1,INSD:DR291074.1,INSD:DR291105.1,I
                     NSD:AI994428.1,INSD:AV542083.1,INSD:EL041210.1,INSD:AV5352
                     95.1,INSD:ES213094.1,INSD:BP817340.1,INSD:DR291072.1,INSD:
                     BP833190.1,INSD:DR291077.1,INSD:EL973384.1,INSD:EL183822.1
                     ,INSD:DR291097.1,INSD:DR291035.1,INSD:EH923186.1,INSD:BP63
                     3353.1,INSD:ES197826.1,INSD:DR291100.1,INSD:EL318988.1,INS
                     D:BP828967.1,INSD:EL969833.1,INSD:AV552919.1,INSD:AV559486
                     .1,INSD:DR291034.1,INSD:DR291054.1,INSD:ES211597.1,INSD:DR
                     291031.1,INSD:BP866277.1,INSD:EL058076.1,INSD:EL998513.1,I
                     NSD:AV537454.1,INSD:ES084602.1,INSD:DR291081.1,INSD:BP5865
                     82.1,INSD:EL186598.1,INSD:DR291037.1,INSD:ES215375.1,INSD:
                     EL322648.1,INSD:DR290475.1,INSD:EL999961.1,INSD:DR370217.1
                     ,INSD:H36513.1,INSD:EH861637.1,INSD:BP862376.1,INSD:EL3017
                     66.1,INSD:EH926818.1,INSD:AV526921.1,INSD:EL262990.1,INSD:
                     EL980003.1,INSD:AV541686.1,INSD:ES083667.1,INSD:T43533.1,I
                     NSD:BP838085.1,INSD:BP660643.1,INSD:ES162440.1,INSD:EL0285
                     46.1,INSD:ES152883.1,INSD:EL339346.1,INSD:BP851608.1,INSD:
                     DR291076.1,INSD:EL140639.1,INSD:DR291079.1,INSD:DR291094.1
                     ,INSD:ES117256.1,INSD:EL214923.1,INSD:EL082081.1,INSD:DR29
                     1030.1,INSD:DR291073.1,INSD:EH874303.1,INSD:DR291048.1,INS
                     D:ES211105.1,INSD:AV823645.1,INSD:BP832615.1,INSD:AV549329
                     .1,INSD:DR377342.1,INSD:AV535392.1,INSD:EL215727.1,INSD:EL
                     992275.1,INSD:EL081103.1,INSD:EL084867.1,INSD:ES151236.1,I
                     NSD:BP845087.1,INSD:DR291090.1,INSD:DR291109.1,INSD:BP8007
                     29.1,INSD:DR291065.1,INSD:EH881505.1,INSD:DR291080.1,INSD:
                     ES177199.1,INSD:EL269794.1,INSD:N37914.1,INSD:EH985687.1,I
                     NSD:EL166538.1,INSD:EH914608.1,INSD:EL995960.1,INSD:DR2910
                     23.1,INSD:BP851389.1,INSD:ES155636.1,INSD:ES062691.1,INSD:
                     ES137070.1,INSD:DR291069.1,INSD:ES113283.1,INSD:EH959562.1
                     ,INSD:DR291099.1,INSD:DR291104.1,INSD:ES084512.1,INSD:DR29
                     1106.1,INSD:DR291091.1,INSD:DR291107.1,INSD:ES101335.1,INS
                     D:EL088524.1,INSD:EL113063.1,INSD:EL245111.1,INSD:EH859927
                     .1,INSD:ES084540.1,INSD:DR291059.1,INSD:DR291026.1,INSD:EL
                     194376.1,INSD:EH985026.1,INSD:BP647372.1,INSD:EL267272.1,I
                     NSD:BP634783.1,INSD:ES215981.1,INSD:DR291103.1,INSD:BP6452
                     66.1,INSD:EH836376.1,INSD:EG521907.1,INSD:EH850332.1,INSD:
                     BP645844.1,INSD:BP821953.1,INSD:DR291028.1,INSD:EL153579.1
                     ,INSD:EH982178.1,INSD:CF652963.1,INSD:EH906041.1,INSD:EG52
                     1906.1,INSD:EH809804.1,INSD:DR291033.1,INSD:ES197370.1,INS
                     D:DR291063.1,INSD:BP799293.1,INSD:EL155252.1,INSD:DR291045
                     .1,INSD:N37913.1,INSD:ES038581.1,INSD:BP847668.1,INSD:EL23
                     7296.1,INSD:EL232294.1,INSD:DR291085.1,INSD:ES182532.1,INS
                     D:EL101152.1,INSD:ES094067.1,INSD:DR291096.1,INSD:EH916851
                     .1,INSD:EL140505.1,INSD:CB255723.1,INSD:DR379975.1,INSD:EL
                     978362.1,INSD:ES190377.1,INSD:EH866638.1,INSD:EH888164.1,I
                     NSD:BP804826.1,INSD:DR291071.1,INSD:BP864625.1,INSD:EL9927
                     93.1,INSD:ES140834.1,INSD:DR291060.1,INSD:DR291032.1,INSD:
                     DR291068.1,INSD:ES153795.1,INSD:EH993859.1,INSD:CB259100.1
                     ,INSD:CB258740.1,INSD:DR291078.1,INSD:DR291055.1"
                     /inference="Similar to RNA
                     sequence,mRNA:INSD:BX824143.1,INSD:BX822969.1,INSD:BX82406
                     4.1,INSD:AY045846.1,INSD:AY091376.1,INSD:Z18496.1,INSD:BX8
                     22599.1"
                     /db_xref="TAIR:AT3G11940"
     mRNA            2100..>2209
                     /gene="RPS5A"
                     /locus_tag="AT3G11940"
                     /gene_synonym="AML1"
                     /gene_synonym="ARABIDOPSIS MINUTE-LIKE 1"
                     /gene_synonym="ATRPS5A"
                     /gene_synonym="MEC18.11"
                     /gene_synonym="ribosomal protein 5A"
                     /gene_synonym="RPS5A"
                     /product="40S ribosomal protein S5-2"
                     /inference="Similar to RNA
                     sequence,EST:INSD:EL264057.1,INSD:CB257800.1,INSD:BP661979
                     .1,INSD:EL973496.1,INSD:EL208793.1,INSD:EL970714.1,INSD:EL
                     058818.1,INSD:BP585894.1,INSD:ES193116.1,INSD:EL029353.1,I
                     NSD:AV552913.1,INSD:CB258928.1,INSD:EL136555.1,INSD:BP5747
                     79.1,INSD:DR290476.1,INSD:EL140342.1,INSD:ES077896.1,INSD:
                     EH885393.1,INSD:H35945.1,INSD:EL206403.1,INSD:BP825014.1,I
                     NSD:ES104971.1,INSD:BP617461.1,INSD:ES113461.1,INSD:BP5854
                     39.1,INSD:DR290477.1,INSD:EL153458.1,INSD:ES011379.1,INSD:
                     EH847634.1,INSD:EL999042.1,INSD:BP663224.1,INSD:AV560608.1
                     ,INSD:EL229830.1,INSD:AV564732.1,INSD:EL336270.1,INSD:DR29
                     1064.1,INSD:EL233744.1,INSD:ES200425.1,INSD:ES160988.1,INS
                     D:EL182083.1,INSD:EL300221.1,INSD:ES174606.1,INSD:AV565182
                     .1,INSD:AV534310.1,INSD:EL970217.1,INSD:AA712994.1,INSD:EL
                     102359.1,INSD:ES058717.1,INSD:ES031950.1,INSD:BP670521.1,I
                     NSD:BP587074.1,INSD:ES200172.1,INSD:EL169841.1,INSD:ES2109
                     62.1,INSD:ES186635.1,INSD:EH880312.1,INSD:EL252469.1,INSD:
                     ES187380.1,INSD:EL105066.1,INSD:EH837595.1,INSD:ES190551.1
                     ,INSD:ES169037.1,INSD:EL972330.1,INSD:EG508307.1,INSD:AV55
                     8072.1,INSD:EL019577.1,INSD:ES123279.1,INSD:DR290479.1,INS
                     D:BP844276.1,INSD:EH812625.1,INSD:BE520183.1,INSD:DR290478
                     .1,INSD:EH814841.1,INSD:EL213188.1,INSD:BP584664.1,INSD:BP
                     594703.1,INSD:BP622644.1,INSD:BP656506.1,INSD:AV784649.1,I
                     NSD:ES191022.1,INSD:ES215433.1,INSD:AV552973.1,INSD:EL1718
                     63.1,INSD:EH921525.1,INSD:EL080654.1,INSD:EL063744.1,INSD:
                     EL193753.1,INSD:EL326242.1,INSD:ES145357.1,INSD:EL121732.1
                     ,INSD:EL027305.1,INSD:AV520490.1,INSD:EH879757.1,INSD:ES06
                     1988.1,INSD:EH893935.1,INSD:AV785940.1,INSD:EH809337.1,INS
                     D:ES078009.1,INSD:EH818626.1,INSD:AV552898.1,INSD:EL070246
                     .1,INSD:EH880462.1,INSD:EL065359.1,INSD:ES127433.1,INSD:EL
                     972406.1,INSD:BP670932.1,INSD:BP572454.1,INSD:EH922071.1,I
                     NSD:ES214630.1,INSD:EL195401.1,INSD:AV551959.1,INSD:BP5663
                     36.1,INSD:ES150257.1,INSD:EL013228.1,INSD:EH803691.1,INSD:
                     EL237325.1,INSD:ES076214.1,INSD:EH854512.1,INSD:BP654166.1
                     ,INSD:CB261407.1,INSD:EH897327.1,INSD:BP629625.1,INSD:ES18
                     3291.1,INSD:BP647482.1,INSD:AI994428.1,INSD:AV539002.1,INS
                     D:AV545161.1,INSD:EH821728.1,INSD:ES158978.1,INSD:ES129692
                     .1,INSD:EG440267.1,INSD:EL041210.1,INSD:AV535295.1,INSD:ES
                     213094.1,INSD:EL314195.1,INSD:EL973384.1,INSD:ES131201.1,I
                     NSD:ES197993.1,INSD:EL183822.1,INSD:EL978525.1,INSD:DR2910
                     97.1,INSD:EH868174.1,INSD:EL271404.1,INSD:ES002261.1,INSD:
                     BP633353.1,INSD:EH923186.1,INSD:EL187611.1,INSD:ES197826.1
                     ,INSD:EL224473.1,INSD:ES028886.1,INSD:EH914926.1,INSD:EG44
                     0268.1,INSD:ES117736.1,INSD:EL974223.1,INSD:ES093392.1,INS
                     D:EL318988.1,INSD:EL969833.1,INSD:EL031787.1,INSD:BP791147
                     .1,INSD:ES188941.1,INSD:EL097289.1,INSD:EH832661.1,INSD:ES
                     211597.1,INSD:EL272851.1,INSD:BP594727.1,INSD:BP590497.1,I
                     NSD:BP840394.1,INSD:ES083210.1,INSD:EL058076.1,INSD:EL9985
                     13.1,INSD:AV537454.1,INSD:ES084602.1,INSD:BP586582.1,INSD:
                     EL186598.1,INSD:ES070764.1,INSD:ES215375.1,INSD:EL322648.1
                     ,INSD:EL976017.1,INSD:AV542246.1,INSD:ES210796.1,INSD:EG52
                     3158.1,INSD:DR290475.1,INSD:EH900717.1,INSD:EL979201.1,INS
                     D:EL999961.1,INSD:DR370217.1,INSD:EH861637.1,INSD:AV533693
                     .1,INSD:DR290474.1,INSD:EL301766.1,INSD:EH980822.1,INSD:EL
                     262990.1,INSD:DR291049.1,INSD:ES180935.1,INSD:EL980003.1,I
                     NSD:EL113228.1,INSD:AV541686.1,INSD:ES055662.1,INSD:ES0836
                     67.1,INSD:BP660643.1,INSD:ES162440.1,INSD:EL028546.1,INSD:
                     AV552979.1,INSD:ES027641.1,INSD:ES152883.1,INSD:EL339346.1
                     ,INSD:AV552955.1,INSD:ES038147.1,INSD:EL140639.1,INSD:EL24
                     7325.1,INSD:ES165579.1,INSD:EH958234.1,INSD:T46260.1,INSD:
                     EH985128.1,INSD:BE524712.1,INSD:AV530291.1,INSD:ES117256.1
                     ,INSD:EL082081.1,INSD:EL214923.1,INSD:ES063415.1,INSD:BP64
                     3895.1,INSD:EH874303.1,INSD:EL309705.1,INSD:EL200550.1,INS
                     D:ES109293.1,INSD:ES211105.1,INSD:BP832615.1,INSD:EL204482
                     .1,INSD:AV549329.1,INSD:ES001407.1,INSD:EL086755.1,INSD:ES
                     167252.1,INSD:EL290441.1,INSD:DR377342.1,INSD:AV535392.1,I
                     NSD:EL215727.1,INSD:EL081103.1,INSD:BP565337.1,INSD:EL0848
                     67.1,INSD:EH928597.1,INSD:ES151236.1,INSD:AV520567.1,INSD:
                     EL167764.1,INSD:EL255497.1,INSD:DR291067.1,INSD:EH815307.1
                     ,INSD:EH881505.1,INSD:EH841897.1,INSD:ES177199.1,INSD:EL26
                     9794.1,INSD:EH985687.1,INSD:BP597615.1,INSD:BP637834.1,INS
                     D:ES118809.1,INSD:EL166538.1,INSD:ES112816.1,INSD:EH914608
                     .1,INSD:EL327403.1,INSD:EL995960.1,INSD:EL012059.1,INSD:T2
                     2078.1,INSD:ES137070.1,INSD:ES062691.1,INSD:ES155636.1,INS
                     D:T44658.1,INSD:EH959562.1,INSD:EL324974.1,INSD:ES113283.1
                     ,INSD:EH842564.1,INSD:AV534031.1,INSD:ES207499.1,INSD:ES21
                     6013.1,INSD:EH842517.1,INSD:EL293561.1,INSD:ES084512.1,INS
                     D:AV542349.1,INSD:ES101335.1,INSD:EL274264.1,INSD:BP571572
                     .1,INSD:EL113063.1,INSD:EL088524.1,INSD:ES084540.1,INSD:ES
                     188276.1,INSD:EH859927.1,INSD:EL245111.1,INSD:EH975672.1,I
                     NSD:EL996973.1,INSD:EL996103.1,INSD:EL194376.1,INSD:BP6473
                     72.1,INSD:EH985026.1,INSD:EL267272.1,INSD:BP634783.1,INSD:
                     ES106686.1,INSD:BP661766.1,INSD:ES040435.1,INSD:ES215981.1
                     ,INSD:AV545495.1,INSD:BP645266.1,INSD:EH836376.1,INSD:EG52
                     1907.1,INSD:ES167820.1,INSD:ES210357.1,INSD:ES135481.1,INS
                     D:BP645844.1,INSD:EH850332.1,INSD:DR291058.1,INSD:BP582425
                     .1,INSD:EH810990.1,INSD:EL153579.1,INSD:EH982178.1,INSD:EH
                     906041.1,INSD:EH960028.1,INSD:EH809804.1,INSD:EG521906.1,I
                     NSD:AV552967.1,INSD:EL968034.1,INSD:ES197370.1,INSD:ES0924
                     37.1,INSD:EL972507.1,INSD:EL160256.1,INSD:EH826030.1,INSD:
                     BP821420.1,INSD:EL155252.1,INSD:ES041890.1,INSD:ES196358.1
                     ,INSD:EH826967.1,INSD:AV531466.1,INSD:EL020378.1,INSD:AV56
                     2239.1,INSD:AV556676.1,INSD:ES038581.1,INSD:EL086330.1,INS
                     D:BP572738.1,INSD:EL220825.1,INSD:ES145522.1,INSD:ES167578
                     .1,INSD:EL237296.1,INSD:EL232294.1,INSD:ES182532.1,INSD:BP
                     654748.1,INSD:ES145446.1,INSD:EL101152.1,INSD:ES094067.1,I
                     NSD:EH916851.1,INSD:ES172701.1,INSD:EL140505.1,INSD:CB2557
                     23.1,INSD:DR379975.1,INSD:ES190377.1,INSD:EL978362.1,INSD:
                     EL291152.1,INSD:EH866638.1,INSD:ES120867.1,INSD:ES002738.1
                     ,INSD:EH888164.1,INSD:AV552971.1,INSD:EL311252.1,INSD:ES14
                     4504.1,INSD:ES140834.1,INSD:BP632937.1,INSD:BP604722.1,INS
                     D:ES153795.1,INSD:CB258740.1,INSD:CB259100.1,INSD:AV798564
                     .1,INSD:EH993859.1,INSD:DR374542.1,INSD:EL980712.1,INSD:EH
                     811016.1,INSD:ES072470.1,INSD:EL171086.1"
                     /inference="Similar to RNA
                     sequence,mRNA:INSD:AY091376.1,INSD:AY086938.1,INSD:BX82292
                     5.1"
                     /db_xref="TAIR:AT3G11940"
     primer          complement(2327..2344)
                     /label="JS837"
     CDS             2440..3450
                     /vntifkey="4"
                     /label="Sm/Sp no DraIII"
     mutation        3417
                     /vntifkey="62"
                     /label="G to A"
ORIGIN
        1 GTTACCGGAT AAGGCGCAGC GGTCGGGCTG AACGGGGGGT TCGTGCACAC AGCCCAGCTT
       61 GGAGCGAACG ACCTACACCG AACTGAGATA CCTACAGCGT GAGCTATGAG AAAGCGCCAC
      121 GCTTCCCGAA GGGAGAAAGG CGGACAGGTA TCCGGTAAGC GGCAGGGTCG GAACAGGAGA
      181 GCGCACGAGG GAGCTTCCAG GGGGAAACGC CTGGTATCTT TATAGTCCTG TCGGGTTTCG
      241 CCACCTCTGA CTTGAGCGTC GATTTTTGTG ATGCTCGTCA GGGGGGCGGA GCCTATGGAA
      301 AAACGCCAGC AACGCGGCCT TTTTACGGTT CCTGGCCTTT TGCTGGCCTT TTGCTCACAT
      361 GTTCTTTCCT GCGTTATCCC CTGATTCTGT GGATAACCGT ATTACCGCCT TTGAGTGAGC
      421 TGATACCGCT CGCCGCAGCC GAACGACCGA GCGCAGCGAG TCAGTGAGCG AGGAAGCGGA
      481 AGAGCGCCCA ATACGCAAAC CGCCTCTCCC CGCGCGTTGG CCGATTCATT AATCACTCTG
      541 TGGTCTCAGG AGCTCAACTT TTGATTCGCT ATTTGCAGTG CACCTGTGGC GTTCATCACA
      601 TCTTTTGTGA CACTGTTTGC ACTGGTCATT GCTATTACAA AGGACCTTCC TGATGTTGAA
      661 GGAGATCGAA AGTAAGTAAC TGCACGCATA ACCATTTTCT TTCCGCTCTT TGGCTCAATC
      721 CATTTGACAG TCAAAGACAA TGTTTAACCA GCTCCGTTTG ATATATTGTC TTTATGTGTT
      781 TGTTCAAGCA TGTTTAGTTA ATCATGCCTT TGATTGATCT TGAATAGGTT CCAAATATCA
      841 ACCCTGGCAA CAAAACTTGG AGTGAGAAAC ATTGCATTCC TCGGTTCTGG ACTTCTGCTA
      901 GTAAATTATG TTTCAGCCAT ATCACTAGCT TTCTACATGC CTCAGGTGAA TTCATCTATT
      961 TCCGTCTTAA CTATTTCGGT TAATTAAAGC ACGAACACCA TTACTGCATG TAGAAGCTTG
     1021 ATAAACTATC GCCACCAATT TATTTTTGTT GCGATATTGT TACTTTCCTC AGTATGCAGC
     1081 TTTGAAAAGA CCAACCCTCT TATCCTTTAA CAATGAACAG GTTTTTAGAG GTAGCTTGAT
     1141 GATTCCTGCA CATGTGATCT TGGCTTCAGG CTTAATTTTC CAGGTAAAGC ATTATGAGAT
     1201 ACTCTTATAT CTCTTACATA CTTTTGAGAT AATGCACAAG AACTTCATAA CTATATGCTT
     1261 TAGTTTCTGC ATTTGACACT GCCAAATTCA TTAATCTCTA ATATCTTTGT TGTTGATCTT
     1321 TGGTAGACAT GGGTACTAGA AAAAGCAAAC TACACCAAGG TAAAATACTT TTGTACAAAC
     1381 ATAAACTCGT TATCACGGAA CATCAATGGA GTGTATATCT AACGGAGTGT AGAAACATTT
     1441 GATTATTGCA GGAAGCTATC TCAGGATATT ATCGGTTTAT ATGGAATCTC TTCTACGCAG
     1501 AGTATCTGTT ATTCCCCTTC CTCTAGCTTT CAATTTCATG GTGAGGATAT GCAGTTTTCT
     1561 TTGTATATCA TTCTTCTTCT TCTTTGTAGC TTGGAGTCAA AATCGGTTCC TTCATGTACA
     1621 TACATCAAGG ATATGTCCTT CTGAATTTTT ATATCTTGCA ATAAAAATGC TTGTACCAAT
     1681 TGAAACACCA GCTTTTTGAG TTCTATGATC ACTGACTTGG TTCTAACCAA AAAAAAAAAA
     1741 ATGTTTAATT TACATATCTA AAAGTAGGTT TAGGGAAACC TAAACAGTAA AATATTTGTA
     1801 TATTATTCGA ATTTCACTCA TCATAAAAAC TTAAATTGCA CCATAAAATT TTGTTTTACT
     1861 ATTAATGATG TAATTTGTGT AACTTAAGAT AAAAATAATA TTCCGTAAGT TAACCGGCTA
     1921 AAACCACGTA TAAACCAGGG AACCTGTTAA ACCGGTTCTT TACTGGATAA AGAAATGAAA
     1981 GCCCATGTAG ACAGCTCCAT TAGAGCCCAA ACCCTAAATT TCTCATCTAT ATAAAAGGAG
     2041 TGACATTAGG GTTTTTGTTC GTCCTCTTAA AGCTTCTCGT TTTCTCTGCC GTCTCTCTCA
     2101 TTCGCGCGAC GCAAACGATC TTCAGGTGAT CTTCTTTCTC CAAATCCTCT CTCATAACTC
     2161 TGATTTCGTA CTTGTGTATT TGAGCTCACG CTCTGTTTCT CTCACCACAC CATTGAGACC
     2221 ACGAAGTGGC TCTTCAGTGG ACGAAAGGGC CTCGTGATAC GCCTATTTTT ATAGGTTAAT
     2281 GTCATGATAA TAATGGTTTC TTAGACGTCA GGTGGCACTT TTCGGGGAAA TGTGCGCGGA
     2341 ACCCCTATTT GTTTATTTTT CTAAATACAT TCAAATATGT ATCCGCTCAT GAGACAATAA
     2401 CCCTGATAAA TGCTTCAATA ATATTGAAAA AGGAAGAGTA TGCGCTCACG CAACTGGTCC
     2461 AGAACCTTGA CCGAACGCAG CGGTGGTAAC GGCGCAGTGG CGGTTTTCAT GGCTTGTTAT
     2521 GACTGTTTTT TTGGGGTACA GTCTATGCCT CGGGCATCCA AGCAGCAAGC GCGTTACGCC
     2581 GTGGGTCGAT GTTTGATGTT ATGGAGCAGC AACGATGTTA CGCAGCAGGG CAGTCGCCCT
     2641 AAAACAAAGT TAAACATCAT GAGGGAAGCG GTGATCGCCG AAGTATCGAC TCAACTATCA
     2701 GAGGTAGTTG GCGTCATCGA GCGCCATCTC GAACCGACGT TGCTGGCCGT ACATTTGTAC
     2761 GGCTCCGCAG TGGATGGCGG CCTGAAGCCA CACAGCGATA TTGATTTGCT GGTTACGGTG
     2821 ACCGTAAGGC TTGATGAAAC AACGCGGCGA GCTTTGATCA ACGACCTTTT GGAAACTTCG
     2881 GCTTCCCCTG GAGAGAGCGA GATTCTCCGC GCTGTAGAAG TCACCATTGT TGTGCACGAC
     2941 GACATCATTC CGTGGCGTTA TCCAGCTAAG CGCGAACTGC AATTTGGAGA ATGGCAGCGC
     3001 AATGACATTC TTGCAGGTAT CTTCGAGCCA GCCACGATCG ACATTGATCT GGCTATCTTG
     3061 CTGACAAAAG CAAGAGAACA TAGCGTTGCC TTGGTAGGTC CAGCGGCGGA GGAACTCTTT
     3121 GATCCGGTTC CTGAACAGGA TCTATTTGAG GCGCTAAATG AAACCTTAAC GCTATGGAAC
     3181 TCGCCGCCCG ACTGGGCTGG CGATGAGCGA AATGTAGTGC TTACGTTGTC CCGCATTTGG
     3241 TACAGCGCAG TAACCGGCAA AATCGCGCCG AAGGATGTCG CTGCCGACTG GGCAATGGAG
     3301 CGCCTGCCGG CCCAGTATCA GCCCGTCATA CTTGAAGCTA GACAGGCTTA TCTTGGACAA
     3361 GAAGAAGATC GCTTGGCCTC GCGCGCAGAT CAGTTGGAAG AATTTGTCCA TTACGTAAAA
     3421 GGCGAGATCA CCAAGGTAGT CGGCAAATAA CTGTCAGACC AAGTTTACTC ATATATACTT
     3481 TAGATTGATT TAAAACTTCA TTTTTAATTT AAAAGGATCT AGGTGAAGAT CCTTTTTGAT
     3541 AATCTCATGA CCAAAATCCC TTAACGTGAG TTTTCGTTCC ACTGAGCGTC AGACCCCGTA
     3601 GAAAAGATCA AAGGATCTTC TTGAGATCCT TTTTTTCTGC GCGTAATCTG CTGCTTGCAA
     3661 ACAAAAAAAC CACCGCTACC AGCGGTGGTT TGTTTGCCGG ATCAAGAGCT ACCAACTCTT
     3721 TTTCCGAAGG TAACTGGCTT CAGCAGAGCG CAGATACCAA ATACTGTCCT TCTAGTGTAG
     3781 CCGTAGTTAG GCCACCACTT CAAGAACTCT GTAGCACCGC CTACATACCT CGCTCTGCTA
     3841 ATCCTGTTAC CAGTGGCTGC TGCCAGTGGC GATAAGTCGT GTCTTACCGG GTTGGACTCA
     3901 AGACGATA
//
