# Supplementary material for: Peripheral infrastructure vectors and an extended set of plant parts for the Modular Cloning system
Source: PLoS One. 2018 May 30;13(5):e0197185. doi: 10.1371/journal.pone.0197185 (PMC5976141; doi:10.1371/journal.pone.0197185)
Supplement: S1 File — (ZIP) [file pone.0197185.s005.zip › B12_pAGM28521_[Pro+5U]_egg cell fusion promoter.gbk]

LOCUS       pAGM28521      3593 bp    DNA     circular UNA 19-JAN-2016
COMMENT     This file is created by Vector NTI
            http://www.invitrogen.com/
FEATURES             Location/Qualifiers
     CDS             121..1131
                     /vntifkey="4"
                     /label="Sm/Sp no DraIII"
     mutation        1098
                     /vntifkey="62"
                     /label="G to A"
     misc_feature    1291..1905
                     /vntifkey="21"
                     /label="rep (pMB1)"
     rep_origin      complement(1890)
                     /vntifkey="33"
                     /label=ORI
                     /note="RNaseH cleavage point"
     promoter        2138..3487
                     /vntifkey="21"
                     /label=EC1.1.2
                     /note="egg cell fusion promoter"
     misc_feature    2472
                     /vntifkey="21"
                     /label=G->A
     misc_feature    2771
                     /vntifkey="21"
                     /label="C>G esprem"
ORIGIN
        1 TTTCGGGGAA ATGTGCGCGG AACCCCTATT TGTTTATTTT TCTAAATACA TTCAAATATG
       61 TATCCGCTCA TGAGACAATA ACCCTGATAA ATGCTTCAAT AATATTGAAA AAGGAAGAGT
      121 ATGCGCTCAC GCAACTGGTC CAGAACCTTG ACCGAACGCA GCGGTGGTAA CGGCGCAGTG
      181 GCGGTTTTCA TGGCTTGTTA TGACTGTTTT TTTGGGGTAC AGTCTATGCC TCGGGCATCC
      241 AAGCAGCAAG CGCGTTACGC CGTGGGTCGA TGTTTGATGT TATGGAGCAG CAACGATGTT
      301 ACGCAGCAGG GCAGTCGCCC TAAAACAAAG TTAAACATCA TGAGGGAAGC GGTGATCGCC
      361 GAAGTATCGA CTCAACTATC AGAGGTAGTT GGCGTCATCG AGCGCCATCT CGAACCGACG
      421 TTGCTGGCCG TACATTTGTA CGGCTCCGCA GTGGATGGCG GCCTGAAGCC ACACAGCGAT
      481 ATTGATTTGC TGGTTACGGT GACCGTAAGG CTTGATGAAA CAACGCGGCG AGCTTTGATC
      541 AACGACCTTT TGGAAACTTC GGCTTCCCCT GGAGAGAGCG AGATTCTCCG CGCTGTAGAA
      601 GTCACCATTG TTGTGCACGA CGACATCATT CCGTGGCGTT ATCCAGCTAA GCGCGAACTG
      661 CAATTTGGAG AATGGCAGCG CAATGACATT CTTGCAGGTA TCTTCGAGCC AGCCACGATC
      721 GACATTGATC TGGCTATCTT GCTGACAAAA GCAAGAGAAC ATAGCGTTGC CTTGGTAGGT
      781 CCAGCGGCGG AGGAACTCTT TGATCCGGTT CCTGAACAGG ATCTATTTGA GGCGCTAAAT
      841 GAAACCTTAA CGCTATGGAA CTCGCCGCCC GACTGGGCTG GCGATGAGCG AAATGTAGTG
      901 CTTACGTTGT CCCGCATTTG GTACAGCGCA GTAACCGGCA AAATCGCGCC GAAGGATGTC
      961 GCTGCCGACT GGGCAATGGA GCGCCTGCCG GCCCAGTATC AGCCCGTCAT ACTTGAAGCT
     1021 AGACAGGCTT ATCTTGGACA AGAAGAAGAT CGCTTGGCCT CGCGCGCAGA TCAGTTGGAA
     1081 GAATTTGTCC ATTACGTAAA AGGCGAGATC ACCAAGGTAG TCGGCAAATA ACTGTCAGAC
     1141 CAAGTTTACT CATATATACT TTAGATTGAT TTAAAACTTC ATTTTTAATT TAAAAGGATC
     1201 TAGGTGAAGA TCCTTTTTGA TAATCTCATG ACCAAAATCC CTTAACGTGA GTTTTCGTTC
     1261 CACTGAGCGT CAGACCCCGT AGAAAAGATC AAAGGATCTT CTTGAGATCC TTTTTTTCTG
     1321 CGCGTAATCT GCTGCTTGCA AACAAAAAAA CCACCGCTAC CAGCGGTGGT TTGTTTGCCG
     1381 GATCAAGAGC TACCAACTCT TTTTCCGAAG GTAACTGGCT TCAGCAGAGC GCAGATACCA
     1441 AATACTGTCC TTCTAGTGTA GCCGTAGTTA GGCCACCACT TCAAGAACTC TGTAGCACCG
     1501 CCTACATACC TCGCTCTGCT AATCCTGTTA CCAGTGGCTG CTGCCAGTGG CGATAAGTCG
     1561 TGTCTTACCG GGTTGGACTC AAGACGATAG TTACCGGATA AGGCGCAGCG GTCGGGCTGA
     1621 ACGGGGGGTT CGTGCACACA GCCCAGCTTG GAGCGAACGA CCTACACCGA ACTGAGATAC
     1681 CTACAGCGTG AGCTATGAGA AAGCGCCACG CTTCCCGAAG GGAGAAAGGC GGACAGGTAT
     1741 CCGGTAAGCG GCAGGGTCGG AACAGGAGAG CGCACGAGGG AGCTTCCAGG GGGAAACGCC
     1801 TGGTATCTTT ATAGTCCTGT CGGGTTTCGC CACCTCTGAC TTGAGCGTCG ATTTTTGTGA
     1861 TGCTCGTCAG GGGGGCGGAG CCTATGGAAA AACGCCAGCA ACGCGGCCTT TTTACGGTTC
     1921 CTGGCCTTTT GCTGGCCTTT TGCTCACATG TTCTTTCCTG CGTTATCCCC TGATTCTGTG
     1981 GATAACCGTA TTACCGCCTT TGAGTGAGCT GATACCGCTC GCCGCAGCCG AACGACCGAG
     2041 CGCAGCGAGT CAGTGAGCGA GGAAGCGGAA GAGCGCCCAA TACGCAAACC GCCTCTCCCC
     2101 GCGCGTTGGC CGATTCATTA ATCACTCTGT GGTCTCAGGA GCATTTGCGT TTGGTTTATC
     2161 ATTGCGTTTA TACAAGGACA GAGATCCACT GAGCTGGAAT AGCTTAAAAC CATTATCAGA
     2221 ACAAAATAAA CCATTTTTTG TTAAGAATCA GAGCATAGTA AACAACAGAA ACAACCTAAG
     2281 AGAGGTAACT TGTCCAAGAA GATAGCTAAT TATATCTATT TTATAAAAGT TATCATAGTT
     2341 TGTAAGTCAC AAAAGATGCA AATAACAGAG AAACTAGGAG ACTTGAGAAT ATACATTCTT
     2401 GTATATTTGT ATTCGAGATT GTGAAAATTT GACCATAAGT TTAAATTCTT AAAAAGATAT
     2461 ATCTGATCTA GATGATGGTT ATAGACTGTA ATTTTACCAC ATGTTTAATG ATGGATAGTG
     2521 ACACACATGA CACATCGACA ACACTATAGC ATCTTATTTA GATTACAACA TGAAATTTTT
     2581 CTGTAATACA TGTCTTTGTA CATAATTTAA AAGTAATTCC TAAGAAATAT ATTTATACAA
     2641 GGAGTTTAAA GAAAACATAG CATAAAGTTC AATGAGTAGT AAAAACCATA TACAGTATAT
     2701 AGCATAAAGT TCAATGAGTT TATTACAAAA GCATTGGTTC ACTTTCTGTA ACACGACGTT
     2761 AAACCTTCGT GTCCAATAGG AGCGCTACTG ATTCAACATG CCAATATATA CTAAATACGT
     2821 TTCTACAGTC AAATGCTTTA ACGTTTCATG ATTAAGTGAC TATTTACCGT CAATCCTTTC
     2881 CCATTCCTCC CACTAATCCA ACTTTTTAAT TACTCTTAAA TCACCACTAA GCTAGTAACG
     2941 CCTATCATGA ATTAGCTCTA CTAAATCTAG CAACCTTTCA AATTTGCAGT ATTGCAGGTG
     3001 TCTCTGTGTC TTTAAAATAG TTGCCTTATG ATTTCTTCGG TTTCAAGATG ATCAAATAGT
     3061 TATAGATTTC ATGCTCACAC ATGCTCATTA GATGTGTACA TACTTTACTT ACCCAAATCT
     3121 ATTTTCTCGC AAAGATTTTG ATGGTAAAGC TGATTTGGTT CTATTGAACT AAATCAAACG
     3181 AGTTTCAGAC TGAGTGATTC TAATCCGGCC CATTAGCCCC TAAACAGACC CACTAATTAC
     3241 GCAGCTTTTA ATAGAGTAAT TACACCTAGT TTACCCACTA AACCACTAAG CACTAATTAT
     3301 CTCACAATCT AATGAGCTTC CCTCGTAATT ACTTGGGCTT TCACTCTACC ATTTATTTGT
     3361 AACAGTCAAG TCTCTACTGT CTCTATATAA ACTCTCTAAA GTTAACACAC AATTCTCATC
     3421 ACAAACAAAT CAACCAAAGC AACTTCTACT CTTTCTTCTT TCGACCTTAT CAATCTGTTG
     3481 AGAAATGTGA GACCACGAAG TGGCTCTTCA GTGGACGAAA GGGCCTCGTG ATACGCCTAT
     3541 TTTTATAGGT TAATGTCATG ATAATAATGG TTTCTTAGAC GTCAGGTGGC ACT
//
