# Supplementary material for: Peripheral infrastructure vectors and an extended set of plant parts for the Modular Cloning system
Source: PLoS One. 2018 May 30;13(5):e0197185. doi: 10.1371/journal.pone.0197185 (PMC5976141; doi:10.1371/journal.pone.0197185)
Supplement: S1 File — (ZIP) [file pone.0197185.s005.zip › B1_pCK016_plac_AvrRpt2(1-100)[AATG-BsaI_ccdB-cat_BsaI-TTCG]3xmyc.gbk]

LOCUS       pCK016_AvrRpt2N_CDS1ns      6294 bp    DNA     circular SYN 10-JAN-2005
DEFINITION  Cloning vector pBBR1MCS-5 REP, LacZ alpha peptide (lacZ alpha), and
            gentamicin-3-acetyltransferase genes, complete cds.
ACCESSION   U25061
VERSION     U25061.1  GI:833825
KEYWORDS    .
SOURCE      Cloning vector pBBR1MCS-5 (unknown)
  ORGANISM  Cloning vector pBBR1MCS-5
            other sequences; artificial sequences; vectors.
REFERENCE   1  (bases 1 to 4768)
  AUTHORS   Kovach,M.E., Phillips,R.W., Elzer,P.H., Roop,R.M. II and
            Peterson,K.M.
  TITLE     pBBR1MCS: a broad-host-range cloning vector
  JOURNAL   BioTechniques 16 (5), 800-802 (1994)
   PUBMED   8068328
REFERENCE   2  (bases 1 to 4768)
  AUTHORS   Kovach,M.E., Elzer,P.H., Hill,D.S., Robertson,G.T., Farris,M.A.,
            Roop,R.M. II and Peterson,K.M.
  TITLE     Four new derivatives of the broad-host-range cloning vector
            pBBR1MCS, carrying different antibiotic-resistance cassettes
  JOURNAL   Gene 166 (1), 175-176 (1995)
   PUBMED   8529885
REFERENCE   3  (bases 1 to 4768)
  AUTHORS   Kovach,M.E.
  TITLE     Direct Submission
  JOURNAL   Submitted (13-APR-1995) Michael E. Kovach, Microbiology, Louisiana
            State University, 1501 Kings Highway, Shreveport, LA 71130, USA
FEATURES             Location/Qualifiers
     CDS             complement(158..691)
                     /function="resistance to gentamicin"
                     /codon_start=1
                     /transl_table=11
                     /product="gentamicin-3-acetyltransferase"
                     /protein_id="AAB06696.1"
                     /db_xref="GI:833828"
                     /translation="MLRSSNDVTQQGSRPKTKLGGSSMGIIRTCRLGPDQVKSMRAAL
                     DLFGREFGDVATYSQHQPDSDYLGNLLRSKTFIALAAFDQEAVVGALAAYVLPRFEQP
                     RSEIYIYDLAVSGEHRRQGIATALINLLKHEANALGAYVIYVQADYGDDPAVALYTKL
                     GIREEVMHFDIDPSTAT"
     primer          1077..1094
                     /label="pBRM1180-F"
     promoter        1123..1280
                     /label="plac"
     CDS             1286..1585
                     /label="AvrRpt2-1-100"
     primer          1465..1484
                     /label="JS769-sequencing primer"
     CDS             1586..>1593
                     /label="linker"
     CDS             1716..2375
                     /invitrogen="1080000"
                     /label="Cm(R)"
     CDS             2717..3022
                     /invitrogen="1060000"
                     /label="ccdB"
     CDS             3059..3170
                     /label="3xmyc"
     primer          complement(3239..3261)
                     /label="pBRM-R"
     CDS             complement(3737..4399)
                     /note="required for plasmid replication"
                     /codon_start=1
                     /transl_table=11
                     /product="REP"
                     /protein_id="AAB06694.1"
                     /db_xref="GI:833826"
                     /translation="MATQSREIGIQAKNKPGHWVQTERKAHEAWAGLIARKPTAAMLL
                     HHLVAQMGHQNAVVVSQKTLSKLIGRSLRTVQYAVKDLVAERWISVVKLNGPGTVSAY
                     VVNDRVAWGQPRDQLRLSVFSAAVVVDHDDQDESLLGHGDLRRIPTLYPGEQQLPTGP
                     GEEPPSQPGIPGMEPDLPALTETEEWERRGQQRLPMPDEPCFLDDGEPLEPPTRVTLP
                     RR"
ORIGIN
        1 GCTGACGGAA CAGCGGGAAG TCCAGCGCCA GAAACAGGCC CAGCGCCAGC AGGAACGCGG
       61 GCGCGCACAT TTCCCCGAAA AGTGCCACCT GGCGGCGTTG TGACAATTTA CCGAACAACT
      121 CCGCGGCCGG GAAGCCGATC TCGGCTTGAA CGAATTGTTA GGTGGCGGTA CTTGGGTCGA
      181 TATCAAAGTG CATCACTTCT TCCCGTATGC CCAACTTTGT ATAGAGAGCC ACTGCGGGAT
      241 CGTCACCGTA ATCTGCTTGC ACGTAGATCA CATAAGCACC AAGCGCGTTG GCCTCATGCT
      301 TGAGGAGATT GATGAGCGCG GTGGCAATGC CCTGCCTCCG GTGCTCGCCG GAGACTGCGA
      361 GATCATAGAT ATAGATCTCA CTACGCGGCT GCTCAAACCT GGGCAGAACG TAAGCCGCGA
      421 GAGCGCCAAC AACCGCTTCT TGGTCGAAGG CAGCAAGCGC GATGAATGTC TTACTACGGA
      481 GCAAGTTCCC GAGGTAATCG GAGTCCGGCT GATGTTGGGA GTAGGTGGCT ACGTCTCCGA
      541 ACTCACGACC GAAAAGATCA AGAGCAGCCC GCATGGATTT GACTTGGTCA GGGCCGAGCC
      601 TACATGTGCG AATGATGCCC ATACTTGAGC CACCTAACTT TGTTTTAGGG CGACTGCCCT
      661 GCTGCGTAAC ATCGTTGCTG CTGCGTAACA TCGTTGCTGC TCCATAACAT CAAACATCGA
      721 CCCACGGCGT AACGCGCTTG CTGCTTGGAT GCCCGAGGCA TAGACTGTAC AAAAAAACAG
      781 TCATAACAAG CCATGAAAAC CGCCACTGCG CCGTTACCAC CGCTGCGTTC GGTCAAGGTT
      841 CTGGACCAGT TGCGTGAGCG CATACGCTAC TTGCATTACA GTTTACGAAC CGAACAGGCT
      901 TATGTCAACT GGGTTCGTGC CTTCATCCGT TTCCACGGTG TGCGTCCATG GGCAAATATT
      961 ATACGCAAGG CGACAAGGTG CTGATGCCGC TGGCGATTCA GGTTCATCAT GCCGTTTGTG
     1021 ATGGCTTCCA TGTCGGCAGA ATGCTTAATG AATTACAACA GTTTTTATGC ATGCGCCCAA
     1081 TACGCAAACC GCCTCTCCCC GCGCGTTGGC CGATTCATTA ATGCAGCTGG CACGACAGGT
     1141 TTCCCGACTG GAAAGCGGGC AGTGAGCGCA ACGCAATTAA TGTGAGTTAG CTCACTCATT
     1201 AGGCACCCCA GGCTTTACAC TTTATGCTTC CGGCTCGTAT GTTGTGTGGA ATTGTGAGCG
     1261 GATAACAATT TCACACAGGA GAATTATGAA AATTGCTCCA GTTGCCATAA ATCACAGCCC
     1321 GCTCAGCAGG GAGGTCCCGT CACACGCGGC ACCCACTCAG GCAAAGCAAA CCAACCTTCA
     1381 ATCTGAAGCT GGCGATTTAG ATGCAAGAAA AAGTAGCGCT TCAAGCCCGG AAACCCGCGC
     1441 ATTACTCGCT ACTAAGACAG TACTCGGGAG ACACAAGATA GAGGTTCCGG CCTTTGGAGG
     1501 GTGGTTCAAA AAGAAATCAT CTAAGCACGA GACGGGCGGT TCAAGTGCCA ACGCAGATAG
     1561 TTCGAGCGTG GCTTCCGATT CCACCggtgg ctcaATGaga gaccTGAGAC GTTGATCGGC
     1621 ACGTAAGAGG TTCCAACTTT CACCATAATG AAATAAGATC ACTACCGGGC GTATTTTTTG
     1681 AGTTATCGAG ATTTTCAGGA GCTAAGGAAG CTAAAATGGA GAAAAAAATC ACTGGATATA
     1741 CCACCGTTGA TATATCCCAA TGGCATCGTA AAGAACATTT TGAGGCATTT CAGTCAGTTG
     1801 CTCAATGTAC CTATAACCAG ACCGTTCAGC TGGATATTAC GGCCTTTTTA AAGACCGTAA
     1861 AGAAAAATAA GCACAAGTTT TATCCGGCCT TTATTCACAT TCTTGCCCGC CTGATGAATG
     1921 CTCATCCGGA ATTCCGTATG GCAATGAAAG ACGGTGAGCT GGTGATATGG GATAGTGTTC
     1981 ACCCTTGTTA CACCGTTTTC CATGAGCAAA CTGAAACGTT TTCATCGCTC TGGAGTGAAT
     2041 ACCACGACGA TTTCCGGCAG TTTCTACACA TATATTCGCA AGATGTGGCG TGTTACGGTG
     2101 AAAACCTGGC CTATTTCCCT AAAGGGTTTA TTGAGAATAT GTTTTTCGTC TCAGCCAATC
     2161 CCTGGGTGAG TTTCACCAGT TTTGATTTAA ACGTGGCCAA TATGGACAAC TTCTTCGCCC
     2221 CCGTTTTCAC CATGGGCAAA TATTATACGC AAGGCGACAA GGTGCTGATG CCGCTGGCGA
     2281 TTCAGGTTCA TCATGCCGTC TGTGATGGCT TCCATGTCGG CAGAATGCTT AATGAATTAC
     2341 AACAGTACTG CGATGAGTGG CAGGGCGGGG CGTAATCGCG TGGATCCGGC TTACTAAAAG
     2401 CCAGATAACA GTATGCGTAT TTGCGCGCTG ATTTTTGCGG TATAAGAATA TATACTGATA
     2461 TGTATACCCG AAGTATGTCA AAAAGAGGTa TGCTATGAAG CAGCGTATTA CAGTGACAGT
     2521 TGACAGCGAC AGCTATCAGT TGCTCAAGGC ATATATGATG TCAATATCTC CGGTCTGGTA
     2581 AGCACAACCA TGCAGAATGA AGCCCGTCGT CTGCGTGCCG AACGCTGGAA AGCGGAAAAT
     2641 CAGGAAGGGA TGGCTGAGGT CGCCCGGTTT ATTGAAATGA ACGGCTCTTT TGCTGACGAG
     2701 AACAGGGgCT GGTGAAATGC AGTTTAAGGT TTACACCTAT AAAAGAGAGA GCCGTTATCG
     2761 TCTGTTTGTG GATGTACAGA GTGATATTAT TGACACGCCC GGGCGACGGA TGGTGATCCC
     2821 CCTGGCCAGT GCACGTCTGC TGTCAGATAA AGTCTCCCGT GAACTTTACC CGGTGGTGCA
     2881 TATCGGGGAT GAAAGCTGGC GCATGATGAC CACCGATATG GCCAGTGTGC CGGTtTCCGT
     2941 TATCGGGGAA GAAGTGGCTG ATCTCAGCCA CCGCGAAAAT GACATCAAAA ACGCCATTAA
     3001 CCTGATGTTC TGGGGAATAT AAATGTCAGG CTCCCTTATA CACAGCCAGT CggtctcaTT
     3061 CGGaacaaaa gttgatttct gaagaagatt tgaacggtga acaaaagcta atctccgagg
     3121 aagacttgaa cggtgaacaa aaattaatct cagaagaaga cttgaactga AAGCTTTAAG
     3181 CGTTAATATT TTGTTAAAAT TCGCGTTAAA TTTTTGTTAA ATCAGCTCAT TTTTTAACCA
     3241 ATAGGCCGAC TGCGATGAGT GGCAGGGCGG GGCGTAATTT TTTTAAGGCA GTTATTGGTG
     3301 CCCTTAAACG CCTGGTGCTA CGCCTGAATA AGTGATAATA AGCGGATGAA TGGCAGAAAT
     3361 TCGAAAGCAA ATTCGACCCG GTCGTCGGTT CAGGGCAGGG TCGTTAAATA GCCGCTTATG
     3421 TCTATTGCTG GTTTACCGGT TTATTGACTA CCGGAAGCAG TGTGACCGTG TGCTTCTCAA
     3481 ATGCCTGAGG CCAGTTTGCT CAGGCTCTCC CCGTGGAGGT AATAATTGAC GATATGATCA
     3541 TTTATTCTGC CTCCCAGAGC CTGATAAAAA CGGTGAATCC GTTAGCGAGG TGCCGCCGGC
     3601 TTCCATTCAG GTCGAGGTGG CCCGGCTCCA TGCACCGCGA CGCAACGCGG GGAGGCAGAC
     3661 AAGGTATAGG GCGGCGAGGC GGCTACAGCC GATAGTCTGG AACAGCGCAC TTACGGGTTG
     3721 CTGCGCAACC CAAGTGCTAC CGGCGCGGCA GCGTGACCCG TGTCGGCGGC TCCAACGGCT
     3781 CGCCATCGTC CAGAAAACAC GGCTCATCGG GCATCGGCAG GCGCTGCTGC CCGCGCCGTT
     3841 CCCATTCCTC CGTTTCGGTC AAGGCTGGCA GGTCTGGTTC CATGCCCGGA ATGCCGGGCT
     3901 GGCTGGGCGG CTCCTCGCCG GGGCCGGTCG GTAGTTGCTG CTCGCCCGGA TACAGGGTCG
     3961 GGATGCGGCG CAGGTCGCCA TGCCCCAACA GCGATTCGTC CTGGTCGTCG TGATCAACCA
     4021 CCACGGCGGC ACTGAACACC GACAGGCGCA ACTGGTCGCG GGGCTGGCCC CACGCCACGC
     4081 GGTCATTGAC CACGTAGGCC GACACGGTGC CGGGGCCGTT GAGCTTCACG ACGGAGATCC
     4141 AGCGCTCGGC CACCAAGTCC TTGACTGCGT ATTGGACCGT CCGCAAAGAA CGTCCGATGA
     4201 GCTTGGAAAG TGTCTTCTGG CTGACCACCA CGGCGTTCTG GTGGCCCATC TGCGCCACGA
     4261 GGTGATGCAG CAGCATTGCC GCCGTGGGTT TCCTCGCAAT AAGCCCGGCC CACGCCTCAT
     4321 GCGCTTTGCG TTCCGTTTGC ACCCAGTGAC CGGGCTTGTT CTTGGCTTGA ATGCCGATTT
     4381 CTCTGGACTG CGTGGCCATG CTTATCTCCA TGCGGTAGGG TGCCGCACGG TTGCGGCACC
     4441 ATGCGCAATC AGCTGCAACT TTTCGGCAGC GCGACAACAA TTATGCGTTG CGTAAAAGTG
     4501 GCAGTCAATT ACAGATTTTC TTTAACCTAC GCAATGAGCT ATTGCGGGGG GTGCCGCAAT
     4561 GAGCTGTTGC GTACCCCCCT TTTTTAAGTT GTTGATTTTT AAGTCTTTCG CATTTCGCCC
     4621 TATATCTAGT TCTTTGGTGC CCAAAGAAGG GCACCCCTGC GGGGTTCCCC CACGCCTTCG
     4681 GCGCGGCTCC CCCTCCGGCA AAAAGTGGCC CCTCCGGGGC TTGTTGATCG ACTGCGCGGC
     4741 CTTCGGCCTT GCCCAAGGTG GCGCTGCCCC CTTGGAACCC CCGCACTCGC CGCCGTGAGG
     4801 CTCGGGGGGC AGGCGGGCGG GCTTCGCCTT CGACTGCCCC CACTCGCATA GGCTTGGGTC
     4861 GTTCCAGGCG CGTCAAGGCC AAGCCGCTGC GCGGTCGCTG CGCGAGCCTT GACCCGCCTT
     4921 CCACTTGGTG TCCAACCGGC AAGCGAAGCG CGCAGGCCGC AGGCCGGAGG CTTTTCCCCA
     4981 GAGAAAATTA AAAAAATTGA TGGGGCAAGG CCGCAGGCCG CGCAGTTGGA GCCGGTGGGT
     5041 ATGTGGTCGA AGGCTGGGTA GCCGGTGGGC AATCCCTGTG GTCAAGCTCG TGGGCAGGCG
     5101 CAGCCTGTCC ATCAGCTTGT CCAGCAGGGT TGTCCACGGG CCGAGCGAAG CGAGCCAGCC
     5161 GGTGGCCGCT CGCGGCCATC GTCCACATAT CCACGGGCTG GCAAGGGAGC GCAGCGACCG
     5221 CGCAGGGCGA AGCCCGGAGA GCAAGCCCGT AGGGCGCCGC AGCCGCCGTA GGCGGTCACG
     5281 ACTTTGCGAA GCAAAGTCTA GTGAGTATAC TCAAGCATTG AGTGGCCCGC CGGAGGCACC
     5341 GCCTTGCGCT GCCCCCGTCG AGCCGGTTGG ACACCAAAAG GGAGGGGCAG GCATGGCGGC
     5401 ATACGCGATC ATGCGATGCA AGAAGCTGGC GAAAATGGGC AACGTGGCGG CCAGTCTCAA
     5461 GCACGCCTAC CGCGAGCGCG AGACGCCCAA CGCTGACGCC AGCAGGACGC CAGAGAACGA
     5521 GCACTGGGCG GCCAGCAGCA CCGATGAAGC GATGGGCCGA CTGCGCGAGT TGCTGCCAGA
     5581 GAAGCGGCGC AAGGACGCTG TGTTGGCGGT CGAGTACGTC ATGACGGCCA GCCCGGAATG
     5641 GTGGAAGTCG GCCAGCCAAG AACAGCAGGC GGCGTTCTTC GAGAAGGCGC ACAAGTGGCT
     5701 GGCGGACAAG TACGGGGCGG ATCGCATCGT GACGGCCAGC ATCCACCGTG ACGAAACCAG
     5761 CCCGCACATG ACCGCGTTCG TGGTGCCGCT GACGCAGGAC GGCAGGCTGT CGGCCAAGGA
     5821 GTTCATCGGC AACAAAGCGC AGATGACCCG CGACCAGACC ACGTTTGCGG CCGCTGTGGC
     5881 CGATCTAGGG CTGCAACGGG GCATCGAGGG CAGCAAGGCA CGTCACACGC GCATTCAGGC
     5941 GTTCTACGAG GCCCTGGAGC GGCCACCAGT GGGCCACGTC ACCATCAGCC CGCAAGCGGT
     6001 CGAGCCACGC GCCTATGCAC CGCAGGGATT GGCCGAAAAG CTGGGAATCT CAAAGCGCGT
     6061 TGAGACGCCG GAAGCCGTGG CCGACCGGCT GACAAAAGCG GTTCGGCAGG GGTATGAGCC
     6121 TGCCCTACAG GCCGCCGCAG GAGCGCGTGA GATGCGCAAG AAGGCCGATC AAGCCCAAGA
     6181 GACGGCCCGA gATCTTCGGG AGCGCCTGAA GCCCGTTCTG GACGCCCTGG GGCCGTTGAA
     6241 TCGGGATATG CAGGCCAAGG CCGCCGCGAT CATCAAGGCC GTGGGCGAAA AGCT
//
