# Supplementary material for: Peripheral infrastructure vectors and an extended set of plant parts for the Modular Cloning system
Source: PLoS One. 2018 May 30;13(5):e0197185. doi: 10.1371/journal.pone.0197185 (PMC5976141; doi:10.1371/journal.pone.0197185)
Supplement: S1 File — (ZIP) [file pone.0197185.s005.zip › B2_pTRV2-GG_p35S_TRV-RNA2(5')[TATG-BsaI_ccdb-cat-BsaI-GGTG]RNA2(3').gbk]

LOCUS       pTEI031_pTRV2_GG     11277 bp    DNA     circular UNA 27-FEB-2013
DEFINITION  .
ACCESSION   urn:local:.:1361802255753.192
KEYWORDS    .
SOURCE      null (unknown)
  ORGANISM  null
            
            .
FEATURES             Location/Qualifiers
     misc_feature    181..215
                     /note="T-DNA LB"
     promoter        248..1016
                     /label="35S from pCASS"
     misc_feature    1017..2655
                     /feature_type="Misc."
                     /label="RNA2 5' seq TRV ppk20 strain"
     primer          2500..2519
                     /label="JS1311 - sequencing primer"
     Region          2670..4138
                     /label="Replaced by insert by GG cloning"
     CDS             2792..3451
                     /invitrogen="1080000"
                     /label="Cm(R)"
     CDS             3793..4098
                     /invitrogen="1060000"
                     /label="ccdB"
     misc_feature    4148..4542
                     /feature_type="Misc."
                     /label="RNA2 3'seq TRV ppk20 strain"
     misc_feature    4543..4593
                     /feature_type="Misc."
                     /note="self-cleaving ribozyme"
                     /label="synthetic seq"
     terminator      4622..4842
                     /created_by="User"
     primer          complement(4727..4744)
                     /label="pPMR Primer"
     misc_feature    complement(4923..4967)
                     /note="T-DNA RB"
     CDS             5263..5949
                     /note="Ser-Recombinase superfamily"
                     /label="Excisionase?"
     misc_feature    complement(6009..7009)
                     /feature_type="Misc."
                     /label="STA region"
     CDS             6248..6877
                     /note="Partitioning Protein"
                     /label="ParA"
     CDS             7272..8378
                     /label="pVS1 replication protein"
     primer_bind     8874..8896
                     /note="pGEX_3 primer"
     misc_feature    9293..9372
                     /note="ori pBR322"
     CDS             complement(10140..11072)
                     /note="Spectinomycin Resistance gene"
                     /label="spect"
     misc_feature    complement(11073..11139)
                     /feature_type="Misc."
                     /label="Promoter+UTR"
ORIGIN
        1 ATCATCCGTG TTTCAAACCC GGCAGCTTAG TTGCCGTTCT TCCGAATAGC ATCGGTAACA
       61 TGAGCAAAGT CTGCCGCCTT ACAACGGCTC TCCCGCTGAC GCCGTCCCGG ACTGATGGGC
      121 TGCCTGTATC GAGTGGTGAT TTTGTGCCGA GCTGCCGGTC GGGGAGCTGT TGGCTGGCTG
      181 GTGGCAGGAT ATATTGTGGT GTAAACAAAT TGACGCTTAG ACAACTTAAT AACACATTGC
      241 GGAATTCAAG CTTGCATGCC TGCAGGTCAA CATGGTGGAG CACGACACTC TCGTCTACTC
      301 CAAGAATATC AAAGATACAG TCTCAGAAGA CCAGAGGGCT ATTGAGACTT TTCAACAAAG
      361 GGTAATATCG GGAAACCTCC TCGGATTCCA TTGCCCAGCT ATCTGTCACT TCATCGAAAG
      421 GACAGTAGAA AAGGAAGATG GCTTCTACAA ATGCCATCAT TGCGATAAAG GAAAGGCTAT
      481 CGTTCAAGAT GCCTCTACCG ACAGTGGTCC CAAAGATGGA CCCCCACCCA CGAGGAACAT
      541 CGTGGAAAAA GAAGACGTTC CAACCACGTC TTCAAAGCAA GTGGATTGAT GTGATGGTCA
      601 ACATGGTGGA GCACGACACT CTCGTCTACT CCAAGAATAT CAAAGATACA GTCTCAGAAG
      661 ACCAGAGGGC TATTGAGACT TTTCAACAAA GGGTAATATC GGGAAACCTC CTCGGATTCC
      721 ATTGCCCAGC TATCTGTCAC TTCATCGAAA GGACAGTAGA AAAGGAAGAT GGCTTCTACA
      781 AATGCCATCA TTGCGATAAA GGAAAGGCTA TCGTTCAAGA TGCCTCTACC GACAGTGGTC
      841 CCAAAGATGG ACCCCCACCC ACGAGGAACA TCGTGGAAAA AGAAGACGTT CCAACCACGT
      901 CTTCAAAGCA AGTGGATTGA TGTGATATCT CCACTGACGT AAGGGATGAC GCACAATCCC
      961 ACTATCCTTC GCAAGACCCT TCCTCTATAT AAGGAAGTTC ATTTCATTTG GAGAGGATAA
     1021 AACATTGCAC CTATGGTGTT GCCCTGGCTG GGGTATGTCA GTGATCGCAG TAGAATGTAC
     1081 TAATTGACAA GTTGGAGAAT ACGGTAGAAC GTCCTTATCC AACACAGCCT TTATCCCTCT
     1141 CCCTGACGAG GTTTTTGTCA GTGTAATATT TCTTTTTGAA CTATCCAGCT TAGTACCGTA
     1201 CGGGAAAGTG ACTGGTGTGC TTATCTTTGA AATGTTACTT TGGGTTTCGG TTCTTTAGGT
     1261 TAGTAAGAAA GCACTTGTCT TCTCATACAA AGGAAAACCT GAGACGTATC GCTTACGAAA
     1321 GTAGCAATGA AAGAAAGGTG GTGGTTTTAA TCGCTACCGC AAAAACGATG GGGTCGTTTT
     1381 AATTAACTTC TCCTACGCAA GCGTCTAAAC GGACGTTGGG GTTTTGCTAG TTTCTTTAGA
     1441 GAAAACTAGC TAAGTCTTTA ATGTTATCAT TAGAGATGGC ATAAATATAA TACTTGTGTC
     1501 TGCTGATAAG ATCATTTTAA TTTGGACGAT TAGACTTGTT GAACTACAGG TTACTGAATC
     1561 ACTTGCGCTA ATCAACATGG GAGATATGTA CGATGAATCA TTTGACAAGT CGGGCGGTCC
     1621 TGCTGACTTG ATGGACGATT CTTGGGTGGA ATCAGTTTCG TGGAAAGATC TGTTGAAGAA
     1681 GTTACACAGC ATAAAATTTG CACTACAGTC TGGTAGAGAT GAGATCACTG GGTTACTAGC
     1741 GGCACTGAAT AGACAGTGTC CTTATTCACC ATATGAGCAG TTTCCAGATA AGAAGGTGTA
     1801 TTTCCTTTTA GACTCACGGG CTAACAGTGC TCTTGGTGTG ATTCAGAACG CTTCAGCGTT
     1861 CAAGAGACGA GCTGATGAGA AGAATGCAGT GGCGGGTGTT ACAAATATTC CTGCGAATCC
     1921 AAACACAACG GTTACGACGA ACCAAGGGAG TACTACTACT ACCAAGGCGA ACACTGGCTC
     1981 GACTTTGGAA GAAGACTTGT ACACTTATTA CAAATTCGAT GATGCCTCTA CAGCTTTCCA
     2041 CAAATCTCTA ACTTCGTTAG AGAACATGGA GTTGAAGAGT TATTACCGAA GGAACTTTGA
     2101 GAAAGTATTC GGGATTAAGT TTGGTGGAGC AGCTGCTAGT TCATCTGCAC CGCCTCCAGC
     2161 GAGTGGAGGT CCGATACGTC CTAATCCCTA GGGATTTAAG GACGTGAACT CTGTTGAGAT
     2221 CTCTGTGAAA TTCAGAGGGT GGGTGATACC ATATTCACTG ATGCCATTAG CGACATCTAA
     2281 ATAGGGCTAA TTGTGACTAA TTTGAGGGAA TTTCCTTTAC CATTGACGTC AGTGTCGTTG
     2341 GTAGCATTTG AGTTTCGCAA TGCACGAATT ACTTAGGAAG TGGCTTGACG ACACTAATGT
     2401 GTTATTGTTA GATAATGGTT TGGTGGTCAA GGTACGTAGT AGAGTCCCAC ATATTCGCAC
     2461 GTATGAAGTA ATTGGAAAGT TGTCAGTTTT TGATAATTCA CTGGGAGATG ATACGCTGTT
     2521 TGAGGGAAAA GTAGAGAACG TATTTGTTTT TATGTTCAGG CGGTTCTTGT GTGTCAACAA
     2581 AGATGGACAT TGTTACTCAA GGAAGCACGA TGAGCTTTAT TATTACGGAC GAGTGGACTT
     2641 AGATTCTGTG AGTAAGGTTA CCGAATTCTT ATGagagacc TGAGACGTTG ATCGGCACGT
     2701 AAGAGGTTCC AACTTTCACC ATAATGAAAT AAGATCACTA CCGGGCGTAT TTTTTGAGTT
     2761 ATCGAGATTT TCAGGAGCTA AGGAAGCTAA AATGGAGAAA AAAATCACTG GATATACCAC
     2821 CGTTGATATA TCCCAATGGC ATCGTAAAGA ACATTTTGAG GCATTTCAGT CAGTTGCTCA
     2881 ATGTACCTAT AACCAGACCG TTCAGCTGGA TATTACGGCC TTTTTAAAGA CCGTAAAGAA
     2941 AAATAAGCAC AAGTTTTATC CGGCCTTTAT TCACATTCTT GCCCGCCTGA TGAATGCTCA
     3001 TCCGGAATTC CGTATGGCAA TGAAAGACGG TGAGCTGGTG ATATGGGATA GTGTTCACCC
     3061 TTGTTACACC GTTTTCCATG AGCAAACTGA AACGTTTTCA TCGCTCTGGA GTGAATACCA
     3121 CGACGATTTC CGGCAGTTTC TACACATATA TTCGCAAGAT GTGGCGTGTT ACGGTGAAAA
     3181 CCTGGCCTAT TTCCCTAAAG GGTTTATTGA GAATATGTTT TTCGTCTCAG CCAATCCCTG
     3241 GGTGAGTTTC ACCAGTTTTG ATTTAAACGT GGCCAATATG GACAACTTCT TCGCCCCCGT
     3301 TTTCACCATG GGCAAATATT ATACGCAAGG CGACAAGGTG CTGATGCCGC TGGCGATTCA
     3361 GGTTCATCAT GCCGTCTGTG ATGGCTTCCA TGTCGGCAGA ATGCTTAATG AATTACAACA
     3421 GTACTGCGAT GAGTGGCAGG GCGGGGCGTA ATCGCGTGGA TCCGGCTTAC TAAAAGCCAG
     3481 ATAACAGTAT GCGTATTTGC GCGCTGATTT TTGCGGTATA AGAATATATA CTGATATGTA
     3541 TACCCGAAGT ATGTCAAAAA GAGGTaTGCT ATGAAGCAGC GTATTACAGT GACAGTTGAC
     3601 AGCGACAGCT ATCAGTTGCT CAAGGCATAT ATGATGTCAA TATCTCCGGT CTGGTAAGCA
     3661 CAACCATGCA GAATGAAGCC CGTCGTCTGC GTGCCGAACG CTGGAAAGCG GAAAATCAGG
     3721 AAGGGATGGC TGAGGTCGCC CGGTTTATTG AAATGAACGG CTCTTTTGCT GACGAGAACA
     3781 GGGgCTGGTG AAATGCAGTT TAAGGTTTAC ACCTATAAAA GAGAGAGCCG TTATCGTCTG
     3841 TTTGTGGATG TACAGAGTGA TATTATTGAC ACGCCCGGGC GACGGATGGT GATCCCCCTG
     3901 GCCAGTGCAC GTCTGCTGTC AGATAAAGTC TCCCGTGAAC TTTACCCGGT GGTGCATATC
     3961 GGGGATGAAA GCTGGCGCAT GATGACCACC GATATGGCCA GTGTGCCGGT tTCCGTTATC
     4021 GGGGAAGAAG TGGCTGATCT CAGCCACCGC GAAAATGACA TCAAAAACGC CATTAACCTG
     4081 ATGTTCTGGG GAATATAAAT GTCAGGCTCC CTTATACACA GCCAGTCggt ctcaGGTGGG
     4141 CCCGGGCATG TCCCGAAGAC ATTAAACTAC GGTTCTTTAA GTAGATCCGT GTCTGAAGTT
     4201 TTAGGTTCAA TTTAAACCTA CGAGATTGAC ATTCTCGACT GATCTTGATT GATCGGTAAG
     4261 TCTTTTGTAA TTTAATTTTC TTTTTGATTT TATTTTAAAT TGTTATCTGT TTCTGTGTAT
     4321 AGACTGTTTG AGATCGGCGT TTGGCCGACT CATTGTCTTA CCATAGGGGA ACGGACTTTG
     4381 TTTGTGTTGT TATTTTATTT GTATTTTATT AAAATTCTCA ACGATCTGAA AAAGCCTCGC
     4441 GGCTAAGAGA TTGTTGGGGG GTGAGTAAGT ACTTTTAAAG TGATGATGGT TACAAAGGCA
     4501 AAAGGGGTAA AACCCCTCGC CTACGTAAGC GTTATTACGC CCGTCTGTAC TTATATCAGT
     4561 ACACTGACGA GTCCCTAAAG GACGAAACGG GAGAACGCTA GCCACCACCA CCACCACGCT
     4621 TCCATGCTAG AGTCCGCAAA AATCACCAGT CTCTCTCTAC AAATCTATCT CTCTCTATTT
     4681 TTCTCCAGAA TAATGTGTGA GTAGTTCCCA GATAAGGGAA TTAGGGTTCT TATAGGGTTT
     4741 CGCTCATGTG TTGAGCATAT AAGAAACCCT TAGTATGTAT TTGTATTTGT AAAATACTTC
     4801 TATCAATAAA ATTTCTAATT CCTAAAACCA AAATCCAGTG ACCTGCAGGC ATGCGACGTC
     4861 GAGCTTAGCT TGAGCTTGGA TCAGATTGTC GTTTCCCGCC TTCAGTTTAA ACTATCAGTG
     4921 TTTGACAGGA TATATTGGCG GGTAAACCTA AGAGAAAAGA GCGTTTATTA GAATAATCGG
     4981 ATATTTAAAA GGGCGTGAAA AGGTTTATCC GTTCGTCCAT TTGTATGTGC ATGCCAACCA
     5041 CAGGGTTCCC CTCGGGATCA AAGTACTTTG ATCCAACCCC TCCGCTGCTA TAGTGCAGTC
     5101 GGCTTCTGAC GTTCAGTGCA GCCGTcTTCT GAAAACGACA TGTCGCACAA GTCCTAAGTT
     5161 ACGCGACAGG CTGCCGCCCT GCCCTTTTCC TGGCGTTTTC TTGTCGCGTG TTTTAGTCGC
     5221 ATAAAGTAGA ATACTTGCGA CTAGAACCGG AGACATTACG CCATGAACAA GAGCGCCGCC
     5281 GCTGGCCTGC TGGGCTATGC CCGCGTCAGC ACCGACGACC AGGACTTGAC CAACCAACGG
     5341 GCCGAACTGC ACGCGGCCGG CTGCACCAAG CTGTTTTCCG AGAAGATCAC CGGCACCAGG
     5401 CGCGACCGCC CGGAGCTGGC CAGGATGCTT GACCACCTAC GCCCTGGCGA CGTTGTGACA
     5461 GTGACCAGGC TAGACCGCCT GGCCCGCAGC ACCCGCGACC TACTGGACAT TGCCGAGCGC
     5521 ATCCAGGAGG CCGGCGCGGG CCTGCGTAGC CTGGCAGAGC CGTGGGCCGA CACCACCACG
     5581 CCGGCCGGCC GCATGGTGTT GACCGTGTTC GCCGGCATTG CCGAGTTCGA GCGTTCCCTA
     5641 ATCATCGACC GCACCCGGAG CGGGCGCGAG GCCGCCAAGG CCCGAGGCGT GAAGTTTGGC
     5701 CCCCGCCCTA CCCTCACCCC GGCACAGATC GCGCACGCCC GCGAGCTGAT CGACCAGGAA
     5761 GGCCGCACCG TGAAAGAGGC GGCTGCACTG CTTGGCGTGC ATCGCTCGAC CCTGTACCGC
     5821 GCACTTGAGC GCAGCGAGGA AGTGACGCCC ACCGAGGCCA GGCGGCGCGG TGCCTTCCGT
     5881 GAGGACGCAT TGACCGAGGC CGACGCCCTG GCGGCCGCCG AGAATGAACG CCAAGAGGAA
     5941 CAAGCATGAA ACCGCACCAG GACGGCCAGG ACGAACCGTT TTTCATTACC GAAGAGATCG
     6001 AGGCGGAGAT GATCGCGGCC GGGTACGTGT TCGAGCCGCC CGCGCACGTC TCAACCGTGC
     6061 GGCTGCATGA AATCCTGGCC GGTTTGTCTG ATGCCAAGCT GGCGGCCTGG CCGGCCAGCT
     6121 TGGCCGCTGA AGAAACCGAG CGCCGCCGTC TAAAAAGGTG ATGTGTATTT GAGTAAAACA
     6181 GCTTGCGTCA TGCGGTCGCT GCGTATATGA TGCGATGAGT AAATAAACAA ATACGCAAGG
     6241 GGAACGCATG AAGGTTATCG CTGTACTTAA CCAGAAAGGC GGGTCAGGCA AGACGACCAT
     6301 CGCAACCCAT CTAGCCCGCG CCCTGCAACT CGCCGGGGCC GATGTTCTGT TAGTCGATTC
     6361 CGATCCCCAG GGCAGTGCCC GCGATTGGGC GGCCGTGCGG GAAGATCAAC CGCTAACCGT
     6421 TGTCGGCATC GACCGCCCGA CGATTGACCG CGACGTGAAG GCCATCGGCC GGCGCGACTT
     6481 CGTAGTGATC GACGGAGCGC CCCAGGCGGC GGACTTGGCT GTGTCCGCGA TCAAGGCAGC
     6541 CGACTTCGTG CTGATTCCGG TGCAGCCAAG CCCTTACGAC ATATGGGCCA CCGCCGACCT
     6601 GGTGGAGCTG GTTAAGCAGC GCATTGAGGT CACGGATGGA AGGCTACAAG CGGCCTTTGT
     6661 CGTGTCGCGG GCGATCAAAG GCACGCGCAT CGGCGGTGAG GTTGCCGAGG CGCTGGCCGG
     6721 GTACGAGCTG CCCATTCTTG AGTCCCGTAT CACGCAGCGC GTGAGCTACC CAGGCACTGC
     6781 CGCCGCCGGC ACAACCGTTC TTGAATCAGA ACCCGAGGGC GACGCTGCCC GCGAGGTCCA
     6841 GGCGCTGGCC GCTGAAATTA AATCAAAACT CATTTGAGTT AATGAGGTAA AGAGAAAATG
     6901 AGCAAAAGCA CAAACACGCT AAGTGCCGGC CGTCCGAGCG CACGCAGCAG CAAGGCTGCA
     6961 ACGTTGGCCA GCCTGGCAGA CACGCCAGCC ATGAAGCGGG TCAACTTTCA GTTGCCGGCG
     7021 GAGGATCACA CCAAGCTGAA GATGTACGCG GTACGCCAAG GCAAGACCAT TACCGAGCTG
     7081 CTATCTGAAT ACATCGCGCA GCTACCAGAG TAAATGAGCA AATGAATAAA TGAGTAGATG
     7141 AATTTTAGCG GCTAAAGGAG GCGGCATGGA AAATCAAGAA CAACCAGGCA CCGACGCCGT
     7201 GGAATGCCCC ATGTGTGGAG GAACGGGCGG TTGGCCAGGC GTAAGCGGCT GGGTTGTCTG
     7261 CCGGCCCTGC AATGGCACTG GAACCCCCAA GCCCGAGGAA TCGGCGTGAC GGTCGCAAAC
     7321 CATCCGGCCC GGTACAAATC GGCGCGGCGC TGGGTGATGA CCTGGTGGAG AAGTTGAAGG
     7381 CCGCGCAGGC CGCCCAGCGG CAACGCATCG AGGCAGAAGC ACGCCCCGGT GAATCGTGGC
     7441 AAGCGGCCGC TGATCGAATC CGCAAAGAAT CCCGGCAACC GCCGGCAGCC GGTGCGCCGT
     7501 CGATTAGGAA GCCGCCCAAG GGCGACGAGC AACCAGATTT TTTCGTTCCG ATGCTCTATG
     7561 ACGTGGGCAC CCGCGATAGT CGCAGCATCA TGGACGTGGC CGTTTTCCGT CTGTCGAAGC
     7621 GTGACCGACG AGCTGGCGAG GTGATCCGCT ACGAGCTTCC AGACGGGCAC GTAGAGGTTT
     7681 CCGCAGGGCC GGCCGGCATG GCCAGTGTGT GGGATTACGA CCTGGTACTG ATGGCGGTTT
     7741 CCCATCTAAC CGAATCCATG AACCGATACC GGGAAGGGAA GGGAGACAAG CCCGGCCGCG
     7801 TGTTCCGTCC ACACGTTGCG GACGTACTCA AGTTCTGCCG GCGAGCCGAT GGCGGAAAGC
     7861 AGAAAGACGA CCTGGTAGAA ACCTGCATTC GGTTAAACAC CACGCACGTT GCCATGCAGC
     7921 GTACGAAGAA GGCCAAGAAC GGCCGCCTGG TGACGGTATC CGAGGGTGAA GCCTTGATTA
     7981 GCCGCTACAA GATCGTAAAG AGCGAAACCG GGCGGCCGGA GTACATCGAG ATCGAGCTAG
     8041 CTGATTGGAT GTACCGCGAG ATCACAGAAG GCAAGAACCC GGACGTGCTG ACGGTTCACC
     8101 CCGATTACTT TTTGATCGAT CCCGGCATCG GCCGTTTTCT CTACCGCCTG GCACGCCGCG
     8161 CCGCAGGCAA GGCAGAAGCC AGATGGTTGT TCAAGACGAT CTACGAACGC AGTGGCAGCG
     8221 CCGGAGAGTT CAAGAAGTTC TGTTTCACCG TGCGCAAGCT GATCGGGTCA AATGACCTGC
     8281 CGGAGTACGA TTTGAAGGAG GAGGCGGGGC AGGCTGGCCC GATCCTAGTC ATGCGCTACC
     8341 GCAACCTGAT CGAGGGCGAA GCATCCGCCG GTTCCTAATG TACGGAGCAG ATGCTAGGGC
     8401 AAATTGCCCT AGCAGGGGAA AAAGGTCGAA AAGGTGTCTT TCCTGTGGAT AGCACGTACA
     8461 TTGGGAACCC AAAGCCGTAC ATTGGGAACC GGAACCCGTA CATTGGGAAC CCAAAGCCGT
     8521 ACATTGGGAA CCGGTCACAC ATGTAAGTGA CTGATATAAA AGAGAAAAAA GGCGATTTTT
     8581 CCGCCTAAAA CTCTTTAAAA CTTATTAAAA CTCTTAAAAC CCGCCTGGCC TGTGCATAAC
     8641 TGTCTGGCCA GCGCACAGCC GAAGAGCTGC AAAAAGCGCC TACCCTTCGG TCGCTGCGCT
     8701 CCCTACGCCC CGCCGCTTCG CGTCGGCCTA TCGCGGCCGC TGGCCGCTCA AAAATGGCTG
     8761 GCCTACGGCC AGGCAATCTA CCAGGGCGCG GACAAGCCGC GCCGTCGCCA CTCGACCGCC
     8821 GGCGCCCACA TCAAGGCACC CTGCCTCGCG CGTTTCGGTG ATGACGGTGA AAACCTCTGA
     8881 CACATGCAGC TCCCGGAGAC GGTCACAGCT TGTCTGTAAG CGGATGCCGG GAGCAGACAA
     8941 GCCCGTCAGG GCGCGTCAGC GGGTGTTGGC GGGTGTCGGG GCGCAGCCAT GACCCAGTCA
     9001 CGTAGCGATA GCGGAGTGTA TACTGGCTTA ACTATGCGGC ATCAGAGCAG ATTGTACTGA
     9061 GAGTGCACCA TATGCGGTGT GAAATACCGC ACAGATGCGT AAGGAGAAAA TACCGCATCA
     9121 GGCGCTCTTC CGCTTCCTCG CTCACTGACT CGCTGCGCTC GGTCGTTCGG CTGCGGCGAG
     9181 CGGTATCAGC TCACTCAAAG GCGGTAATAC GGTTATCCAC AGAATCAGGG GATAACGCAG
     9241 GAAAGAACAT GTGAGCAAAA GGCCAGCAAA AGGCCAGGAA CCGTAAAAAG GCCGCGTTGC
     9301 TGGCGTTTTT CCATAGGCTC CGCCCCCCTG ACGAGCATCA CAAAAATCGA CGCTCAAGTC
     9361 AGAGGTGGCG AAACCCGACA GGACTATAAA GATACCAGGC GTTTCCCCCT GGAAGCTCCC
     9421 TCGTGCGCTC TCCTGTTCCG ACCCTGCCGC TTACCGGATA CCTGTCCGCC TTTCTCCCTT
     9481 CGGGAAGCGT GGCGCTTTCT CATAGCTCAC GCTGTAGGTA TCTCAGTTCG GTGTAGGTCG
     9541 TTCGCTCCAA GCTGGGCTGT GTGCACGAAC CCCCCGTTCA GCCCGACCGC TGCGCCTTAT
     9601 CCGGTAACTA TCGTCTTGAG TCCAACCCGG TAAGACACGA CTTATCGCCA CTGGCAGCAG
     9661 CCACTGGTAA CAGGATTAGC AGAGCGAGGT ATGTAGGCGG TGCTACAGAG TTCTTGAAGT
     9721 GGTGGCCTAA CTACGGCTAC ACTAGAAGGA CAGTATTTGG TATCTGCGCT CTGCTGAAGC
     9781 CAGTTACCTT CGGAAAAAGA GTTGGTAGCT CTTGATCCGG CAAACAAACC ACCGCTGGTA
     9841 GCGGTGGTTT TTTTGTTTGC AAGCAGCAGA TTACGCGCAG AAAAAAAGGA TCTCAAGAAG
     9901 ATCCTTTGAT CTTTTCTACG GGGTCTGACG CTCAGTGGAA CGAAAACTCA CGTTAAGGGA
     9961 TTTTGGTCAT GCATGATATA TCTCCCAATT TGTGTAGGGC TTATTATGCA CGCTTAAAAA
    10021 TAATAAAAGC AGACTTGACC TGATAGTTTG GCTGTGAGCA ATTATGTGCT TAGTGCATCT
    10081 AATCGCTTGA GTTAACGCCG GCGAAGCGGC GTCGGCTTGA ACGAATTTCT AGCTAGACAT
    10141 TATTTGCCGA CTACCTTGGT GATCTCGCCT TTCACGTAGT GGACAAATTC TTCCAACTGA
    10201 TCTGCGCGCG AGGCCAAGCG ATCTTCTTCT TGTCCAAGAT AAGCCTGTCT AGCTTCAAGT
    10261 ATGACGGGCT GATACTGGGC CGGCAGGCGC TCCATTGCCC AGTCGGCAGC GACATCCTTC
    10321 GGCGCGATTT TGCCGGTTAC TGCGCTGTAC CAAATGCGGG ACAACGTAAG CACTACATTT
    10381 CGCTCATCGC CAGCCCAGTC GGGCGGCGAG TTCCATAGCG TTAAGGTTTC ATTTAGCGCC
    10441 TCAAATAGAT CCTGTTCAGG AACCGGATCA AAGAGTTCCT CCGCCGCTGG ACCTACCAAG
    10501 GCAACGCTAT GTTCTCTTGC TTTTGTCAGC AAGATAGCCA GATCAATGTC GATCGTGGCT
    10561 GGCTCGAAGA TACCTGCAAG AATGTCATTG CGCTGCCATT CTCCAAATTG CAGTTCGCGC
    10621 TTAGCTGGAT AACGCCACGG AATGATGTCG TCGTGCACAA CAATGGTGAC TTCTACAGCG
    10681 CGGAGAATCT CGCTCTCTCC AGGGGAAGCC GAAGTTTCCA AAAGGTCGTT GATCAAAGCT
    10741 CGCCGCGTTG TTTCATCAAG CCTTACGGTC ACCGTAACCA GCAAATCAAT ATCACTGTGT
    10801 GGCTTCAGGC CGCCATCCAC TGCGGAGCCG TACAAATGTA CGGCCAGCAA CGTCGGTTCG
    10861 AGATGGCGCT CGATGACGCC AACTACCTCT GATAGTTGAG TCGATACTTC GGCGATCACC
    10921 GCTTCCCCCA TGATGTTTAA CTTTGTTTTA GGGCGACTGC CCTGCTGCGT AACATCGTTG
    10981 CTGCTCCATA ACATCAAACA TCGACCCACG GCGTAACGCG CTTGCTGCTT GGATGCCCGA
    11041 GGCATAGACT GTACCCCAAA AAAACATGTC ATAACAAGAA GCCATGAAAA CCGCCACTGC
    11101 GCCGTTACCA CCGCTGCGTT CGGTCAAGGT TCTGGACCAG TTGCGTGACG GCAGTTACGC
    11161 TACTTGCATT ACAGCTTACG AACCGAACGA GGCTTATGTC CACTGGGTTC GTGCCCGAAT
    11221 TGATCACAGG CAGCAACGCT CTGTCATCGT TACAATCAAC ATGCTACCCT CCGCGAG
//
