# Supplementary material for: Peripheral infrastructure vectors and an extended set of plant parts for the Modular Cloning system
Source: PLoS One. 2018 May 30;13(5):e0197185. doi: 10.1371/journal.pone.0197185 (PMC5976141; doi:10.1371/journal.pone.0197185)
Supplement: S1 File — (ZIP) [file pone.0197185.s005.zip › B3_pTEI036_[Pro+5U]_LexA-35min (XVE-inducible).gbk]

LOCUS       pTEI036_[Pro+5U]_LexA-35min_(XVE-inducible)      2608 bp    DNA     circular UNA 10-MAR-2009
COMMENT     This file is created by Vector NTI
            http://www.invitrogen.com/
FEATURES             Location/Qualifiers
     misc_feature    join(2296..2608,1..302)
                     /vntifkey="21"
                     /label="rep (pMB1)"
     rep_origin      complement(287)
                     /vntifkey="33"
                     /label="ORI"
                     /note="RNaseH cleavage point"
     primer          395..414
                     /label="JS836"
     misc_feature    539..809
                     /note="LexA operator"
     regulatory      831..889
                     /regulatory_class="promoter"
                     /note="-46 to +12 of 35S promoter"
     misc_feature    896..899
                     /vntifkey="21"
                     /label="AATG"
     primer          complement(1013..1030)
                     /label="JS837"
     CDS             1126..2136
                     /vntifkey="4"
                     /label="Sm/Sp no DraIII"
     mutation        2103
                     /vntifkey="62"
                     /label="G to A"
ORIGIN
        1 CGCAGCGGTC GGGCTGAACG GGGGGTTCGT GCACACAGCC CAGCTTGGAG CGAACGACCT
       61 ACACCGAACT GAGATACCTA CAGCGTGAGC TATGAGAAAG CGCCACGCTT CCCGAAGGGA
      121 GAAAGGCGGA CAGGTATCCG GTAAGCGGCA GGGTCGGAAC AGGAGAGCGC ACGAGGGAGC
      181 TTCCAGGGGG AAACGCCTGG TATCTTTATA GTCCTGTCGG GTTTCGCCAC CTCTGACTTG
      241 AGCGTCGATT TTTGTGATGC TCGTCAGGGG GGCGGAGCCT ATGGAAAAAC GCCAGCAACG
      301 CGGCCTTTTT ACGGTTCCTG GCCTTTTGCT GGCCTTTTGC TCACATGTTC TTTCCTGCGT
      361 TATCCCCTGA TTCTGTGGAT AACCGTATTA CCGCCTTTGA GTGAGCTGAT ACCGCTCGCC
      421 GCAGCCGAAC GACCGAGCGC AGCGAGTCAG TGAGCGAGGA AGCGGAAGAG CGCCCAATAC
      481 GCAAACCGCC TCTCCCCGCG CGTTGGCCGA TTCATTAATC ACTCTGTGGT CTCAGGAGAG
      541 CTTGGGCTGC AGGTCGAGGC TAAAAAACTA ATCGCATTAT CATCCCCTCG ACGTACTGTA
      601 CATATAACCA CTGGTTTTAT ATACAGCAGT ACTGTACATA TAACCACTGG TTTTATATAC
      661 AGCAGTCGAC GTACTGTACA TATAACCACT GGTTTTATAT ACAGCAGTAC TGTACATATA
      721 ACCACTGGTT TTATATACAG CAGTCGAGGT AAGATTAGAT ATGGATATGT ATATGGATAT
      781 GTATATGGTG GTAATGCCAT GTAATATGCT CGACTCTAGG ATCTTCGCAA GACCCTTCCT
      841 CTATATAAGG AAGTTCATTT CATTTGGAGA GGACACGCTG AAGCTAGTCG ACTCTAATGT
      901 GAGACCACGA AGTGGCTCTT CAGTGGACGA AAGGGCCTCG TGATACGCCT ATTTTTATAG
      961 GTTAATGTCA TGATAATAAT GGTTTCTTAG ACGTCAGGTG GCACTTTTCG GGGAAATGTG
     1021 CGCGGAACCC CTATTTGTTT ATTTTTCTAA ATACATTCAA ATATGTATCC GCTCATGAGA
     1081 CAATAACCCT GATAAATGCT TCAATAATAT TGAAAAAGGA AGAGTATGCG CTCACGCAAC
     1141 TGGTCCAGAA CCTTGACCGA ACGCAGCGGT GGTAACGGCG CAGTGGCGGT TTTCATGGCT
     1201 TGTTATGACT GTTTTTTTGG GGTACAGTCT ATGCCTCGGG CATCCAAGCA GCAAGCGCGT
     1261 TACGCCGTGG GTCGATGTTT GATGTTATGG AGCAGCAACG ATGTTACGCA GCAGGGCAGT
     1321 CGCCCTAAAA CAAAGTTAAA CATCATGAGG GAAGCGGTGA TCGCCGAAGT ATCGACTCAA
     1381 CTATCAGAGG TAGTTGGCGT CATCGAGCGC CATCTCGAAC CGACGTTGCT GGCCGTACAT
     1441 TTGTACGGCT CCGCAGTGGA TGGCGGCCTG AAGCCACACA GCGATATTGA TTTGCTGGTT
     1501 ACGGTGACCG TAAGGCTTGA TGAAACAACG CGGCGAGCTT TGATCAACGA CCTTTTGGAA
     1561 ACTTCGGCTT CCCCTGGAGA GAGCGAGATT CTCCGCGCTG TAGAAGTCAC CATTGTTGTG
     1621 CACGACGACA TCATTCCGTG GCGTTATCCA GCTAAGCGCG AACTGCAATT TGGAGAATGG
     1681 CAGCGCAATG ACATTCTTGC AGGTATCTTC GAGCCAGCCA CGATCGACAT TGATCTGGCT
     1741 ATCTTGCTGA CAAAAGCAAG AGAACATAGC GTTGCCTTGG TAGGTCCAGC GGCGGAGGAA
     1801 CTCTTTGATC CGGTTCCTGA ACAGGATCTA TTTGAGGCGC TAAATGAAAC CTTAACGCTA
     1861 TGGAACTCGC CGCCCGACTG GGCTGGCGAT GAGCGAAATG TAGTGCTTAC GTTGTCCCGC
     1921 ATTTGGTACA GCGCAGTAAC CGGCAAAATC GCGCCGAAGG ATGTCGCTGC CGACTGGGCA
     1981 ATGGAGCGCC TGCCGGCCCA GTATCAGCCC GTCATACTTG AAGCTAGACA GGCTTATCTT
     2041 GGACAAGAAG AAGATCGCTT GGCCTCGCGC GCAGATCAGT TGGAAGAATT TGTCCATTAC
     2101 GTAAAAGGCG AGATCACCAA GGTAGTCGGC AAATAACTGT CAGACCAAGT TTACTCATAT
     2161 ATACTTTAGA TTGATTTAAA ACTTCATTTT TAATTTAAAA GGATCTAGGT GAAGATCCTT
     2221 TTTGATAATC TCATGACCAA AATCCCTTAA CGTGAGTTTT CGTTCCACTG AGCGTCAGAC
     2281 CCCGTAGAAA AGATCAAAGG ATCTTCTTGA GATCCTTTTT TTCTGCGCGT AATCTGCTGC
     2341 TTGCAAACAA AAAAACCACC GCTACCAGCG GTGGTTTGTT TGCCGGATCA AGAGCTACCA
     2401 ACTCTTTTTC CGAAGGTAAC TGGCTTCAGC AGAGCGCAGA TACCAAATAC TGTCCTTCTA
     2461 GTGTAGCCGT AGTTAGGCCA CCACTTCAAG AACTCTGTAG CACCGCCTAC ATACCTCGCT
     2521 CTGCTAATCC TGTTACCAGT GGCTGCTGCC AGTGGCGATA AGTCGTGTCT TACCGGGTTG
     2581 GACTCAAGAC GATAGTTACC GGATAAGG
//
