# Supplementary material for: Peripheral infrastructure vectors and an extended set of plant parts for the Modular Cloning system
Source: PLoS One. 2018 May 30;13(5):e0197185. doi: 10.1371/journal.pone.0197185 (PMC5976141; doi:10.1371/journal.pone.0197185)
Supplement: S1 File — (ZIP) [file pone.0197185.s005.zip › B4_pTEI042_[Pro+5U]_pGal4UAS-35Smin_(GVG-inducible).gbk]

LOCUS       pTEI042_[Pro+5U]_pGal4UAS-35Smin_(GVG-inducible)      2520 bp    DNA     circular UNA 10-MAR-2009
COMMENT     This file is created by Vector NTI
            http://www.invitrogen.com/
FEATURES             Location/Qualifiers
     misc_feature    join(2208..2520,1..302)
                     /vntifkey="21"
                     /label="rep (pMB1)"
     rep_origin      complement(287)
                     /vntifkey="33"
                     /label="ORI"
                     /note="RNaseH cleavage point"
     primer          395..414
                     /label="JS836"
     promoter        567..685
                     /vntifkey="29"
                     /label="6xUASgal4 promoter"
     misc_feature    567..582
                     /vntifkey="21"
                     /label="GAL4 UAS"
     misc_feature    585..600
                     /vntifkey="21"
                     /label="GAL4 UAS"
     misc_feature    603..618
                     /vntifkey="21"
                     /label="GAL4 UAS"
     misc_feature    634..649
                     /vntifkey="21"
                     /label="GAL4 UAS"
     misc_feature    652..667
                     /vntifkey="21"
                     /label="GAL4 UAS"
     misc_feature    670..685
                     /vntifkey="21"
                     /label="GAL4 UAS"
     promoter        686..>805
                     /label="35Sminimal+UTR+undefined flank"
     misc_feature    808..811
                     /vntifkey="21"
                     /label="AATG"
     primer          complement(925..942)
                     /label="JS837"
     CDS             1038..2048
                     /vntifkey="4"
                     /label="Sm/Sp no DraIII"
     mutation        2015
                     /vntifkey="62"
                     /label="G to A"
ORIGIN
        1 CGCAGCGGTC GGGCTGAACG GGGGGTTCGT GCACACAGCC CAGCTTGGAG CGAACGACCT
       61 ACACCGAACT GAGATACCTA CAGCGTGAGC TATGAGAAAG CGCCACGCTT CCCGAAGGGA
      121 GAAAGGCGGA CAGGTATCCG GTAAGCGGCA GGGTCGGAAC AGGAGAGCGC ACGAGGGAGC
      181 TTCCAGGGGG AAACGCCTGG TATCTTTATA GTCCTGTCGG GTTTCGCCAC CTCTGACTTG
      241 AGCGTCGATT TTTGTGATGC TCGTCAGGGG GGCGGAGCCT ATGGAAAAAC GCCAGCAACG
      301 CGGCCTTTTT ACGGTTCCTG GCCTTTTGCT GGCCTTTTGC TCACATGTTC TTTCCTGCGT
      361 TATCCCCTGA TTCTGTGGAT AACCGTATTA CCGCCTTTGA GTGAGCTGAT ACCGCTCGCC
      421 GCAGCCGAAC GACCGAGCGC AGCGAGTCAG TGAGCGAGGA AGCGGAAGAG CGCCCAATAC
      481 GCAAACCGCC TCTCCCCGCG CGTTGGCCGA TTCATTAATC ACTCTGTGGT CTCAGGAGCT
      541 TGCATGCCGG TCGACTCTAG AGGATCCGGG TGACAGCCCT CCGACGGGTG ACAGCCCTCC
      601 GACGGGTGAC AGCCCTCCGA ATTCTAGAGG ATCCGGGTGA CAGCCCTCCG ACGGGTGACA
      661 GCCCTCCGAC GGGTGACAGC CCTCCGAATT CGAGCTCGGT ACCCGGGGAT CTGTCGACCT
      721 CGATCGAGAT CTTCGCAAGA CCCTTCCTCT ATATAAGGAA GTTCATTTCA TTTGGAGAGG
      781 ACACGCTGAA GCTAGTCGAC TCTAGCCAAT GTGAGACCAC GAAGTGGCTC TTCAGTGGAC
      841 GAAAGGGCCT CGTGATACGC CTATTTTTAT AGGTTAATGT CATGATAATA ATGGTTTCTT
      901 AGACGTCAGG TGGCACTTTT CGGGGAAATG TGCGCGGAAC CCCTATTTGT TTATTTTTCT
      961 AAATACATTC AAATATGTAT CCGCTCATGA GACAATAACC CTGATAAATG CTTCAATAAT
     1021 ATTGAAAAAG GAAGAGTATG CGCTCACGCA ACTGGTCCAG AACCTTGACC GAACGCAGCG
     1081 GTGGTAACGG CGCAGTGGCG GTTTTCATGG CTTGTTATGA CTGTTTTTTT GGGGTACAGT
     1141 CTATGCCTCG GGCATCCAAG CAGCAAGCGC GTTACGCCGT GGGTCGATGT TTGATGTTAT
     1201 GGAGCAGCAA CGATGTTACG CAGCAGGGCA GTCGCCCTAA AACAAAGTTA AACATCATGA
     1261 GGGAAGCGGT GATCGCCGAA GTATCGACTC AACTATCAGA GGTAGTTGGC GTCATCGAGC
     1321 GCCATCTCGA ACCGACGTTG CTGGCCGTAC ATTTGTACGG CTCCGCAGTG GATGGCGGCC
     1381 TGAAGCCACA CAGCGATATT GATTTGCTGG TTACGGTGAC CGTAAGGCTT GATGAAACAA
     1441 CGCGGCGAGC TTTGATCAAC GACCTTTTGG AAACTTCGGC TTCCCCTGGA GAGAGCGAGA
     1501 TTCTCCGCGC TGTAGAAGTC ACCATTGTTG TGCACGACGA CATCATTCCG TGGCGTTATC
     1561 CAGCTAAGCG CGAACTGCAA TTTGGAGAAT GGCAGCGCAA TGACATTCTT GCAGGTATCT
     1621 TCGAGCCAGC CACGATCGAC ATTGATCTGG CTATCTTGCT GACAAAAGCA AGAGAACATA
     1681 GCGTTGCCTT GGTAGGTCCA GCGGCGGAGG AACTCTTTGA TCCGGTTCCT GAACAGGATC
     1741 TATTTGAGGC GCTAAATGAA ACCTTAACGC TATGGAACTC GCCGCCCGAC TGGGCTGGCG
     1801 ATGAGCGAAA TGTAGTGCTT ACGTTGTCCC GCATTTGGTA CAGCGCAGTA ACCGGCAAAA
     1861 TCGCGCCGAA GGATGTCGCT GCCGACTGGG CAATGGAGCG CCTGCCGGCC CAGTATCAGC
     1921 CCGTCATACT TGAAGCTAGA CAGGCTTATC TTGGACAAGA AGAAGATCGC TTGGCCTCGC
     1981 GCGCAGATCA GTTGGAAGAA TTTGTCCATT ACGTAAAAGG CGAGATCACC AAGGTAGTCG
     2041 GCAAATAACT GTCAGACCAA GTTTACTCAT ATATACTTTA GATTGATTTA AAACTTCATT
     2101 TTTAATTTAA AAGGATCTAG GTGAAGATCC TTTTTGATAA TCTCATGACC AAAATCCCTT
     2161 AACGTGAGTT TTCGTTCCAC TGAGCGTCAG ACCCCGTAGA AAAGATCAAA GGATCTTCTT
     2221 GAGATCCTTT TTTTCTGCGC GTAATCTGCT GCTTGCAAAC AAAAAAACCA CCGCTACCAG
     2281 CGGTGGTTTG TTTGCCGGAT CAAGAGCTAC CAACTCTTTT TCCGAAGGTA ACTGGCTTCA
     2341 GCAGAGCGCA GATACCAAAT ACTGTCCTTC TAGTGTAGCC GTAGTTAGGC CACCACTTCA
     2401 AGAACTCTGT AGCACCGCCT ACATACCTCG CTCTGCTAAT CCTGTTACCA GTGGCTGCTG
     2461 CCAGTGGCGA TAAGTCGTGT CTTACCGGGT TGGACTCAAG ACGATAGTTA CCGGATAAGG
//
