# Supplementary material for: Peripheral infrastructure vectors and an extended set of plant parts for the Modular Cloning system
Source: PLoS One. 2018 May 30;13(5):e0197185. doi: 10.1371/journal.pone.0197185 (PMC5976141; doi:10.1371/journal.pone.0197185)
Supplement: S1 File — (ZIP) [file pone.0197185.s005.zip › B5_pJOG644_[Pro+5Uf] pGal4UAS-35Smin (GVG-inducible).gbk]

LOCUS       pJOG644_GVG_response_element_Pro5Uf      2518 bp    DNA     circular UNA 23-OCT-2012
COMMENT     This file is created by Vector NTI
            http://www.invitrogen.com/
FEATURES             Location/Qualifiers
     misc_feature    join(2220..2518,1..316)
                     /vntifkey="21"
                     /label="rep (pMB1)"
     rep_origin      complement(301)
                     /vntifkey="33"
                     /label="ORI"
                     /note="RNaseH cleavage point"
     primer          409..428
                     /label="JS836"
     primer          <549..569
                     /label="1339"
     misc_feature    549..819
                     /feature_type="Insertion"
                     /origin="GAL4-response element-PCR (297bp
                     linear)Fragment: from BpiI cut at 11^12 to BpiI cut at
                     282^283, 271bpOrientation: originalPlus strand 5':   no
                     changePlus strand 3':   no changeMinus strand 5':  no
                     changeMinus strand 3':  no change"
                     /label="Insert"
     source          <549..>819
                     /organism="pTA7001-DEST Sequencing Result"
                     /mol_type="other DNA"
                     /vntifkey="98"
     promoter        581..699
                     /vntifkey="29"
                     /label="6xUASgal4 promoter"
     misc_feature    581..596
                     /vntifkey="21"
                     /label="GAL4 UAS"
     misc_feature    599..614
                     /vntifkey="21"
                     /label="GAL4 UAS"
     misc_feature    617..632
                     /vntifkey="21"
                     /label="GAL4 UAS"
     misc_feature    648..663
                     /vntifkey="21"
                     /label="GAL4 UAS"
     misc_feature    666..681
                     /vntifkey="21"
                     /label="GAL4 UAS"
     misc_feature    684..699
                     /vntifkey="21"
                     /label="GAL4 UAS"
     promoter        700..>819
                     /label="35Sminimal+UTR+undefined flank"
     primer          complement(802..>823)
                     /label="1340"
     misc_feature    820..823
                     /vntifkey="21"
                     /label="CCAT"
     misc_feature    820..823
                     /vntifkey="21"
                     /label="CCAT"
     primer          complement(937..954)
                     /label="JS837"
     CDS             1050..2060
                     /vntifkey="4"
                     /label="Sm/Sp no DraIII"
     mutation        2027
                     /vntifkey="62"
                     /label="G to A"
ORIGIN
        1 GTTACCGGAT AAGGCGCAGC GGTCGGGCTG AACGGGGGGT TCGTGCACAC AGCCCAGCTT
       61 GGAGCGAACG ACCTACACCG AACTGAGATA CCTACAGCGT GAGCTATGAG AAAGCGCCAC
      121 GCTTCCCGAA GGGAGAAAGG CGGACAGGTA TCCGGTAAGC GGCAGGGTCG GAACAGGAGA
      181 GCGCACGAGG GAGCTTCCAG GGGGAAACGC CTGGTATCTT TATAGTCCTG TCGGGTTTCG
      241 CCACCTCTGA CTTGAGCGTC GATTTTTGTG ATGCTCGTCA GGGGGGCGGA GCCTATGGAA
      301 AAACGCCAGC AACGCGGCCT TTTTACGGTT CCTGGCCTTT TGCTGGCCTT TTGCTCACAT
      361 GTTCTTTCCT GCGTTATCCC CTGATTCTGT GGATAACCGT ATTACCGCCT TTGAGTGAGC
      421 TGATACCGCT CGCCGCAGCC GAACGACCGA GCGCAGCGAG TCAGTGAGCG AGGAAGCGGA
      481 AGAGCGCCCA ATACGCAAAC CGCCTCTCCC CGCGCGTTGG CCGATTCATT AATCACTCTG
      541 TGGTCTCAGG AGCTTGCATG CCGGTCGACT CTAGAGGATC CGGGTGACAG CCCTCCGACG
      601 GGTGACAGCC CTCCGACGGG TGACAGCCCT CCGAATTCTA GAGGATCCGG GTGACAGCCC
      661 TCCGACGGGT GACAGCCCTC CGACGGGTGA CAGCCCTCCG AATTCGAGCT CGGTACCCGG
      721 GGATCTGTCG ACCTCGATCG AGATCTTCGC AAGACCCTTC CTCTATATAA GGAAGTTCAT
      781 TTCATTTGGA GAGGACACGC TGAAGCTAGT CGACTCTAGC CATTGAGACC ACGAAGTGGC
      841 TCTTCAGTGG ACGAAAGGGC CTCGTGATAC GCCTATTTTT ATAGGTTAAT GTCATGATAA
      901 TAATGGTTTC TTAGACGTCA GGTGGCACTT TTCGGGGAAA TGTGCGCGGA ACCCCTATTT
      961 GTTTATTTTT CTAAATACAT TCAAATATGT ATCCGCTCAT GAGACAATAA CCCTGATAAA
     1021 TGCTTCAATA ATATTGAAAA AGGAAGAGTA TGCGCTCACG CAACTGGTCC AGAACCTTGA
     1081 CCGAACGCAG CGGTGGTAAC GGCGCAGTGG CGGTTTTCAT GGCTTGTTAT GACTGTTTTT
     1141 TTGGGGTACA GTCTATGCCT CGGGCATCCA AGCAGCAAGC GCGTTACGCC GTGGGTCGAT
     1201 GTTTGATGTT ATGGAGCAGC AACGATGTTA CGCAGCAGGG CAGTCGCCCT AAAACAAAGT
     1261 TAAACATCAT GAGGGAAGCG GTGATCGCCG AAGTATCGAC TCAACTATCA GAGGTAGTTG
     1321 GCGTCATCGA GCGCCATCTC GAACCGACGT TGCTGGCCGT ACATTTGTAC GGCTCCGCAG
     1381 TGGATGGCGG CCTGAAGCCA CACAGCGATA TTGATTTGCT GGTTACGGTG ACCGTAAGGC
     1441 TTGATGAAAC AACGCGGCGA GCTTTGATCA ACGACCTTTT GGAAACTTCG GCTTCCCCTG
     1501 GAGAGAGCGA GATTCTCCGC GCTGTAGAAG TCACCATTGT TGTGCACGAC GACATCATTC
     1561 CGTGGCGTTA TCCAGCTAAG CGCGAACTGC AATTTGGAGA ATGGCAGCGC AATGACATTC
     1621 TTGCAGGTAT CTTCGAGCCA GCCACGATCG ACATTGATCT GGCTATCTTG CTGACAAAAG
     1681 CAAGAGAACA TAGCGTTGCC TTGGTAGGTC CAGCGGCGGA GGAACTCTTT GATCCGGTTC
     1741 CTGAACAGGA TCTATTTGAG GCGCTAAATG AAACCTTAAC GCTATGGAAC TCGCCGCCCG
     1801 ACTGGGCTGG CGATGAGCGA AATGTAGTGC TTACGTTGTC CCGCATTTGG TACAGCGCAG
     1861 TAACCGGCAA AATCGCGCCG AAGGATGTCG CTGCCGACTG GGCAATGGAG CGCCTGCCGG
     1921 CCCAGTATCA GCCCGTCATA CTTGAAGCTA GACAGGCTTA TCTTGGACAA GAAGAAGATC
     1981 GCTTGGCCTC GCGCGCAGAT CAGTTGGAAG AATTTGTCCA TTACGTAAAA GGCGAGATCA
     2041 CCAAGGTAGT CGGCAAATAA CTGTCAGACC AAGTTTACTC ATATATACTT TAGATTGATT
     2101 TAAAACTTCA TTTTTAATTT AAAAGGATCT AGGTGAAGAT CCTTTTTGAT AATCTCATGA
     2161 CCAAAATCCC TTAACGTGAG TTTTCGTTCC ACTGAGCGTC AGACCCCGTA GAAAAGATCA
     2221 AAGGATCTTC TTGAGATCCT TTTTTTCTGC GCGTAATCTG CTGCTTGCAA ACAAAAAAAC
     2281 CACCGCTACC AGCGGTGGTT TGTTTGCCGG ATCAAGAGCT ACCAACTCTT TTTCCGAAGG
     2341 TAACTGGCTT CAGCAGAGCG CAGATACCAA ATACTGTCCT TCTAGTGTAG CCGTAGTTAG
     2401 GCCACCACTT CAAGAACTCT GTAGCACCGC CTACATACCT CGCTCTGCTA ATCCTGTTAC
     2461 CAGTGGCTGC TGCCAGTGGC GATAAGTCGT GTCTTACCGG GTTGGACTCA AGACGATA
//
