# Supplementary material for: Peripheral infrastructure vectors and an extended set of plant parts for the Modular Cloning system
Source: PLoS One. 2018 May 30;13(5):e0197185. doi: 10.1371/journal.pone.0197185 (PMC5976141; doi:10.1371/journal.pone.0197185)
Supplement: S1 File — (ZIP) [file pone.0197185.s005.zip › B6_pTEI038_[Pro+5U]_pG10-90.gbk]

LOCUS       pTEI038_[Pro+5U]_pG10-90      2508 bp    DNA     circular UNA 10-MAR-2009
COMMENT     This file is created by Vector NTI
            http://www.invitrogen.com/
FEATURES             Location/Qualifiers
     misc_feature    join(2196..2508,1..302)
                     /vntifkey="21"
                     /label="rep (pMB1)"
     rep_origin      complement(287)
                     /vntifkey="33"
                     /label="ORI"
                     /note="RNaseH cleavage point"
     primer          395..414
                     /label="JS836"
     promoter        539..795
                     /label="G10-90 promoter fragment"
     regulatory      539..781
                     /regulatory_class="promoter"
                     /note="G10-90 promoter"
     misc_feature    796..799
                     /vntifkey="21"
                     /label="AATG"
     primer          complement(913..930)
                     /label="JS837"
     CDS             1026..2036
                     /vntifkey="4"
                     /label="Sm/Sp no DraIII"
     mutation        2003
                     /vntifkey="62"
                     /label="G to A"
ORIGIN
        1 CGCAGCGGTC GGGCTGAACG GGGGGTTCGT GCACACAGCC CAGCTTGGAG CGAACGACCT
       61 ACACCGAACT GAGATACCTA CAGCGTGAGC TATGAGAAAG CGCCACGCTT CCCGAAGGGA
      121 GAAAGGCGGA CAGGTATCCG GTAAGCGGCA GGGTCGGAAC AGGAGAGCGC ACGAGGGAGC
      181 TTCCAGGGGG AAACGCCTGG TATCTTTATA GTCCTGTCGG GTTTCGCCAC CTCTGACTTG
      241 AGCGTCGATT TTTGTGATGC TCGTCAGGGG GGCGGAGCCT ATGGAAAAAC GCCAGCAACG
      301 CGGCCTTTTT ACGGTTCCTG GCCTTTTGCT GGCCTTTTGC TCACATGTTC TTTCCTGCGT
      361 TATCCCCTGA TTCTGTGGAT AACCGTATTA CCGCCTTTGA GTGAGCTGAT ACCGCTCGCC
      421 GCAGCCGAAC GACCGAGCGC AGCGAGTCAG TGAGCGAGGA AGCGGAAGAG CGCCCAATAC
      481 GCAAACCGCC TCTCCCCGCG CGTTGGCCGA TTCATTAATC ACTCTGTGGT CTCAGGAGAT
      541 AGTTTAAACT GAAGGCGGGA AACGACAATC TGATCCAAGC TCAAGCTAAG CTTGCATGCC
      601 TGCAGGATAT CGTGGATCCA AGCTTGCCAC GTGCCGCCAC GTGCCGCCAC GTGCCGCCAC
      661 GTGCCTCTAG AGGATCCATC TCCACTGACG TAAGGGATGA CGCACAATCC CACTATCCTT
      721 CGCAAGACCC TTCCTCTATA TAAGGAAGTT CATTTCATTT GGAGAGGACA CGCTGGGATC
      781 CCCAATTCCG GGCGGAATGT GAGACCACGA AGTGGCTCTT CAGTGGACGA AAGGGCCTCG
      841 TGATACGCCT ATTTTTATAG GTTAATGTCA TGATAATAAT GGTTTCTTAG ACGTCAGGTG
      901 GCACTTTTCG GGGAAATGTG CGCGGAACCC CTATTTGTTT ATTTTTCTAA ATACATTCAA
      961 ATATGTATCC GCTCATGAGA CAATAACCCT GATAAATGCT TCAATAATAT TGAAAAAGGA
     1021 AGAGTATGCG CTCACGCAAC TGGTCCAGAA CCTTGACCGA ACGCAGCGGT GGTAACGGCG
     1081 CAGTGGCGGT TTTCATGGCT TGTTATGACT GTTTTTTTGG GGTACAGTCT ATGCCTCGGG
     1141 CATCCAAGCA GCAAGCGCGT TACGCCGTGG GTCGATGTTT GATGTTATGG AGCAGCAACG
     1201 ATGTTACGCA GCAGGGCAGT CGCCCTAAAA CAAAGTTAAA CATCATGAGG GAAGCGGTGA
     1261 TCGCCGAAGT ATCGACTCAA CTATCAGAGG TAGTTGGCGT CATCGAGCGC CATCTCGAAC
     1321 CGACGTTGCT GGCCGTACAT TTGTACGGCT CCGCAGTGGA TGGCGGCCTG AAGCCACACA
     1381 GCGATATTGA TTTGCTGGTT ACGGTGACCG TAAGGCTTGA TGAAACAACG CGGCGAGCTT
     1441 TGATCAACGA CCTTTTGGAA ACTTCGGCTT CCCCTGGAGA GAGCGAGATT CTCCGCGCTG
     1501 TAGAAGTCAC CATTGTTGTG CACGACGACA TCATTCCGTG GCGTTATCCA GCTAAGCGCG
     1561 AACTGCAATT TGGAGAATGG CAGCGCAATG ACATTCTTGC AGGTATCTTC GAGCCAGCCA
     1621 CGATCGACAT TGATCTGGCT ATCTTGCTGA CAAAAGCAAG AGAACATAGC GTTGCCTTGG
     1681 TAGGTCCAGC GGCGGAGGAA CTCTTTGATC CGGTTCCTGA ACAGGATCTA TTTGAGGCGC
     1741 TAAATGAAAC CTTAACGCTA TGGAACTCGC CGCCCGACTG GGCTGGCGAT GAGCGAAATG
     1801 TAGTGCTTAC GTTGTCCCGC ATTTGGTACA GCGCAGTAAC CGGCAAAATC GCGCCGAAGG
     1861 ATGTCGCTGC CGACTGGGCA ATGGAGCGCC TGCCGGCCCA GTATCAGCCC GTCATACTTG
     1921 AAGCTAGACA GGCTTATCTT GGACAAGAAG AAGATCGCTT GGCCTCGCGC GCAGATCAGT
     1981 TGGAAGAATT TGTCCATTAC GTAAAAGGCG AGATCACCAA GGTAGTCGGC AAATAACTGT
     2041 CAGACCAAGT TTACTCATAT ATACTTTAGA TTGATTTAAA ACTTCATTTT TAATTTAAAA
     2101 GGATCTAGGT GAAGATCCTT TTTGATAATC TCATGACCAA AATCCCTTAA CGTGAGTTTT
     2161 CGTTCCACTG AGCGTCAGAC CCCGTAGAAA AGATCAAAGG ATCTTCTTGA GATCCTTTTT
     2221 TTCTGCGCGT AATCTGCTGC TTGCAAACAA AAAAACCACC GCTACCAGCG GTGGTTTGTT
     2281 TGCCGGATCA AGAGCTACCA ACTCTTTTTC CGAAGGTAAC TGGCTTCAGC AGAGCGCAGA
     2341 TACCAAATAC TGTCCTTCTA GTGTAGCCGT AGTTAGGCCA CCACTTCAAG AACTCTGTAG
     2401 CACCGCCTAC ATACCTCGCT CTGCTAATCC TGTTACCAGT GGCTGCTGCC AGTGGCGATA
     2461 AGTCGTGTCT TACCGGGTTG GACTCAAGAC GATAGTTACC GGATAAGG
//
