# Supplementary material for: Peripheral infrastructure vectors and an extended set of plant parts for the Modular Cloning system
Source: PLoS One. 2018 May 30;13(5):e0197185. doi: 10.1371/journal.pone.0197185 (PMC5976141; doi:10.1371/journal.pone.0197185)
Supplement: S1 File — (ZIP) [file pone.0197185.s005.zip › B7_pJOG640_[Pro+5Uf] 35S-long.gbk]

LOCUS       pJOG640_p35S-long_[Pro+5Uf]      3674 bp    DNA     circular UNA 23-OCT-2012
COMMENT     This file is created by Vector NTI
            http://www.invitrogen.com/
FEATURES             Location/Qualifiers
     misc_feature    join(3376..3674,1..316)
                     /vntifkey="21"
                     /label="rep (pMB1)"
     rep_origin      complement(301)
                     /vntifkey="33"
                     /label="ORI"
                     /note="RNaseH cleavage point"
     primer          409..428
                     /label="JS836"
     primer          <549..567
                     /label="1352"
     misc_feature    549..1975
                     /feature_type="Insertion"
                     /origin="H2_pICH51266_35Slong selection (1.453bp
                     linear)Fragment: from BpiI cut at 11^12 to BpiI cut at
                     1438^1439, 1.427bpOrientation: originalPlus strand 5':
                     no changePlus strand 3':   no changeMinus strand 5':  no
                     changeMinus strand 3':  no change"
                     /label="Insert"
     Misc._feature   <549..552
                     /label="GGAG 4bp overhang"
     promoter        553..1890
                     /vntifkey="29"
                     /label="35S promoter (no BsaI and BpiI)"
                     /label="CaMV 35S promoter"
     5'_UTR          1907..1968
                     /vntifkey="52"
                     /label="Omega leader"
                     /label="TMV Omega leader"
     primer          complement(1958..>1979)
                     /label="1353"
     misc_feature    1976..1979
                     /vntifkey="21"
                     /label="CCAT"
     misc_feature    1976..1979
                     /vntifkey="21"
                     /label="CCAT"
     primer          complement(2093..2110)
                     /label="JS837"
     CDS             2206..3216
                     /vntifkey="4"
                     /label="Sm/Sp no DraIII"
     mutation        3183
                     /vntifkey="62"
                     /label="G to A"
ORIGIN
        1 GTTACCGGAT AAGGCGCAGC GGTCGGGCTG AACGGGGGGT TCGTGCACAC AGCCCAGCTT
       61 GGAGCGAACG ACCTACACCG AACTGAGATA CCTACAGCGT GAGCTATGAG AAAGCGCCAC
      121 GCTTCCCGAA GGGAGAAAGG CGGACAGGTA TCCGGTAAGC GGCAGGGTCG GAACAGGAGA
      181 GCGCACGAGG GAGCTTCCAG GGGGAAACGC CTGGTATCTT TATAGTCCTG TCGGGTTTCG
      241 CCACCTCTGA CTTGAGCGTC GATTTTTGTG ATGCTCGTCA GGGGGGCGGA GCCTATGGAA
      301 AAACGCCAGC AACGCGGCCT TTTTACGGTT CCTGGCCTTT TGCTGGCCTT TTGCTCACAT
      361 GTTCTTTCCT GCGTTATCCC CTGATTCTGT GGATAACCGT ATTACCGCCT TTGAGTGAGC
      421 TGATACCGCT CGCCGCAGCC GAACGACCGA GCGCAGCGAG TCAGTGAGCG AGGAAGCGGA
      481 AGAGCGCCCA ATACGCAAAC CGCCTCTCCC CGCGCGTTGG CCGATTCATT AATCACTCTG
      541 TGGTCTCAGG AGGAATTCCA ATCCCACAAA AATCTGAGCT TAACAGCACA GTTGCTCCTC
      601 TCAGAGCAGA ATCGGGTATT CAACACCCTC ATATCAACTA CTACGTTGTG TATAACGGTC
      661 CACATGCCGG TATATACGAT GACTGGGGTT GTACAAAGGC GGCAACAAAC GGCGTTCCCG
      721 GAGTTGCACA CAAGAAATTT GCCACTATTA CAGAGGCAAG AGCAGCAGCT GACGCGTACA
      781 CAACAAGTCA GCAAACAGAC AGGTTGAACT TCATCCCCAA AGGAGAAGCT CAACTCAAGC
      841 CCAAGAGCTT TGCTAAGGCC CTAACAAGCC CACCAAAGCA AAAAGCCCAC TGGCTCACGC
      901 TAGGAACCAA AAGGCCCAGC AGTGATCCAG CCCCAAAAGA GATCTCCTTT GCCCCGGAGA
      961 TTACAATGGA CGATTTCCTC TATCTTTACG ATCTAGGAAG GAAGTTCGAA GGTGAAGGTG
     1021 ACGACACTAT GTTCACCACT GATAATGAGA AGGTTAGCCT CTTCAATTTC AGAAAGAATG
     1081 CTGACCCACA GATGGTTAGA GAGGCCTACG CAGCAAGTCT CATCAAGACG ATCTACCCGA
     1141 GTAACAATCT CCAGGAGATC AAATACCTTC CCAAGAAGGT TAAAGATGCA GTCAAAAGAT
     1201 TCAGGACTAA TTGCATCAAG AACACAGAGA AAGACATATT TCTCAAGATC AGAAGTACTA
     1261 TTCCAGTATG GACGATTCAA GGCTTGCTTC ATAAACCAAG GCAAGTAATA GAGATTGGAG
     1321 TCTCTAAAAA GGTAGTTCCT ACTGAATCTA AGGCCATGCA TGGAGTCTAA GATTCAAATC
     1381 GAGGATCTAA CAGAACTCGC CGTCAAGACT GGCGAACAGT TCATACAGAG TCTTTTACGA
     1441 CTCAATGACA AGAAGAAAAT CTTCGTCAAC ATGGTGGAGC ACGACACTCT GGTCTACTCC
     1501 AAAAATGTCA AAGATACAGT CTCAGAAGAT CAAAGGGCTA TTGAGACTTT TCAACAAAGG
     1561 ATAATTTCGG GAAACCTCCT CGGATTCCAT TGCCCAGCTA TCTGTCACTT CATCGAAAGG
     1621 ACAGTAGAAA AGGAAGGTGG CTCCTACAAA TGCCATCATT GCGATAAAGG AAAGGCTATC
     1681 ATTCAAGATC TCTCTGCCGA CAGTGGTCCC AAAGATGGAC CCCCACCCAC GAGGAGCATC
     1741 GTGGAAAAAG AAGAGGTTCC AACCACGTCT ACAAAGCAAG TGGATTGATG TGACATCTCC
     1801 ACTGACGTAA GGGATGACGC ACAATCCCAC TATCCTTCGC AAGACCCTTC CTCTATATAA
     1861 GGAAGTTCAT TTCATTTGGA GAGGACACGC TCGAGTATAA GAGCTCATTT TTACAACAAT
     1921 TACCAACAAC AACAAACAAC AAACAACATT ACAATTACAT TTACAATTAT CGATACCATT
     1981 GAGACCACGA AGTGGCTCTT CAGTGGACGA AAGGGCCTCG TGATACGCCT ATTTTTATAG
     2041 GTTAATGTCA TGATAATAAT GGTTTCTTAG ACGTCAGGTG GCACTTTTCG GGGAAATGTG
     2101 CGCGGAACCC CTATTTGTTT ATTTTTCTAA ATACATTCAA ATATGTATCC GCTCATGAGA
     2161 CAATAACCCT GATAAATGCT TCAATAATAT TGAAAAAGGA AGAGTATGCG CTCACGCAAC
     2221 TGGTCCAGAA CCTTGACCGA ACGCAGCGGT GGTAACGGCG CAGTGGCGGT TTTCATGGCT
     2281 TGTTATGACT GTTTTTTTGG GGTACAGTCT ATGCCTCGGG CATCCAAGCA GCAAGCGCGT
     2341 TACGCCGTGG GTCGATGTTT GATGTTATGG AGCAGCAACG ATGTTACGCA GCAGGGCAGT
     2401 CGCCCTAAAA CAAAGTTAAA CATCATGAGG GAAGCGGTGA TCGCCGAAGT ATCGACTCAA
     2461 CTATCAGAGG TAGTTGGCGT CATCGAGCGC CATCTCGAAC CGACGTTGCT GGCCGTACAT
     2521 TTGTACGGCT CCGCAGTGGA TGGCGGCCTG AAGCCACACA GCGATATTGA TTTGCTGGTT
     2581 ACGGTGACCG TAAGGCTTGA TGAAACAACG CGGCGAGCTT TGATCAACGA CCTTTTGGAA
     2641 ACTTCGGCTT CCCCTGGAGA GAGCGAGATT CTCCGCGCTG TAGAAGTCAC CATTGTTGTG
     2701 CACGACGACA TCATTCCGTG GCGTTATCCA GCTAAGCGCG AACTGCAATT TGGAGAATGG
     2761 CAGCGCAATG ACATTCTTGC AGGTATCTTC GAGCCAGCCA CGATCGACAT TGATCTGGCT
     2821 ATCTTGCTGA CAAAAGCAAG AGAACATAGC GTTGCCTTGG TAGGTCCAGC GGCGGAGGAA
     2881 CTCTTTGATC CGGTTCCTGA ACAGGATCTA TTTGAGGCGC TAAATGAAAC CTTAACGCTA
     2941 TGGAACTCGC CGCCCGACTG GGCTGGCGAT GAGCGAAATG TAGTGCTTAC GTTGTCCCGC
     3001 ATTTGGTACA GCGCAGTAAC CGGCAAAATC GCGCCGAAGG ATGTCGCTGC CGACTGGGCA
     3061 ATGGAGCGCC TGCCGGCCCA GTATCAGCCC GTCATACTTG AAGCTAGACA GGCTTATCTT
     3121 GGACAAGAAG AAGATCGCTT GGCCTCGCGC GCAGATCAGT TGGAAGAATT TGTCCATTAC
     3181 GTAAAAGGCG AGATCACCAA GGTAGTCGGC AAATAACTGT CAGACCAAGT TTACTCATAT
     3241 ATACTTTAGA TTGATTTAAA ACTTCATTTT TAATTTAAAA GGATCTAGGT GAAGATCCTT
     3301 TTTGATAATC TCATGACCAA AATCCCTTAA CGTGAGTTTT CGTTCCACTG AGCGTCAGAC
     3361 CCCGTAGAAA AGATCAAAGG ATCTTCTTGA GATCCTTTTT TTCTGCGCGT AATCTGCTGC
     3421 TTGCAAACAA AAAAACCACC GCTACCAGCG GTGGTTTGTT TGCCGGATCA AGAGCTACCA
     3481 ACTCTTTTTC CGAAGGTAAC TGGCTTCAGC AGAGCGCAGA TACCAAATAC TGTCCTTCTA
     3541 GTGTAGCCGT AGTTAGGCCA CCACTTCAAG AACTCTGTAG CACCGCCTAC ATACCTCGCT
     3601 CTGCTAATCC TGTTACCAGT GGCTGCTGCC AGTGGCGATA AGTCGTGTCT TACCGGGTTG
     3661 GACTCAAGAC GATA
//
