# Supplementary material for: Peripheral infrastructure vectors and an extended set of plant parts for the Modular Cloning system
Source: PLoS One. 2018 May 30;13(5):e0197185. doi: 10.1371/journal.pone.0197185 (PMC5976141; doi:10.1371/journal.pone.0197185)
Supplement: S1 File — (ZIP) [file pone.0197185.s005.zip › B8_pJOG684_[Pro+5U] pAtUBQ10 At4g05320.gbk]

LOCUS       pJOG684_[Pro+5U]_pAtUBQ10_At4g05320      3029 bp    DNA     circular UNA 10-MAR-2009
COMMENT     This file is created by Vector NTI
            http://www.invitrogen.com/
FEATURES             Location/Qualifiers
     misc_feature    join(2717..3029,1..302)
                     /vntifkey="21"
                     /label="rep (pMB1)"
     rep_origin      complement(287)
                     /vntifkey="33"
                     /label="ORI"
                     /note="RNaseH cleavage point"
     primer          395..414
                     /label="JS836"
     promoter        539..1316
                     /label="Ubq10 promoter fragment"
     gene            929..>1316
                     /gene="UBQ10"
                     /locus_tag="AT4G05320"
                     /gene_synonym="C17L7.240; C17L7_240; polyubiquitin
                     10;UBQ10"
                     /function="One of five polyubiquitin genes in A.
                     thaliana. These genes encode the highly conserved
                     76-amino acid protein ubiquitin that is covalently
                     attached to substrate proteins targeting most for
                     degradation. Polyubiquitin genes are characterized by the
                     presence of tandem repeats of the 228 bp that encode a
                     ubiquitin monomer. Induced by salicylic acid. Independent
                     of NPR1 for their induction by salicylic acid."
                     /db_xref="GeneID:825880"
                     /db_xref="TAIR:AT4G05320"
     mRNA            946..1013
                     /gene="UBQ10"
                     /locus_tag="AT4G05320"
                     /gene_synonym="C17L7.240; C17L7_240; polyubiquitin
                     10;UBQ10"
                     /product="polyubiquitin 10"
                     /inference="Similar to RNA
                     sequence,EST:INSD:EH979510.1,INSD:BP789663.1,INSD:EL122113
                     .1,INSD:AV796715.1,INSD:EL008622.1,INSD:BP571283.1,INSD:ES
                     164482.1,INSD:BP597921.1,INSD:EH843075.1,INSD:BP602789.1,I
                     NSD:EL125744.1,INSD:EH845031.1,INSD:EL054108.1,INSD:EL1537
                     89.1,INSD:EL232948.1,INSD:EL167577.1,INSD:BP864966.1,INSD:
                     BP622979.1,INSD:AV786343.1,INSD:ES140821.1,INSD:AA597932.1
                     ,INSD:EL122367.1,INSD:EL271363.1,INSD:BP570229.1,INSD:EH81
                     5091.1,INSD:EL191404.1,INSD:EL337349.1,INSD:BP564710.1,INS
                     D:EH848702.1,INSD:EL210772.1,INSD:EL332036.1,INSD:ES133868
                     .1,INSD:EL297900.1,INSD:AV808164.1,INSD:EG449754.1,INSD:EH
                     901953.1,INSD:EL281274.1,INSD:ES085689.1,INSD:EG521719.1,I
                     NSD:DR224643.1,INSD:AV548596.1,INSD:BP777719.1,INSD:EL0301
                     78.1,INSD:DR230337.1,INSD:EL073666.1,INSD:BP780603.1,INSD:
                     AV791879.1,INSD:EL141705.1,INSD:EL134869.1,INSD:EL282778.1
                     ,INSD:ES160454.1,INSD:EL176366.1,INSD:EL037255.1,INSD:BP62
                     5364.1,INSD:EL164524.1,INSD:AV807005.1,INSD:EH811966.1,INS
                     D:EL158271.1,INSD:AV567397.1,INSD:EH860381.1,INSD:DR375796
                     .1,INSD:ES148131.1,INSD:AV808037.1,INSD:EL081681.1,INSD:BP
                     598553.1,INSD:AV796878.1,INSD:ES180643.1,INSD:EL294014.1,I
                     NSD:EH851072.1,INSD:EL309965.1,INSD:EL112678.1,INSD:EL0389
                     58.1,INSD:BP618137.1,INSD:EH971142.1,INSD:BP583368.1,INSD:
                     BP598041.1,INSD:BP572419.1,INSD:EH958652.1,INSD:EL109471.1
                     ,INSD:EL172961.1,INSD:EL330423.1,INSD:DR209597.1,INSD:EH97
                     9375.1,INSD:EL155734.1,INSD:N65900.1,INSD:AV814637.1,INSD:
                     EL298587.1,INSD:EL289154.1,INSD:BP594366.1,INSD:AV789757.1
                     ,INSD:EL311571.1,INSD:ES050577.1,INSD:AV786530.1,INSD:EH80
                     5898.1,INSD:EL172125.1,INSD:EL082126.1,INSD:EH958306.1,INS
                     D:EL144853.1,INSD:EH988120.1,INSD:EL263655.1,INSD:EH939856
                     .1,INSD:EL060617.1,INSD:AV549175.1,INSD:EH935284.1,INSD:EL
                     081422.1,INSD:EL313044.1,INSD:AV824753.1,INSD:EL007797.1,I
                     NSD:EL091189.1,INSD:ES013006.1,INSD:EH959793.1,INSD:EH9554
                     98.1,INSD:EL274170.1,INSD:EL100086.1,INSD:EL177514.1,INSD:
                     AV815399.1,INSD:DR209547.1,INSD:ES179129.1,INSD:EH866344.1
                     ,INSD:EL086892.1,INSD:EG466652.1,INSD:AV810393.1,INSD:EL22
                     8741.1,INSD:EH800978.1,INSD:EH800141.1,INSD:AV519547.1,INS
                     D:EL209318.1,INSD:BP632284.1,INSD:EL033384.1,INSD:ES155883
                     .1,INSD:DR209544.1,INSD:EH945347.1,INSD:EL048771.1,INSD:DR
                     209566.1,INSD:EH966192.1,INSD:EL090947.1,INSD:BP601257.1,I
                     NSD:BP786154.1,INSD:BP593570.1,INSD:AV796669.1,INSD:EG5082
                     87.1,INSD:EG488855.1,INSD:ES181317.1,INSD:BP585395.1,INSD:
                     BP623455.1,INSD:EH969377.1,INSD:EL170391.1,INSD:BP619701.1
                     ,INSD:BP603764.1,INSD:EL201802.1,INSD:ES068538.1,INSD:EH84
                     6486.1,INSD:EL212951.1,INSD:EH796263.1,INSD:EL231803.1,INS
                     D:EL209226.1,INSD:EL278219.1,INSD:EL338652.1,INSD:CK119980
                     .1,INSD:BP621568.1,INSD:EH971405.1,INSD:EL054656.1,INSD:EL
                     251871.1,INSD:EH949300.1,INSD:EL091900.1,INSD:EL013386.1,I
                     NSD:AV525132.1,INSD:AV804476.1,INSD:EL306830.1,INSD:EH8711
                     79.1,INSD:EL092307.1,INSD:EH829666.1,INSD:BP600485.1,INSD:
                     EH881905.1,INSD:EL280104.1,INSD:EL157936.1,INSD:EG493483.1
                     ,INSD:EL335554.1,INSD:DR222937.1,INSD:BP597489.1,INSD:ES19
                     4781.1,INSD:EH834031.1,INSD:AV801464.1,INSD:BP618277.1,INS
                     D:EL050740.1,INSD:ES054336.1,INSD:AV530672.1,INSD:EH838306
                     .1,INSD:BP576165.1,INSD:BP563628.1,INSD:T43122.1,INSD:EL30
                     3465.1,INSD:BP564576.1,INSD:EL150222.1,INSD:EG488854.1,INS
                     D:AV785901.1,INSD:AV804211.1,INSD:EL093099.1,INSD:BP630301
                     .1,INSD:EL167773.1,INSD:EH889356.1,INSD:EL194591.1,INSD:EL
                     196191.1,INSD:EH836128.1,INSD:BP783617.1,INSD:AV557205.1,I
                     NSD:EL239494.1,INSD:ES109071.1,INSD:BP589844.1,INSD:EH8729
                     56.1,INSD:EH867434.1,INSD:EH898839.1,INSD:BP634397.1,INSD:
                     ES147599.1,INSD:BP642479.1,INSD:EL081874.1,INSD:BP592071.1
                     ,INSD:EH877576.1,INSD:BP778862.1,INSD:AV542063.1,INSD:BP67
                     1394.1,INSD:EG493966.1,INSD:EL324316.1,INSD:BP795222.1,INS
                     D:AV804123.1,INSD:EH866618.1,INSD:BP668802.1,INSD:EH802338
                     .1,INSD:BP665370.1,INSD:EL119138.1,INSD:AV550555.1,INSD:EL
                     189514.1,INSD:CF651380.1,INSD:EL269317.1,INSD:BP620087.1,I
                     NSD:EL035902.1,INSD:EL182745.1,INSD:BP794210.1,INSD:EL3048
                     55.1,INSD:AV527729.1,INSD:EL092912.1,INSD:BP787220.1,INSD:
                     BP635781.1,INSD:BP610264.1,INSD:EL281881.1,INSD:EL099048.1
                     ,INSD:EL171307.1,INSD:EH814878.1,INSD:EG435795.1,INSD:AV55
                     7813.1,INSD:EL204466.1,INSD:BP783679.1,INSD:EL069405.1,INS
                     D:EL090748.1,INSD:AV804949.1,INSD:EL184148.1,INSD:BP806412
                     .1,INSD:EH843808.1,INSD:BP648579.1,INSD:AV814090.1,INSD:EH
                     817288.1,INSD:BP636117.1,INSD:EL125589.1,INSD:EH980336.1,I
                     NSD:BU635283.1,INSD:EH953259.1,INSD:EH942725.1,INSD:EH8248
                     01.1,INSD:BP616626.1,INSD:EL160311.1,INSD:EL175563.1,INSD:
                     EL100165.1,INSD:EL328757.1,INSD:EH954419.1,INSD:BP624050.1
                     ,INSD:T76557.1,INSD:EL274484.1,INSD:BP618677.1,INSD:EH9864
                     29.1,INSD:EL205295.1,INSD:AV818049.1,INSD:EL055559.1,INSD:
                     EL054283.1,INSD:EL120239.1,INSD:EL121743.1,INSD:BP781777.1
                     ,INSD:EL121806.1,INSD:EL272703.1,INSD:EL277442.1,INSD:EL05
                     8780.1,INSD:BP585285.1,INSD:AV814038.1,INSD:EL251495.1,INS
                     D:AV795238.1,INSD:EL116765.1,INSD:ES019149.1,INSD:EH973278
                     .1,INSD:EH951753.1,INSD:EH799216.1,INSD:BP609142.1,INSD:AV
                     559557.1,INSD:EL154230.1,INSD:EH927437.1,INSD:EL037445.1,I
                     NSD:EH991947.1,INSD:EL085698.1,INSD:CA781246.1,INSD:EL1552
                     88.1,INSD:AV519237.1,INSD:AI100212.1,INSD:EL203382.1,INSD:
                     AV794876.1,INSD:EH797353.1,INSD:BP608028.1,INSD:EL329908.1
                     ,INSD:EL236354.1,INSD:EL250399.1,INSD:EH891952.1,INSD:AV81
                     1990.1,INSD:EH987785.1,INSD:EL201999.1,INSD:DR209573.1,INS
                     D:AV791359.1,INSD:ES196103.1,INSD:BP611857.1,INSD:EH806477
                     .1,INSD:EL242201.1,INSD:BP572527.1,INSD:EL010790.1,INSD:AV
                     814624.1,INSD:BP601892.1,INSD:BP781805.1,INSD:CK119789.1,I
                     NSD:DR377519.1,INSD:ES160105.1,INSD:EH805496.1,INSD:AV8105
                     08.1,INSD:EH920375.1,INSD:EL073105.1,INSD:EL060726.1,INSD:
                     EL102838.1,INSD:EH970480.1,INSD:EL250242.1,INSD:AV802463.1
                     ,INSD:EH869020.1,INSD:EH845315.1,INSD:AV533463.1,INSD:AV81
                     3215.1,INSD:AV825286.1,INSD:EH957559.1,INSD:EL285400.1,INS
                     D:BP790058.1,INSD:BP789100.1,INSD:AV518453.1,INSD:EL030287
                     .1,INSD:EL268664.1,INSD:EH883111.1,INSD:BP787468.1,INSD:EH
                     896649.1,INSD:EL006329.1,INSD:EH939464.1,INSD:BP582587.1,I
                     NSD:BP631835.1,INSD:EL165689.1,INSD:AV813646.1,INSD:ES0036
                     94.1,INSD:H76387.1,INSD:BP615399.1,INSD:EL118083.1,INSD:EL
                     104554.1,INSD:AV559524.1,INSD:AV796097.1,INSD:EL250013.1,I
                     NSD:EL006395.1,INSD:BP671310.1,INSD:EG488853.1,INSD:ES1388
                     75.1,INSD:EL099592.1,INSD:EL266425.1,INSD:BP563961.1,INSD:
                     EL274640.1,INSD:BP788395.1,INSD:ES035211.1,INSD:EL290467.1
                     ,INSD:EH942412.1,INSD:EH894876.1,INSD:T42528.1,INSD:EL1427
                     74.1,INSD:EL234361.1,INSD:EL288617.1,INSD:EL319086.1,INSD:
                     EL111822.1,INSD:AA598036.1,INSD:BP617063.1,INSD:EH855847.1
                     ,INSD:EH922711.1,INSD:EL253898.1,INSD:EL299713.1,INSD:AV51
                     9904.1,INSD:EL011357.1,INSD:EL223600.1,INSD:AA042302.1,INS
                     D:EL261286.1,INSD:BP592359.1,INSD:AV805307.1,INSD:EL225813
                     .1,INSD:EL292244.1,INSD:BP789396.1,INSD:EH965456.1,INSD:EL
                     041482.1,INSD:AV519308.1,INSD:AV807933.1,INSD:EL034831.1,I
                     NSD:EL034088.1,INSD:EL286078.1,INSD:EL310459.1,INSD:EL0300
                     93.1,INSD:AV820699.1,INSD:EH852109.1,INSD:ES083797.1,INSD:
                     ES069186.1,INSD:AV808735.1,INSD:EL248207.1,INSD:EL070905.1
                     ,INSD:EG449755.1,INSD:EL335778.1,INSD:EL082208.1,INSD:EH94
                     9698.1,INSD:AV806076.1,INSD:EL077231.1,INSD:EL179854.1,INS
                     D:EL137349.1,INSD:BP841434.1,INSD:BP634242.1,INSD:AV805770
                     .1,INSD:EH829874.1,INSD:AV561864.1,INSD:EH939986.1,INSD:EL
                     122786.1,INSD:BP615861.1,INSD:EH876932.1,INSD:EH882968.1,I
                     NSD:EL088102.1,INSD:EL124093.1,INSD:EL186250.1,INSD:BP6034
                     90.1,INSD:EH873736.1,INSD:BP607258.1,INSD:EL064672.1,INSD:
                     EL146928.1,INSD:EL090609.1,INSD:BP601482.1,INSD:EL230200.1
                     ,INSD:EL288636.1,INSD:EL166578.1,INSD:BP787047.1,INSD:BP79
                     2827.1,INSD:BP589604.1,INSD:BP586548.1,INSD:BP614191.1,INS
                     D:BP780005.1,INSD:EH987214.1,INSD:AV792892.1,INSD:EL119551
                     .1,INSD:EL149351.1,INSD:BP603445.1,INSD:AV812059.1,INSD:EL
                     141485.1,INSD:EH810566.1,INSD:EL085136.1,INSD:BP792793.1,I
                     NSD:BP667453.1,INSD:EL286244.1,INSD:BP586496.1,INSD:DR3781
                     87.1,INSD:EL221841.1,INSD:EL213651.1,INSD:DR230414.1,INSD:
                     EL249175.1,INSD:EL097890.1,INSD:BP789035.1,INSD:EL169693.1
                     ,INSD:AV532309.1,INSD:EH813974.1,INSD:BP603400.1,INSD:ES16
                     8836.1,INSD:EH988207.1,INSD:EH899913.1,INSD:EH943139.1,INS
                     D:EH888356.1,INSD:EL187532.1,INSD:BP567530.1,INSD:BP596124
                     .1,INSD:AV518367.1,INSD:EL123020.1,INSD:BP619176.1,INSD:BP
                     838248.1,INSD:BP588332.1,INSD:EH868786.1,INSD:EL220597.1,I
                     NSD:BP587488.1,INSD:T22839.1,INSD:ES005877.1,INSD:EH951344
                     .1,INSD:BP782270.1,INSD:AV522060.1,INSD:AV557185.1,INSD:EH
                     830858.1,INSD:BP613853.1,INSD:EH812537.1,INSD:BP591776.1,I
                     NSD:EG462512.1,INSD:AV560367.1,INSD:EL286277.1,INSD:BP8394
                     86.1,INSD:EL309380.1,INSD:EL187921.1,INSD:EL216882.1,INSD:
                     EL095180.1,INSD:BP616325.1,INSD:BP793195.1,INSD:BP614022.1
                     ,INSD:EH957416.1,INSD:Z47588.1,INSD:AV815654.1,INSD:ES0358
                     20.1,INSD:EH829719.1,INSD:EL323149.1,INSD:EH836195.1,INSD:
                     EH897692.1,INSD:AV565372.1,INSD:EH868339.1,INSD:BP596027.1
                     ,INSD:EL189475.1,INSD:EL209085.1,INSD:EL300716.1,INSD:EL17
                     8450.1,INSD:DR376271.1,INSD:BP620916.1,INSD:BP596083.1,INS
                     D:CK118536.1,INSD:EL097622.1,INSD:EL097668.1,INSD:EL194747
                     .1,INSD:BP790820.1,INSD:EL084353.1,INSD:EL200111.1,INSD:EL
                     075216.1,INSD:EH893203.1,INSD:EG493968.1,INSD:EH853271.1,I
                     NSD:BP786218.1,INSD:EL284491.1,INSD:EL238345.1,INSD:AV7923
                     59.1,INSD:AV565597.1,INSD:EH893306.1,INSD:EL033236.1,INSD:
                     BU636596.1,INSD:EL275854.1,INSD:AV790059.1,INSD:AV800596.1
                     ,INSD:EL110823.1,INSD:EL287139.1,INSD:EL306322.1,INSD:EL20
                     3086.1,INSD:BP664923.1,INSD:EL037684.1,INSD:EL199345.1,INS
                     D:EH987293.1,INSD:ES081612.1,INSD:EH802598.1,INSD:N37214.1
                     ,INSD:AV519912.1,INSD:BP566226.1,INSD:EL101201.1,INSD:EL22
                     6225.1,INSD:EH818411.1,INSD:EL255365.1,INSD:AV806123.1,INS
                     D:EL081551.1,INSD:AV562799.1,INSD:EL249271.1,INSD:EL288206
                     .1,INSD:BP580134.1,INSD:EL079160.1,INSD:EH834411.1,INSD:BP
                     619457.1,INSD:EL291835.1,INSD:BP618874.1,INSD:AV820198.1,I
                     NSD:EL318773.1,INSD:EL299036.1,INSD:BP638511.1,INSD:BP6112
                     83.1,INSD:AV797296.1,INSD:EL211660.1,INSD:EL274384.1,INSD:
                     EL317634.1,INSD:EL117281.1,INSD:AV564077.1,INSD:EH800187.1
                     ,INSD:EH941804.1,INSD:AV792065.1,INSD:EH971045.1,INSD:AV78
                     5530.1,INSD:EL301642.1,INSD:BP786855.1,INSD:BP594926.1,INS
                     D:EL118303.1,INSD:EH833000.1,INSD:EL222529.1,INSD:R65043.1
                     ,INSD:BP565953.1,INSD:BP568056.1,INSD:EH990435.1,INSD:EG49
                     3486.1,INSD:EL304064.1,INSD:EH981968.1,INSD:EH879562.1,INS
                     D:EG493967.1,INSD:DR230376.1,INSD:AV810342.1,INSD:ES084157
                     .1,INSD:EH976364.1,INSD:EH971881.1,INSD:EH969265.1,INSD:EL
                     214322.1,INSD:BP600729.1,INSD:EL117435.1,INSD:EL338257.1,I
                     NSD:EH897403.1,INSD:BP780335.1,INSD:BP570745.1,INSD:EL1858
                     57.1,INSD:N37295.1,INSD:EH893564.1,INSD:CD533019.1,INSD:CB
                     257651.1,INSD:AV805612.1,INSD:BP791961.1,INSD:BP621266.1,I
                     NSD:BP567042.1,INSD:R83988.1,INSD:AV806612.1,INSD:EL280572
                     .1,INSD:EL326427.1,INSD:BP639593.1,INSD:EL016137.1,INSD:EL
                     240843.1,INSD:BP784600.1,INSD:EH866330.1,INSD:EL008243.1,I
                     NSD:EH879838.1,INSD:EL089133.1,INSD:EH976395.1,INSD:EL2948
                     61.1,INSD:BP634471.1,INSD:EL027864.1,INSD:BP792373.1,INSD:
                     EL309331.1,INSD:EL293227.1,INSD:EL139831.1,INSD:EL143108.1
                     ,INSD:ES176168.1,INSD:EL983295.1,INSD:EL273840.1,INSD:EH83
                     8114.1,INSD:EH972754.1,INSD:BP565865.1,INSD:BP639203.1,INS
                     D:EL336029.1,INSD:EL050629.1,INSD:EH910457.1,INSD:BP563966
                     .1,INSD:AV819946.1,INSD:CD530454.1,INSD:BP573948.1,INSD:EH
                     880443.1,INSD:EL049786.1,INSD:EH822991.1,INSD:EL089008.1,I
                     NSD:BP662886.1,INSD:DR362783.1,INSD:EL256872.1,INSD:AV5602
                     05.1,INSD:EH952975.1,INSD:EH917483.1,INSD:EH844035.1,INSD:
                     BP624116.1,INSD:EL010458.1,INSD:EL290076.1,INSD:EL175801.1
                     ,INSD:BP566163.1,INSD:BP794593.1,INSD:EL104080.1,INSD:EL06
                     5120.1,INSD:EH850516.1,INSD:BP790036.1,INSD:AV540437.1,INS
                     D:BP786333.1,INSD:BP653176.1,INSD:EL016439.1,INSD:EL210628
                     .1,INSD:EH796438.1,INSD:EL286494.1,INSD:EL320550.1,INSD:EL
                     336500.1,INSD:BP568343.1,INSD:AV789195.1,INSD:AV809103.1,I
                     NSD:EL081394.1,INSD:BP612361.1,INSD:EL179236.1,INSD:BP6079
                     42.1,INSD:EL046548.1,INSD:EL007935.1,INSD:BP789830.1,INSD:
                     DR379775.1,INSD:BP600708.1,INSD:EG493983.1,INSD:EL041154.1
                     ,INSD:R90220.1,INSD:AA712121.1,INSD:EH951323.1,INSD:AV7937
                     59.1,INSD:CF651381.1,INSD:EH881276.1,INSD:AV796914.1,INSD:
                     N64941.1,INSD:BP621689.1,INSD:BP564815.1,INSD:AV786359.1,I
                     NSD:BP589344.1,INSD:EH987842.1,INSD:BP587668.1,INSD:EH9712
                     74.1,INSD:AV563299.1,INSD:R29842.1,INSD:EH798184.1,INSD:EL
                     072110.1,INSD:BP609726.1,INSD:BP582320.1,INSD:EL163281.1,I
                     NSD:DR209546.1,INSD:AJ609317.1,INSD:EL181790.1,INSD:EH8117
                     27.1,INSD:EL086567.1,INSD:BP608292.1,INSD:EL091432.1,INSD:
                     BP784716.1,INSD:EL238835.1,INSD:EL007969.1,INSD:EH822562.1
                     ,INSD:EL300218.1,INSD:BP789138.1,INSD:EH924700.1,INSD:BP60
                     3905.1,INSD:EH883254.1,INSD:EL980309.1,INSD:EH904730.1,INS
                     D:EH869680.1,INSD:EH889123.1,INSD:ES003918.1,INSD:EL134018
                     .1,INSD:EL254409.1,INSD:EH803685.1,INSD:EL123095.1,INSD:EL
                     211687.1,INSD:BP587573.1,INSD:BP572572.1,INSD:EH994186.1,I
                     NSD:BP779881.1,INSD:EL167705.1,INSD:EL235672.1,INSD:EH9324
                     47.1,INSD:BP590846.1,INSD:BP564736.1,INSD:EH961914.1,INSD:
                     DR209575.1,INSD:EL148314.1,INSD:BP581832.1,INSD:EL045829.1
                     ,INSD:EL213917.1,INSD:EL214649.1,INSD:AV564954.1,INSD:EL31
                     7440.1,INSD:BP786553.1,INSD:EH991976.1,INSD:EH889595.1,INS
                     D:AV566508.1,INSD:BP595834.1,INSD:EH798458.1,INSD:BP634734
                     .1,INSD:EH945698.1,INSD:EL319536.1,INSD:BP610103.1,INSD:BP
                     608522.1,INSD:AV558429.1,INSD:EL239386.1,INSD:EL065794.1,I
                     NSD:EL054659.1,INSD:AV518587.1,INSD:BP578286.1,INSD:BP7865
                     35.1,INSD:EL164723.1,INSD:AV802782.1,INSD:AV812719.1,INSD:
                     BP616178.1,INSD:EL167110.1,INSD:BP607469.1,INSD:EL137716.1
                     ,INSD:EH968308.1,INSD:EH796292.1,INSD:EL316668.1,INSD:EL02
                     9328.1,INSD:EL200565.1,INSD:ES046020.1,INSD:EL157363.1,INS
                     D:EG488856.1,INSD:EH904170.1,INSD:EL267412.1,INSD:BP779584
                     .1,INSD:EH941496.1,INSD:EL107975.1,INSD:EL113596.1,INSD:BP
                     614150.1,INSD:EL193503.1,INSD:BP788422.1,INSD:EL175964.1,I
                     NSD:ES041896.1,INSD:BP783493.1,INSD:EL079063.1,INSD:EH9904
                     15.1,INSD:EL156929.1,INSD:EL160724.1,INSD:ES168539.1,INSD:
                     EH946825.1,INSD:BP610706.1,INSD:EH887817.1,INSD:AV818247.1
                     ,INSD:EL967965.1,INSD:Z26713.1,INSD:AV816786.1,INSD:H36015
                     .1,INSD:T44595.1,INSD:AV809327.1,INSD:EH855792.1,INSD:EH97
                     6106.1,INSD:EH813674.1,INSD:EH990330.1,INSD:EL019552.1,INS
                     D:EL260676.1,INSD:AI100505.1,INSD:EL225647.1,INSD:ES170348
                     .1,INSD:AV811547.1,INSD:EH847278.1,INSD:EL098328.1,INSD:EL
                     070661.1,INSD:EH837896.1,INSD:EL204154.1,INSD:EL261468.1,I
                     NSD:EL248192.1,INSD:EL165045.1,INSD:EG435518.1,INSD:EL2622
                     89.1,INSD:BP615458.1,INSD:EL113617.1,INSD:EL163294.1,INSD:
                     EL328894.1,INSD:BP643900.1,INSD:BP613055.1,INSD:AV802897.1
                     ,INSD:EH916281.1,INSD:EL202226.1,INSD:EL084131.1,INSD:BP57
                     2015.1,INSD:AV552580.1,INSD:EL142411.1,INSD:EL199651.1,INS
                     D:EL140855.1,INSD:AV811117.1,INSD:EH895765.1,INSD:EL064204
                     .1,INSD:EH914712.1,INSD:BP607718.1,INSD:AV800377.1,INSD:EL
                     003056.1,INSD:AV548445.1,INSD:EL254797.1,INSD:CK118574.1,I
                     NSD:EL135299.1,INSD:DR209548.1,INSD:AV787551.1,INSD:EL2277
                     37.1,INSD:AV519716.1,INSD:BP624468.1,INSD:BP611514.1,INSD:
                     BP650395.1,INSD:AV807083.1,INSD:EL086074.1,INSD:EH797701.1
                     ,INSD:EH884879.1,INSD:EH926873.1,INSD:EL281112.1,INSD:EL29
                     2129.1,INSD:EH929423.1,INSD:EL990083.1,INSD:BP645525.1,INS
                     D:EH815574.1,INSD:EL167519.1,INSD:EL201104.1,INSD:BP781032
                     .1,INSD:EG449496.1,INSD:EH803801.1,INSD:EH895265.1,INSD:ES
                     051653.1,INSD:EL322109.1,INSD:EH876483.1,INSD:BP668560.1,I
                     NSD:BP607269.1,INSD:AV787977.1,INSD:AV813263.1,INSD:EL1329
                     22.1,INSD:BP795195.1,INSD:EG493987.1,INSD:BP598313.1,INSD:
                     EG521720.1,INSD:EH854218.1,INSD:EL102338.1,INSD:BP780642.1
                     ,INSD:AV795000.1,INSD:ES005825.1,INSD:EL318294.1,INSD:EH80
                     9844.1,INSD:AV564478.1,INSD:EL210622.1,INSD:BP615473.1,INS
                     D:BP580182.1,INSD:H36534.1,INSD:ES135115.1,INSD:BP795516.1
                     ,INSD:EL256604.1,INSD:ES018942.1,INSD:BP651834.1,INSD:EH80
                     4955.1,INSD:EH912375.1,INSD:BP612200.1,INSD:EH825315.1,INS
                     D:EL073412.1,INSD:AV562106.1,INSD:EH893642.1,INSD:EH853328
                     .1,INSD:AV814611.1,INSD:DR222939.1,INSD:BP778708.1,INSD:T4
                     1612.1,INSD:EL989538.1,INSD:EL069840.1,INSD:EL093814.1,INS
                     D:EL181686.1,INSD:AV564627.1,INSD:EL005673.1,INSD:EH830342
                     .1,INSD:EH866092.1,INSD:EH798523.1,INSD:EH963765.1,INSD:BP
                     804085.1,INSD:BP565609.1,INSD:EL073042.1,INSD:BP615227.1,I
                     NSD:EL147116.1,INSD:AV790898.1,INSD:EH911796.1,INSD:EL0133
                     04.1,INSD:AV810969.1,INSD:EH989711.1,INSD:F20140.1,INSD:EL
                     248923.1,INSD:EH842776.1,INSD:EH899549.1,INSD:AV783973.1,I
                     NSD:BE530858.1,INSD:BP665659.1,INSD:EH959775.1,INSD:EL1859
                     15.1,INSD:EG449494.1,INSD:EL215165.1,INSD:T76454.1,INSD:BP
                     630024.1,INSD:AV786401.1,INSD:EH944324.1,INSD:EH804603.1,I
                     NSD:EH821667.1,INSD:EL138756.1,INSD:EL130088.1,INSD:EH8090
                     15.1,INSD:EH980733.1,INSD:EL092665.1,INSD:EL332297.1,INSD:
                     BP601066.1,INSD:AV562723.1,INSD:EL053585.1,INSD:EL215609.1
                     ,INSD:DR378195.1,INSD:EH941849.1,INSD:AV550874.1,INSD:BP57
                     3938.1,INSD:AV817279.1,INSD:DR377328.1,INSD:AV807459.1,INS
                     D:EL255835.1,INSD:EH795773.1,INSD:AV561777.1,INSD:EH952335
                     .1,INSD:EH805353.1,INSD:BP617371.1,INSD:EH796482.1,INSD:BP
                     567301.1,INSD:EL111977.1,INSD:ES127518.1,INSD:BP784753.1,I
                     NSD:CD529020.1,INSD:BP660358.1,INSD:EH963870.1,INSD:AV8148
                     07.1,INSD:AV790866.1,INSD:BP793231.1,INSD:EH933090.1,INSD:
                     BP795765.1,INSD:EL071438.1,INSD:EL062897.1,INSD:EL306599.1
                     ,INSD:EL011325.1,INSD:EL063883.1,INSD:BP777395.1,INSD:EG52
                     1603.1,INSD:EH849470.1,INSD:EH882782.1,INSD:EH845900.1,INS
                     D:EL041768.1,INSD:EL227505.1,INSD:EL217119.1,INSD:BP601963
                     .1,INSD:EL276381.1,INSD:EH855005.1,INSD:EL177287.1,INSD:EH
                     854776.1,INSD:AV532803.1,INSD:AV815683.1,INSD:EL091812.1,I
                     NSD:BP635256.1,INSD:EL315236.1,INSD:AV566045.1,INSD:EH7955
                     17.1,INSD:AV519921.1,INSD:H76542.1,INSD:ES208413.1,INSD:AV
                     815462.1,INSD:BP615955.1,INSD:EH841663.1,INSD:BP666148.1,I
                     NSD:EH806271.1,INSD:AV526883.1,INSD:EL208187.1,INSD:EH9800
                     88.1,INSD:EL152197.1,INSD:EL102153.1,INSD:BP790764.1,INSD:
                     EL973262.1,INSD:EL214694.1,INSD:EH801300.1,INSD:ES100585.1
                     ,INSD:EH824572.1,INSD:EH867356.1,INSD:AV787480.1,INSD:EL30
                     3149.1,INSD:AV809943.1,INSD:EL004293.1,INSD:AV791644.1,INS
                     D:EH845783.1,INSD:EL311969.1,INSD:T04054.1,INSD:EL019681.1
                     ,INSD:EH836551.1,INSD:EH927945.1,INSD:EL135455.1,INSD:AV56
                     1193.1,INSD:EL186415.1,INSD:AA712144.1,INSD:EL096790.1,INS
                     D:EL148275.1,INSD:EL089376.1,INSD:DR372218.1,INSD:EL189791
                     .1,INSD:EH927130.1,INSD:EH994531.1,INSD:AV544113.1,INSD:EH
                     900079.1,INSD:AV804815.1,INSD:AV800340.1,INSD:EL240026.1,I
                     NSD:BP615708.1,INSD:BP586062.1,INSD:EH938389.1,INSD:EL2918
                     20.1,INSD:EH935972.1,INSD:EH946932.1,INSD:EL295419.1,INSD:
                     EL317771.1,INSD:EL979482.1,INSD:AV551669.1,INSD:EH965267.1
                     ,INSD:EL202043.1,INSD:DR224644.1,INSD:T44106.1,INSD:EH9259
                     88.1,INSD:ES039138.1,INSD:EH957940.1,INSD:BP788336.1,INSD:
                     BP593148.1,INSD:EL008151.1,INSD:EH936685.1,INSD:EL275981.1
                     ,INSD:EL243977.1,INSD:BP603617.1,INSD:AV556900.1,INSD:AV80
                     9649.1,INSD:BP600813.1,INSD:BP634784.1,INSD:EL135928.1,INS
                     D:BP662568.1,INSD:EL102658.1,INSD:EL251489.1,INSD:EH806252
                     .1,INSD:EL041362.1,INSD:EL069946.1,INSD:EH962945.1,INSD:EL
                     012152.1,INSD:EH945245.1,INSD:BP611344.1,INSD:EH857233.1,I
                     NSD:BP644210.1,INSD:EH819760.1,INSD:BP780182.1,INSD:BE0378
                     20.1,INSD:BP622160.1,INSD:BP565539.1,INSD:BP631426.1,INSD:
                     AV793689.1,INSD:EH963595.1,INSD:EL026050.1,INSD:EH971892.1
                     ,INSD:BP616787.1,INSD:EL032676.1,INSD:EL993700.1,INSD:EH88
                     4383.1,INSD:EL070778.1,INSD:EH973911.1,INSD:BP572657.1,INS
                     D:EL180054.1,INSD:EH952488.1,INSD:EH907839.1,INSD:AV563721
                     .1,INSD:BP610867.1,INSD:CB074630.1,INSD:AV564797.1,INSD:AV
                     794401.1,INSD:EL986686.1,INSD:EL019915.1,INSD:EL290115.1,I
                     NSD:EL267961.1,INSD:EH986089.1,INSD:AV527555.1,INSD:EL0881
                     42.1,INSD:EH960852.1,INSD:ES100770.1,INSD:EL167464.1,INSD:
                     EL215853.1,INSD:EL268171.1,INSD:EL255709.1,INSD:EH957710.1
                     ,INSD:EH899126.1,INSD:BP588517.1,INSD:EH830216.1,INSD:EH83
                     6423.1,INSD:EG521600.1,INSD:EL105199.1,INSD:BP780372.1,INS
                     D:EL318979.1,INSD:ES019134.1,INSD:EH946114.1,INSD:EL061683
                     .1,INSD:BP670891.1,INSD:T75972.1,INSD:EL036533.1,INSD:EH87
                     7472.1,INSD:ES100965.1,INSD:BP786264.1,INSD:EL314236.1,INS
                     D:EL296729.1,INSD:EL304327.1,INSD:EL030101.1,INSD:EL265232
                     .1,INSD:BP628387.1,INSD:BP650055.1,INSD:EH885184.1,INSD:EH
                     985180.1,INSD:EH887344.1,INSD:EL007875.1,INSD:AV558589.1,I
                     NSD:EL042857.1,INSD:EG493984.1,INSD:BP598350.1,INSD:BP5772
                     62.1,INSD:EH840268.1,INSD:AV539439.1,INSD:EL291776.1,INSD:
                     R84074.1,INSD:BP603703.1,INSD:EL333180.1,INSD:BP592390.1,I
                     NSD:EH922339.1,INSD:BP595034.1,INSD:EL302875.1,INSD:ES0918
                     18.1,INSD:ES177641.1,INSD:EL004547.1,INSD:EL125473.1,INSD:
                     EH949531.1,INSD:ES090883.1,INSD:EH819320.1,INSD:EL143778.1
                     ,INSD:ES097610.1,INSD:EL162929.1,INSD:AV558586.1,INSD:EH81
                     3976.1,INSD:EH856547.1,INSD:BP791462.1,INSD:EL096319.1,INS
                     D:AV564013.1,INSD:EL285114.1,INSD:EL234748.1,INSD:ES210210
                     .1,INSD:AV797168.1,INSD:EH947394.1,INSD:AV559856.1,INSD:EL
                     000790.1,INSD:EH940657.1,INSD:BP790982.1,INSD:EL316722.1,I
                     NSD:EL124629.1,INSD:AV565098.1,INSD:EL236372.1,INSD:EH8769
                     90.1,INSD:EL064523.1,INSD:EL043311.1,INSD:EH949496.1,INSD:
                     EL226791.1,INSD:Z18120.1,INSD:EL157759.1,INSD:AV538304.1,I
                     NSD:EG493986.1,INSD:EL149140.1,INSD:BP585169.1,INSD:CF6514
                     85.1,INSD:EL979858.1,INSD:EH888619.1,INSD:BP635015.1,INSD:
                     EL286181.1,INSD:CF774071.1,INSD:EH866678.1,INSD:BP616412.1
                     ,INSD:EH912915.1,INSD:EH927499.1,INSD:BP797005.1,INSD:EL04
                     6243.1,INSD:EL077792.1"
                     /inference="Similar to RNA sequence, mRNA:INSD:DQ793132.1"
                     /transcript_id="NM_001084884.4"
                     /db_xref="GI:240255763"
                     /db_xref="GeneID:825880"
                     /db_xref="TAIR:AT4G05320"
     mRNA            971..1004
                     /gene="UBQ10"
                     /locus_tag="AT4G05320"
                     /gene_synonym="C17L7.240; C17L7_240; polyubiquitin
                     10;UBQ10"
                     /product="polyubiquitin 10"
                     /inference="Similar to RNA
                     sequence,EST:INSD:EH979510.1,INSD:BP789663.1,INSD:EL122113
                     .1,INSD:AV796715.1,INSD:EL008622.1,INSD:BP571283.1,INSD:ES
                     164482.1,INSD:BP597921.1,INSD:EH843075.1,INSD:BP602789.1,I
                     NSD:EL125744.1,INSD:EH845031.1,INSD:EL054108.1,INSD:EL1537
                     89.1,INSD:EH901139.1,INSD:EL232948.1,INSD:EL167577.1,INSD:
                     BP622979.1,INSD:AV786343.1,INSD:ES140821.1,INSD:AA597932.1
                     ,INSD:EL271363.1,INSD:EL122367.1,INSD:EH962321.1,INSD:BP57
                     0229.1,INSD:EH981211.1,INSD:EH815091.1,INSD:EL337349.1,INS
                     D:EL191404.1,INSD:BP564710.1,INSD:EL210772.1,INSD:EH848702
                     .1,INSD:EL332036.1,INSD:ES133868.1,INSD:EL297900.1,INSD:EL
                     275366.1,INSD:EL109400.1,INSD:AV808164.1,INSD:EH901953.1,I
                     NSD:EG449754.1,INSD:EL281274.1,INSD:ES085689.1,INSD:EG5217
                     19.1,INSD:EL166016.1,INSD:AV548596.1,INSD:BP777719.1,INSD:
                     EL030178.1,INSD:EL291147.1,INSD:EL073666.1,INSD:BP780603.1
                     ,INSD:AV791879.1,INSD:EL141705.1,INSD:EL152420.1,INSD:EH89
                     3941.1,INSD:EL134869.1,INSD:EL282778.1,INSD:ES160454.1,INS
                     D:EL176366.1,INSD:EL037255.1,INSD:BP625364.1,INSD:EL164524
                     .1,INSD:EL083433.1,INSD:EG462513.1,INSD:AV807005.1,INSD:EH
                     811966.1,INSD:EL158271.1,INSD:AV567397.1,INSD:EH860381.1,I
                     NSD:DR375796.1,INSD:ES148131.1,INSD:AV808037.1,INSD:EL0816
                     81.1,INSD:BP598553.1,INSD:EL295408.1,INSD:AV796878.1,INSD:
                     ES180643.1,INSD:EL294014.1,INSD:EL145725.1,INSD:EH851072.1
                     ,INSD:EL309965.1,INSD:EL112678.1,INSD:EL038958.1,INSD:BP61
                     8137.1,INSD:EL267186.1,INSD:EH971142.1,INSD:BP583368.1,INS
                     D:BP598041.1,INSD:BP572419.1,INSD:EH958652.1,INSD:EL109471
                     .1,INSD:EL172961.1,INSD:EL330423.1,INSD:EL059804.1,INSD:EH
                     949401.1,INSD:EL333727.1,INSD:EH979375.1,INSD:EL155734.1,I
                     NSD:N65900.1,INSD:AV814637.1,INSD:EL298587.1,INSD:BP594366
                     .1,INSD:CF651486.1,INSD:EL062170.1,INSD:AV789757.1,INSD:EL
                     311571.1,INSD:ES050577.1,INSD:EL311601.1,INSD:AV786530.1,I
                     NSD:EH805898.1,INSD:EL172125.1,INSD:EH958306.1,INSD:EL0821
                     26.1,INSD:EL144853.1,INSD:EH988120.1,INSD:EL263655.1,INSD:
                     EH939856.1,INSD:EL060617.1,INSD:AV549175.1,INSD:EH880848.1
                     ,INSD:EH935284.1,INSD:EL081422.1,INSD:EL313044.1,INSD:EL00
                     7797.1,INSD:EL091189.1,INSD:ES013006.1,INSD:EH959793.1,INS
                     D:EH955498.1,INSD:EL274170.1,INSD:EH817407.1,INSD:EL100086
                     .1,INSD:EL177514.1,INSD:AV815399.1,INSD:EL059415.1,INSD:ES
                     179129.1,INSD:EH866344.1,INSD:EL086892.1,INSD:EG466652.1,I
                     NSD:EL154415.1,INSD:EL009316.1,INSD:EH832351.1,INSD:AV8103
                     93.1,INSD:EL228741.1,INSD:EH800978.1,INSD:EH800141.1,INSD:
                     AV519547.1,INSD:EL209318.1,INSD:BP632284.1,INSD:ES049511.1
                     ,INSD:ES155883.1,INSD:EL033384.1,INSD:EH945347.1,INSD:EH96
                     6192.1,INSD:EL090947.1,INSD:BP601257.1,INSD:BP786154.1,INS
                     D:BP593570.1,INSD:AV796669.1,INSD:ES181317.1,INSD:EG508287
                     .1,INSD:EG488855.1,INSD:BP585395.1,INSD:EL050713.1,INSD:BP
                     623455.1,INSD:EL057722.1,INSD:EL223072.1,INSD:BP848945.1,I
                     NSD:EH969377.1,INSD:EH816474.1,INSD:EL170391.1,INSD:BP6197
                     01.1,INSD:BP603764.1,INSD:EL201802.1,INSD:ES068538.1,INSD:
                     EH846486.1,INSD:EL212951.1,INSD:EL231803.1,INSD:EH942861.1
                     ,INSD:EL209226.1,INSD:EL338652.1,INSD:EL278219.1,INSD:CK11
                     9980.1,INSD:BP621568.1,INSD:EH971405.1,INSD:EL054656.1,INS
                     D:EL251871.1,INSD:R84017.1,INSD:EH949300.1,INSD:EL091900.1
                     ,INSD:BP823247.1,INSD:EL013386.1,INSD:AV525132.1,INSD:AV80
                     4476.1,INSD:EH839500.1,INSD:EL306830.1,INSD:EH871179.1,INS
                     D:EL092307.1,INSD:EL095078.1,INSD:EH829666.1,INSD:BP600485
                     .1,INSD:EH881905.1,INSD:EL000046.1,INSD:EH846823.1,INSD:EL
                     005966.1,INSD:EL280104.1,INSD:EL157936.1,INSD:EL335554.1,I
                     NSD:EH825199.1,INSD:DR222937.1,INSD:BP597489.1,INSD:ES1947
                     81.1,INSD:EH834031.1,INSD:AV525947.1,INSD:AV801464.1,INSD:
                     EH988064.1,INSD:BP618277.1,INSD:Z18139.1,INSD:EL050740.1,I
                     NSD:ES054336.1,INSD:AV530672.1,INSD:EH838306.1,INSD:BP5761
                     65.1,INSD:EL001348.1,INSD:BP563628.1,INSD:EH928603.1,INSD:
                     T43122.1,INSD:EL303465.1,INSD:BP564576.1,INSD:EH812086.1,I
                     NSD:EL150222.1,INSD:EG488854.1,INSD:EL138912.1,INSD:AV7859
                     01.1,INSD:AV804211.1,INSD:EL053234.1,INSD:EH894476.1,INSD:
                     EL093099.1,INSD:BP630301.1,INSD:EH911574.1,INSD:EL167773.1
                     ,INSD:EL188499.1,INSD:AV558970.1,INSD:EH889356.1,INSD:EL19
                     4591.1,INSD:EL196191.1,INSD:EH836128.1,INSD:BP783617.1,INS
                     D:AV557205.1,INSD:EH803850.1,INSD:EL239494.1,INSD:ES109071
                     .1,INSD:BP589844.1,INSD:EH872956.1,INSD:EH867434.1,INSD:EH
                     898839.1,INSD:EL071702.1,INSD:BP634397.1,INSD:ES147599.1,I
                     NSD:BP642479.1,INSD:EH921554.1,INSD:EL081874.1,INSD:EH8405
                     56.1,INSD:BP592071.1,INSD:EH877576.1,INSD:BP778862.1,INSD:
                     AV542063.1,INSD:BP671394.1,INSD:EL324316.1,INSD:EG493966.1
                     ,INSD:BP795222.1,INSD:AV804123.1,INSD:EL097298.1,INSD:T451
                     13.1,INSD:EH866618.1,INSD:BP668802.1,INSD:EL042550.1,INSD:
                     EH955659.1,INSD:EH802338.1,INSD:BP665370.1,INSD:EL119138.1
                     ,INSD:EL287918.1,INSD:EH943627.1,INSD:EL078554.1,INSD:AV55
                     0555.1,INSD:EL189514.1,INSD:CF651380.1,INSD:EL269317.1,INS
                     D:BP620087.1,INSD:EL035902.1,INSD:EL182745.1,INSD:BP794210
                     .1,INSD:AV527729.1,INSD:EL092912.1,INSD:BP787220.1,INSD:BP
                     635781.1,INSD:BP610264.1,INSD:EL281881.1,INSD:EL099048.1,I
                     NSD:EL171307.1,INSD:EH814878.1,INSD:EG435795.1,INSD:AV5578
                     13.1,INSD:EL204466.1,INSD:BP783679.1,INSD:EH879426.1,INSD:
                     EL090748.1,INSD:AV804949.1,INSD:EL184148.1,INSD:BP806412.1
                     ,INSD:EH843808.1,INSD:BP648579.1,INSD:AV814090.1,INSD:EH90
                     7601.1,INSD:EH817288.1,INSD:BP636117.1,INSD:EL125589.1,INS
                     D:EH980336.1,INSD:EL219418.1,INSD:BU635283.1,INSD:EH953259
                     .1,INSD:EH942725.1,INSD:EH824801.1,INSD:BP616626.1,INSD:EL
                     160311.1,INSD:EL175563.1,INSD:EL100165.1,INSD:EL328757.1,I
                     NSD:EH954419.1,INSD:BP624050.1,INSD:T76557.1,INSD:EL274484
                     .1,INSD:BP618677.1,INSD:EL994201.1,INSD:EH986429.1,INSD:EL
                     205295.1,INSD:AV818049.1,INSD:EL055559.1,INSD:EL054283.1,I
                     NSD:EL120239.1,INSD:EL121743.1,INSD:BP781777.1,INSD:EL1218
                     06.1,INSD:EL272703.1,INSD:EL277442.1,INSD:EL058780.1,INSD:
                     DR209621.1,INSD:BP585285.1,INSD:AV814038.1,INSD:EL251495.1
                     ,INSD:AV795238.1,INSD:EL116765.1,INSD:ES019149.1,INSD:EH97
                     3278.1,INSD:EL090529.1,INSD:EH928589.1,INSD:EH856027.1,INS
                     D:EH951753.1,INSD:EH799216.1,INSD:BP609142.1,INSD:EH933177
                     .1,INSD:AV559557.1,INSD:EL154230.1,INSD:EH917327.1,INSD:EH
                     991947.1,INSD:EL085698.1,INSD:CA781246.1,INSD:EL155288.1,I
                     NSD:AV519237.1,INSD:AI100212.1,INSD:EL209841.1,INSD:EL2033
                     82.1,INSD:AV794876.1,INSD:EH797353.1,INSD:EL248127.1,INSD:
                     BP608028.1,INSD:EL329908.1,INSD:EL236354.1,INSD:EH891952.1
                     ,INSD:AV811990.1,INSD:EL033872.1,INSD:BP605460.1,INSD:EH98
                     7785.1,INSD:EL106025.1,INSD:EL201999.1,INSD:AV791359.1,INS
                     D:ES196103.1,INSD:EL232152.1,INSD:BP611857.1,INSD:EL242201
                     .1,INSD:EH806477.1,INSD:BP572527.1,INSD:EL010790.1,INSD:CB
                     256668.1,INSD:AV814624.1,INSD:BP601892.1,INSD:BP781805.1,I
                     NSD:CK119789.1,INSD:EL256665.1,INSD:DR377519.1,INSD:ES1601
                     05.1,INSD:EH993185.1,INSD:EL146131.1,INSD:EL129274.1,INSD:
                     EH805496.1,INSD:AV810508.1,INSD:EH920375.1,INSD:EH895060.1
                     ,INSD:EL073105.1,INSD:EL164958.1,INSD:EL060726.1,INSD:EL10
                     2838.1,INSD:EH970480.1,INSD:EL250242.1,INSD:AV802463.1,INS
                     D:EH869020.1,INSD:EH845315.1,INSD:AV533463.1,INSD:AV813215
                     .1,INSD:EL321627.1,INSD:EH957559.1,INSD:EL285400.1,INSD:BP
                     790058.1,INSD:ES062267.1,INSD:ES047091.1,INSD:BP789100.1,I
                     NSD:AV518453.1,INSD:EL030287.1,INSD:EL268664.1,INSD:EL1379
                     28.1,INSD:EH883111.1,INSD:EH843956.1,INSD:BP787468.1,INSD:
                     ES128781.1,INSD:EH896649.1,INSD:EL006329.1,INSD:EH939464.1
                     ,INSD:BP582587.1,INSD:EL114558.1,INSD:EL129206.1,INSD:EL34
                     1689.1,INSD:BP631835.1,INSD:EL165689.1,INSD:AV813646.1,INS
                     D:ES003694.1,INSD:H76387.1,INSD:EL183472.1,INSD:EL096924.1
                     ,INSD:BP615399.1,INSD:EH869548.1,INSD:EL118083.1,INSD:EL10
                     4554.1,INSD:AV559524.1,INSD:AV796097.1,INSD:EL250013.1,INS
                     D:EL006395.1,INSD:BP671310.1,INSD:ES138875.1,INSD:EG488853
                     .1,INSD:EL266425.1,INSD:EL099592.1,INSD:BP563961.1,INSD:ES
                     036059.1,INSD:EL274640.1,INSD:BP788395.1,INSD:ES035211.1,I
                     NSD:EL290467.1,INSD:EH799316.1,INSD:EH942412.1,INSD:EH8948
                     76.1,INSD:T42528.1,INSD:EL142774.1,INSD:EL234361.1,INSD:EL
                     307418.1,INSD:EL288617.1,INSD:EL117496.1,INSD:EL319086.1,I
                     NSD:EL111822.1,INSD:AA598036.1,INSD:BP617063.1,INSD:EH8558
                     47.1,INSD:EL253898.1,INSD:EH922711.1,INSD:EL299713.1,INSD:
                     AV519904.1,INSD:EL011357.1,INSD:EL223600.1,INSD:AA042302.1
                     ,INSD:EL261286.1,INSD:BP592359.1,INSD:AV805307.1,INSD:EL29
                     2244.1,INSD:EL225813.1,INSD:BP789396.1,INSD:EH965456.1,INS
                     D:EL208302.1,INSD:EL041482.1,INSD:AV519308.1,INSD:AV807933
                     .1,INSD:EL011964.1,INSD:EL034831.1,INSD:EL034088.1,INSD:EL
                     286078.1,INSD:EL310459.1,INSD:EL030093.1,INSD:AV820699.1,I
                     NSD:EH852109.1,INSD:ES083797.1,INSD:ES069186.1,INSD:EH9768
                     90.1,INSD:EH809016.1,INSD:AV808735.1,INSD:EL248207.1,INSD:
                     EL335778.1,INSD:EG449755.1,INSD:EL082208.1,INSD:EH907882.1
                     ,INSD:EH949698.1,INSD:AV806076.1,INSD:EL077231.1,INSD:EL17
                     9854.1,INSD:EL137349.1,INSD:BP841434.1,INSD:BP634242.1,INS
                     D:AV805770.1,INSD:EH829874.1,INSD:AV561864.1,INSD:EH939986
                     .1,INSD:EH876510.1,INSD:EL122786.1,INSD:BP615861.1,INSD:EH
                     876932.1,INSD:EH882968.1,INSD:EL088102.1,INSD:EL124093.1,I
                     NSD:EL186250.1,INSD:BP603490.1,INSD:EH873736.1,INSD:BP6072
                     58.1,INSD:EL221723.1,INSD:EL064672.1,INSD:EL146928.1,INSD:
                     EL090609.1,INSD:BP601482.1,INSD:EL230200.1,INSD:EL139011.1
                     ,INSD:EL182213.1,INSD:AV518239.1,INSD:EL288636.1,INSD:EL16
                     6578.1,INSD:BP787047.1,INSD:BP792827.1,INSD:BP589604.1,INS
                     D:BP586548.1,INSD:BP614191.1,INSD:EL245548.1,INSD:EH797090
                     .1,INSD:BP780005.1,INSD:AV792892.1,INSD:EL119551.1,INSD:EL
                     149351.1,INSD:BP603445.1,INSD:AV812059.1,INSD:EL141485.1,I
                     NSD:EH810566.1,INSD:EL061552.1,INSD:EL085136.1,INSD:BP7927
                     93.1,INSD:BP667453.1,INSD:EH902869.1,INSD:EL286244.1,INSD:
                     DR230377.1,INSD:BP586496.1,INSD:EL294390.1,INSD:DR378187.1
                     ,INSD:EL251501.1,INSD:EL221841.1,INSD:EL212091.1,INSD:EL21
                     3651.1,INSD:EL249175.1,INSD:EL097890.1,INSD:BP789035.1,INS
                     D:ES041335.1,INSD:EL050185.1,INSD:EL098408.1,INSD:EL169693
                     .1,INSD:AV532309.1,INSD:EH813974.1,INSD:BP603400.1,INSD:ES
                     168836.1,INSD:EH988207.1,INSD:EH899913.1,INSD:EH865461.1,I
                     NSD:EH943139.1,INSD:EH888356.1,INSD:EL187532.1,INSD:BP5675
                     30.1,INSD:BP596124.1,INSD:AV518367.1,INSD:EL123020.1,INSD:
                     BP619176.1,INSD:BP838248.1,INSD:BP588332.1,INSD:EH868786.1
                     ,INSD:EL220597.1,INSD:BP587488.1,INSD:T22839.1,INSD:ES0058
                     77.1,INSD:ES181978.1,INSD:EH951344.1,INSD:EG528785.1,INSD:
                     BP782270.1,INSD:AV522060.1,INSD:AV557185.1,INSD:EH830858.1
                     ,INSD:EL179076.1,INSD:BP613853.1,INSD:EL202953.1,INSD:EH81
                     2537.1,INSD:N96459.1,INSD:BP591776.1,INSD:ES036620.1,INSD:
                     EG462512.1,INSD:AV560367.1,INSD:EL286277.1,INSD:EH988580.1
                     ,INSD:BP839486.1,INSD:EL309380.1,INSD:EL187921.1,INSD:EL21
                     6882.1,INSD:EL095180.1,INSD:BP616325.1,INSD:EL140159.1,INS
                     D:BP793195.1,INSD:BP614022.1,INSD:EL019748.1,INSD:EL161088
                     .1,INSD:EH957416.1,INSD:Z47588.1,INSD:EL084734.1,INSD:AV81
                     5654.1,INSD:ES035820.1,INSD:EH829719.1,INSD:EL323149.1,INS
                     D:EH897692.1,INSD:EH836195.1,INSD:T44536.1,INSD:AV565372.1
                     ,INSD:EH868339.1,INSD:BP596027.1,INSD:EL109223.1,INSD:EL18
                     9475.1,INSD:EL204571.1,INSD:EL300716.1,INSD:EL209085.1,INS
                     D:EL230447.1,INSD:EL178450.1,INSD:DR376271.1,INSD:BP620916
                     .1,INSD:BP596083.1,INSD:CK118536.1,INSD:EL097622.1,INSD:EL
                     097668.1,INSD:EL194747.1,INSD:BP790820.1,INSD:EL084353.1,I
                     NSD:EL200111.1,INSD:EL075216.1,INSD:EG493476.1,INSD:EL0119
                     85.1,INSD:EH893203.1,INSD:EH853271.1,INSD:BP786218.1,INSD:
                     EL284491.1,INSD:EL238345.1,INSD:AV792359.1,INSD:AV565597.1
                     ,INSD:EH893306.1,INSD:BP807571.1,INSD:EL033236.1,INSD:BU63
                     6596.1,INSD:EL275854.1,INSD:AV790059.1,INSD:AV800596.1,INS
                     D:EL287139.1,INSD:EL110823.1,INSD:EL306322.1,INSD:EL203086
                     .1,INSD:BP664923.1,INSD:EL037684.1,INSD:EL199345.1,INSD:EH
                     987293.1,INSD:EH850764.1,INSD:ES081612.1,INSD:EH888832.1,I
                     NSD:EH802598.1,INSD:T44033.1,INSD:EH929903.1,INSD:N37214.1
                     ,INSD:AV519912.1,INSD:BP566226.1,INSD:EL101201.1,INSD:EL22
                     6225.1,INSD:EH818411.1,INSD:EL255365.1,INSD:AV806123.1,INS
                     D:EL081551.1,INSD:AV562799.1,INSD:EL288206.1,INSD:EL249271
                     .1,INSD:BP580134.1,INSD:EL079160.1,INSD:EH834411.1,INSD:BP
                     619457.1,INSD:EL291835.1,INSD:BP618874.1,INSD:AV820198.1,I
                     NSD:EL318773.1,INSD:EL299036.1,INSD:EL212476.1,INSD:BP6385
                     11.1,INSD:BP611283.1,INSD:AV797296.1,INSD:EH843701.1,INSD:
                     EL317634.1,INSD:EL274384.1,INSD:EL211660.1,INSD:EL117281.1
                     ,INSD:AV564077.1,INSD:EH800187.1,INSD:EH941804.1,INSD:AV79
                     2065.1,INSD:EH971045.1,INSD:EH913120.1,INSD:AV785530.1,INS
                     D:EL301642.1,INSD:EH975283.1,INSD:BP786855.1,INSD:BP594926
                     .1,INSD:EL118303.1,INSD:EH833000.1,INSD:EL067448.1,INSD:EL
                     098280.1,INSD:EL222529.1,INSD:R65043.1,INSD:BP565953.1,INS
                     D:BP568056.1,INSD:EH990435.1,INSD:EL304064.1,INSD:EL037850
                     .1,INSD:EH981968.1,INSD:EH879562.1,INSD:AV810342.1,INSD:ES
                     084157.1,INSD:EH976364.1,INSD:EH971881.1,INSD:EL214322.1,I
                     NSD:BP600729.1,INSD:EL338257.1,INSD:EL117435.1,INSD:BP7803
                     35.1,INSD:BP570745.1,INSD:EL185857.1,INSD:EH893564.1,INSD:
                     N37295.1,INSD:CD533019.1,INSD:EL300179.1,INSD:CB257651.1,I
                     NSD:AV805612.1,INSD:EH934895.1,INSD:BP791961.1,INSD:BP6212
                     66.1,INSD:BP567042.1,INSD:R83988.1,INSD:AV806612.1,INSD:EL
                     280572.1,INSD:EL054885.1,INSD:BP639593.1,INSD:EL016137.1,I
                     NSD:EL240843.1,INSD:BP784600.1,INSD:EH866330.1,INSD:EH8798
                     38.1,INSD:EL008243.1,INSD:EL080581.1,INSD:EL089133.1,INSD:
                     EH887306.1,INSD:EH976395.1,INSD:EL294861.1,INSD:BP634471.1
                     ,INSD:EL027864.1,INSD:BP792373.1,INSD:EL293227.1,INSD:EL30
                     9331.1,INSD:ES176168.1,INSD:EL139831.1,INSD:EL143108.1,INS
                     D:EL983295.1,INSD:EL273840.1,INSD:EL274318.1,INSD:EH838114
                     .1,INSD:EH972754.1,INSD:BP565865.1,INSD:EH878953.1,INSD:BP
                     639203.1,INSD:EL217395.1,INSD:EL336029.1,INSD:EL050629.1,I
                     NSD:EH871960.1,INSD:BP563966.1,INSD:EH816610.1,INSD:AV8199
                     46.1,INSD:CD530454.1,INSD:BP573948.1,INSD:EH880443.1,INSD:
                     EL049786.1,INSD:CB259935.1,INSD:EH822991.1,INSD:EL089008.1
                     ,INSD:BP662886.1,INSD:EL256872.1,INSD:AV560205.1,INSD:EH98
                     0833.1,INSD:EH952975.1,INSD:EH917483.1,INSD:EH844035.1,INS
                     D:EH951682.1,INSD:BP624116.1,INSD:EL010458.1,INSD:AV519255
                     .1,INSD:EL290076.1,INSD:EH824001.1,INSD:EL175801.1,INSD:BP
                     566163.1,INSD:EH898754.1,INSD:BP794593.1,INSD:EL104080.1,I
                     NSD:EH850516.1,INSD:EL065120.1,INSD:BP790036.1,INSD:BP7863
                     33.1,INSD:BP653176.1,INSD:EL210628.1,INSD:EL016439.1,INSD:
                     EL286494.1,INSD:EH796438.1,INSD:EL336500.1,INSD:EL320550.1
                     ,INSD:BE521035.1,INSD:BP568343.1,INSD:AV789195.1,INSD:BP82
                     9597.1,INSD:AV809103.1,INSD:EL081394.1,INSD:EL251091.1,INS
                     D:BP612361.1,INSD:EL179236.1,INSD:BP607942.1,INSD:R64979.1
                     ,INSD:EL046548.1,INSD:EL300300.1,INSD:EL007935.1,INSD:BP78
                     9830.1,INSD:EL060116.1,INSD:EG449495.1,INSD:DR379775.1,INS
                     D:CB264752.1,INSD:CK118578.1,INSD:BP600708.1,INSD:R90220.1
                     ,INSD:AA712121.1,INSD:EH951323.1,INSD:AV793759.1,INSD:CF65
                     1381.1,INSD:EH881276.1,INSD:AV796914.1,INSD:N64941.1,INSD:
                     BP621689.1,INSD:BP564815.1,INSD:AV786359.1,INSD:BP589344.1
                     ,INSD:EH987842.1,INSD:BP587668.1,INSD:AV563299.1,INSD:R298
                     42.1,INSD:EH798184.1,INSD:BP609726.1,INSD:BP582320.1,INSD:
                     EL163281.1,INSD:EL181790.1,INSD:EH811727.1,INSD:EL086567.1
                     ,INSD:BP608292.1,INSD:EL091432.1,INSD:EL032782.1,INSD:BP78
                     4716.1,INSD:ES109768.1,INSD:EL238835.1,INSD:EH815050.1,INS
                     D:EL007969.1,INSD:EL300218.1,INSD:EH822562.1,INSD:EL990874
                     .1,INSD:BP789138.1,INSD:EH924700.1,INSD:BP603905.1,INSD:EH
                     928132.1,INSD:EH883254.1,INSD:EL980309.1,INSD:EH868653.1,I
                     NSD:EL338963.1,INSD:T42362.1,INSD:EH858021.1,INSD:EH904730
                     .1,INSD:EH869680.1,INSD:ES003918.1,INSD:EH889123.1,INSD:EL
                     311373.1,INSD:BP830302.1,INSD:EL254409.1,INSD:EL134018.1,I
                     NSD:EH803685.1,INSD:EL193004.1,INSD:EL123095.1,INSD:EL2116
                     87.1,INSD:BP587573.1,INSD:BP572572.1,INSD:EH994186.1,INSD:
                     BP779881.1,INSD:EL167705.1,INSD:EL235672.1,INSD:EH932447.1
                     ,INSD:BP590846.1,INSD:BP564736.1,INSD:EH961914.1,INSD:EL14
                     8314.1,INSD:BP581832.1,INSD:EH947385.1,INSD:H76353.1,INSD:
                     EL045829.1,INSD:EL213917.1,INSD:EL149881.1,INSD:EL214649.1
                     ,INSD:AV564954.1,INSD:EL317440.1,INSD:EL257360.1,INSD:BP78
                     6553.1,INSD:EH991976.1,INSD:EH889595.1,INSD:AV566508.1,INS
                     D:BP595834.1,INSD:EH798458.1,INSD:BP634734.1,INSD:EL319536
                     .1,INSD:EH945698.1,INSD:BP610103.1,INSD:BP608522.1,INSD:AV
                     558429.1,INSD:EL239386.1,INSD:EL074624.1,INSD:EL065794.1,I
                     NSD:EL054659.1,INSD:AV518587.1,INSD:BP578286.1,INSD:BP7865
                     35.1,INSD:EL164723.1,INSD:AV802782.1,INSD:AV812719.1,INSD:
                     BP616178.1,INSD:EG493491.1,INSD:EL167110.1,INSD:BP607469.1
                     ,INSD:EL137716.1,INSD:EH968308.1,INSD:EH843313.1,INSD:EL31
                     6668.1,INSD:EH796292.1,INSD:EL200565.1,INSD:EL001166.1,INS
                     D:ES046020.1,INSD:EL157363.1,INSD:EH904170.1,INSD:EG488856
                     .1,INSD:EL267412.1,INSD:BP779584.1,INSD:EH941496.1,INSD:EL
                     107975.1,INSD:EL113596.1,INSD:BP614150.1,INSD:EL193503.1,I
                     NSD:BP788422.1,INSD:ES041896.1,INSD:EL175964.1,INSD:EL0790
                     63.1,INSD:EH990415.1,INSD:EL156929.1,INSD:EL160724.1,INSD:
                     ES168539.1,INSD:EH946825.1,INSD:BP610706.1,INSD:EG493490.1
                     ,INSD:EH887817.1,INSD:EL153049.1,INSD:AV818247.1,INSD:EL96
                     7965.1,INSD:Z26713.1,INSD:AV816786.1,INSD:H36015.1,INSD:T4
                     4595.1,INSD:AV809327.1,INSD:EH976106.1,INSD:EH813674.1,INS
                     D:EH990330.1,INSD:EL019552.1,INSD:EL260676.1,INSD:EL219374
                     .1,INSD:AI100505.1,INSD:EH914551.1,INSD:ES068318.1,INSD:EH
                     966263.1,INSD:ES170348.1,INSD:EL225647.1,INSD:EL007418.1,I
                     NSD:EL140746.1,INSD:AV811547.1,INSD:EH847278.1,INSD:EL0983
                     28.1,INSD:EL070661.1,INSD:EH837896.1,INSD:EL204154.1,INSD:
                     EL261468.1,INSD:EL248192.1,INSD:EL165045.1,INSD:EL262289.1
                     ,INSD:EG435518.1,INSD:BP615458.1,INSD:EL113617.1,INSD:EL16
                     3294.1,INSD:EL025891.1,INSD:EL045831.1,INSD:EL328894.1,INS
                     D:BP643900.1,INSD:BP613055.1,INSD:AV802897.1,INSD:EH916281
                     .1,INSD:EL202226.1,INSD:EL084131.1,INSD:BP572015.1,INSD:AV
                     552580.1,INSD:EL142411.1,INSD:EL199651.1,INSD:CK121484.1,I
                     NSD:EL140855.1,INSD:AV811117.1,INSD:EH895765.1,INSD:EH8744
                     79.1,INSD:EL064204.1,INSD:EH914712.1,INSD:BP607718.1,INSD:
                     AV800377.1,INSD:EL003056.1,INSD:AV548445.1,INSD:EL254797.1
                     ,INSD:CK118574.1,INSD:EL135299.1,INSD:EL120347.1,INSD:AV78
                     7551.1,INSD:EL227737.1,INSD:AV519716.1,INSD:BP624468.1,INS
                     D:BP611514.1,INSD:EL079001.1,INSD:BE527284.1,INSD:BP650395
                     .1,INSD:AV807083.1,INSD:EL086074.1,INSD:EH797701.1,INSD:EH
                     884879.1,INSD:EL292129.1,INSD:EL281112.1,INSD:EH926873.1,I
                     NSD:EH929423.1,INSD:EL990083.1,INSD:BP645525.1,INSD:EL1675
                     19.1,INSD:EL201104.1,INSD:BP781032.1,INSD:EG449496.1,INSD:
                     EH803801.1,INSD:EH895265.1,INSD:EL322109.1,INSD:EH838238.1
                     ,INSD:EH876483.1,INSD:BP668560.1,INSD:BP607269.1,INSD:AV78
                     7977.1,INSD:AV813263.1,INSD:EL132922.1,INSD:BP795195.1,INS
                     D:BP598313.1,INSD:EG521720.1,INSD:EH854218.1,INSD:EL102338
                     .1,INSD:BP780642.1,INSD:AV795000.1,INSD:ES005825.1,INSD:EL
                     318294.1,INSD:EH809844.1,INSD:EH984739.1,INSD:EL021605.1,I
                     NSD:AV564478.1,INSD:EL210622.1,INSD:BP615473.1,INSD:BP5801
                     82.1,INSD:H36534.1,INSD:EH893335.1,INSD:ES135115.1,INSD:BP
                     795516.1,INSD:EH950664.1,INSD:EL256604.1,INSD:ES018942.1,I
                     NSD:BP651834.1,INSD:ES184768.1,INSD:EH804955.1,INSD:EH9123
                     75.1,INSD:BP612200.1,INSD:EH825315.1,INSD:EL073412.1,INSD:
                     AV562106.1,INSD:EH893642.1,INSD:EL305454.1,INSD:EH853328.1
                     ,INSD:AV814611.1,INSD:DR222939.1,INSD:BP778708.1,INSD:T416
                     12.1,INSD:EL989538.1,INSD:EH944395.1,INSD:EL069840.1,INSD:
                     EL093814.1,INSD:EL181686.1,INSD:AV564627.1,INSD:EL005673.1
                     ,INSD:EH830342.1,INSD:EH866092.1,INSD:EH798523.1,INSD:EH96
                     3765.1,INSD:EH934054.1,INSD:BP565609.1,INSD:EL182080.1,INS
                     D:EL073042.1,INSD:BP615227.1,INSD:EL147116.1,INSD:AV790898
                     .1,INSD:EH911796.1,INSD:EL013304.1,INSD:AV810969.1,INSD:EH
                     989711.1,INSD:F20140.1,INSD:EL248923.1,INSD:EH899549.1,INS
                     D:EH842776.1,INSD:AV783973.1,INSD:BE530858.1,INSD:BP665659
                     .1,INSD:EH959775.1,INSD:EL185915.1,INSD:EL266860.1,INSD:EG
                     449494.1,INSD:EH835372.1,INSD:EL215165.1,INSD:T76454.1,INS
                     D:BP630024.1,INSD:EH965615.1,INSD:AV786401.1,INSD:ES164974
                     .1,INSD:EH944324.1,INSD:EH821667.1,INSD:EH804603.1,INSD:EL
                     138756.1,INSD:EL130088.1,INSD:EH809015.1,INSD:EH980733.1,I
                     NSD:EL092665.1,INSD:EL332297.1,INSD:BP601066.1,INSD:AV5627
                     23.1,INSD:EL053585.1,INSD:EL215609.1,INSD:DR378195.1,INSD:
                     EH941849.1,INSD:AV550874.1,INSD:EH935232.1,INSD:EL288506.1
                     ,INSD:BP573938.1,INSD:AV817279.1,INSD:DR377328.1,INSD:AV80
                     7459.1,INSD:EL255835.1,INSD:EH795773.1,INSD:AV561777.1,INS
                     D:EL341311.1,INSD:EH952335.1,INSD:EG449497.1,INSD:EH805353
                     .1,INSD:BP617371.1,INSD:EH796482.1,INSD:BP567301.1,INSD:EL
                     111977.1,INSD:ES127518.1,INSD:BP784753.1,INSD:CD529020.1,I
                     NSD:BP660358.1,INSD:EH963870.1,INSD:AV814807.1,INSD:AV7908
                     66.1,INSD:BP793231.1,INSD:EG508265.1,INSD:BP810432.1,INSD:
                     EH933090.1,INSD:BP795765.1,INSD:EL071438.1,INSD:EL062897.1
                     ,INSD:EL306599.1,INSD:EL015160.1,INSD:EL011325.1,INSD:EL06
                     3883.1,INSD:BP777395.1,INSD:EG521603.1,INSD:EH849470.1,INS
                     D:EH882782.1,INSD:EH845900.1,INSD:EL041768.1,INSD:EL227505
                     .1,INSD:EL217119.1,INSD:BP601963.1,INSD:EH856019.1,INSD:EL
                     276381.1,INSD:EL143694.1,INSD:EH855005.1,INSD:EL177287.1,I
                     NSD:EH854776.1,INSD:AV532803.1,INSD:EL290691.1,INSD:EH8349
                     82.1,INSD:EH803084.1,INSD:AV815683.1,INSD:EL091812.1,INSD:
                     BP635256.1,INSD:ES120790.1,INSD:EL315236.1,INSD:AV566045.1
                     ,INSD:EH795517.1,INSD:EH900212.1,INSD:AV519921.1,INSD:H765
                     42.1,INSD:ES208413.1,INSD:EL174862.1,INSD:AV815462.1,INSD:
                     BP615955.1,INSD:EH841663.1,INSD:EH905645.1,INSD:BP666148.1
                     ,INSD:EH806271.1,INSD:EL208187.1,INSD:EL256267.1,INSD:EH98
                     0088.1,INSD:EL152197.1,INSD:EL276513.1,INSD:EL279125.1,INS
                     D:EL102153.1,INSD:BP790764.1,INSD:EL973262.1,INSD:EL214694
                     .1,INSD:EH961625.1,INSD:EH801300.1,INSD:ES100585.1,INSD:EL
                     281506.1,INSD:EH824572.1,INSD:EL044832.1,INSD:EH867356.1,I
                     NSD:AV787480.1,INSD:EL303149.1,INSD:AV809943.1,INSD:EL0042
                     93.1,INSD:AV791644.1,INSD:EL311969.1,INSD:T04054.1,INSD:EL
                     019681.1,INSD:EH836551.1,INSD:EL155809.1,INSD:EH927945.1,I
                     NSD:EL135455.1,INSD:AV561193.1,INSD:EL141129.1,INSD:EL1864
                     15.1,INSD:AA712144.1,INSD:EL096790.1,INSD:EL148275.1,INSD:
                     EH897436.1,INSD:EL089376.1,INSD:DR372218.1,INSD:CB258092.1
                     ,INSD:EL189791.1,INSD:EH927130.1,INSD:EH994531.1,INSD:AV54
                     4113.1,INSD:EH900079.1,INSD:AV804815.1,INSD:AV800340.1,INS
                     D:EL240026.1,INSD:EL065164.1,INSD:BP615708.1,INSD:BP586062
                     .1,INSD:EL291820.1,INSD:EH938389.1,INSD:EL317771.1,INSD:EL
                     295419.1,INSD:EH935972.1,INSD:EH946932.1,INSD:EL979482.1,I
                     NSD:EL153839.1,INSD:T21416.1,INSD:EL087578.1,INSD:AV551669
                     .1,INSD:EH965267.1,INSD:EL202043.1,INSD:T44106.1,INSD:EH92
                     5988.1,INSD:ES039138.1,INSD:EH957940.1,INSD:BP788336.1,INS
                     D:CB260405.1,INSD:BP593148.1,INSD:EL008151.1,INSD:EH936685
                     .1,INSD:EH909249.1,INSD:EL243977.1,INSD:EL275981.1,INSD:BP
                     603617.1,INSD:AV527364.1,INSD:AV556900.1,INSD:AV809649.1,I
                     NSD:BP600813.1,INSD:BP634784.1,INSD:EL117739.1,INSD:EL1359
                     28.1,INSD:BP662568.1,INSD:EL251489.1,INSD:EH934481.1,INSD:
                     EH806252.1,INSD:EL041362.1,INSD:EL069946.1,INSD:AV539263.1
                     ,INSD:EH962945.1,INSD:EH945245.1,INSD:EL012152.1,INSD:EG49
                     3477.1,INSD:BP611344.1,INSD:EH857233.1,INSD:EL007789.1,INS
                     D:BP644210.1,INSD:EH819760.1,INSD:BP780182.1,INSD:EL336055
                     .1,INSD:BE037820.1,INSD:BP622160.1,INSD:BP565539.1,INSD:BP
                     631426.1,INSD:AV793689.1,INSD:EH963595.1,INSD:EL156475.1,I
                     NSD:EH971892.1,INSD:EL026050.1,INSD:CK120497.1,INSD:BP6167
                     87.1,INSD:EL032676.1,INSD:EH838957.1,INSD:EL993700.1,INSD:
                     EH884383.1,INSD:EL070778.1,INSD:EH973911.1,INSD:BP572657.1
                     ,INSD:EL180054.1,INSD:EH952488.1,INSD:EH907839.1,INSD:EH88
                     4355.1,INSD:AV563721.1,INSD:BP610867.1,INSD:CB074630.1,INS
                     D:AV564797.1,INSD:AV794401.1,INSD:EL986686.1,INSD:EL290115
                     .1,INSD:EL019915.1,INSD:EL267961.1,INSD:EL157109.1,INSD:EH
                     986089.1,INSD:EH833952.1,INSD:EL088142.1,INSD:EH960852.1,I
                     NSD:ES100770.1,INSD:EL167464.1,INSD:EL215853.1,INSD:EL2681
                     71.1,INSD:EL255709.1,INSD:EH957710.1,INSD:EH899126.1,INSD:
                     EH890806.1,INSD:BP588517.1,INSD:EH830216.1,INSD:EH836423.1
                     ,INSD:EG521600.1,INSD:EL105199.1,INSD:BP780372.1,INSD:EL31
                     8979.1,INSD:EL255576.1,INSD:EH944374.1,INSD:ES019134.1,INS
                     D:EH946114.1,INSD:EL061683.1,INSD:BP670891.1,INSD:T75972.1
                     ,INSD:EH877472.1,INSD:EL036533.1,INSD:EL139978.1,INSD:ES10
                     0965.1,INSD:BP786264.1,INSD:EL314236.1,INSD:EL296729.1,INS
                     D:EL304327.1,INSD:EL265232.1,INSD:EL030101.1,INSD:BP628387
                     .1,INSD:BP650055.1,INSD:EH885184.1,INSD:EH910753.1,INSD:EH
                     985180.1,INSD:EH887344.1,INSD:EL007875.1,INSD:AV558589.1,I
                     NSD:EL042857.1,INSD:EH980986.1,INSD:R30363.1,INSD:BP598350
                     .1,INSD:BP577262.1,INSD:BP839410.1,INSD:EH840268.1,INSD:AV
                     539439.1,INSD:EL291776.1,INSD:EL256896.1,INSD:R84074.1,INS
                     D:BP603703.1,INSD:EL067740.1,INSD:BP592390.1,INSD:CF653116
                     .1,INSD:EH923956.1,INSD:EH922339.1,INSD:BP595034.1,INSD:EL
                     302875.1,INSD:EL338223.1,INSD:EH984341.1,INSD:ES091818.1,I
                     NSD:ES177641.1,INSD:EL004547.1,INSD:EL125473.1,INSD:ES0908
                     83.1,INSD:EH949531.1,INSD:EH819320.1,INSD:EL143778.1,INSD:
                     ES097610.1,INSD:EL162929.1,INSD:EH877426.1,INSD:AV558586.1
                     ,INSD:EH813976.1,INSD:EH856547.1,INSD:EH914393.1,INSD:BP79
                     1462.1,INSD:N38245.1,INSD:EL096319.1,INSD:AV564013.1,INSD:
                     EL285114.1,INSD:EL234748.1,INSD:ES210210.1,INSD:AV797168.1
                     ,INSD:EH947394.1,INSD:AV559856.1,INSD:EL000790.1,INSD:EH94
                     0657.1,INSD:BP790982.1,INSD:T21524.1,INSD:EL316722.1,INSD:
                     EL124629.1,INSD:AV565098.1,INSD:EL236372.1,INSD:EH876990.1
                     ,INSD:EL064523.1,INSD:EL043311.1,INSD:EL314509.1,INSD:EH94
                     9496.1,INSD:EL061111.1,INSD:EL226791.1,INSD:EH831218.1,INS
                     D:EH877817.1,INSD:Z18120.1,INSD:EL157759.1,INSD:EL145273.1
                     ,INSD:EL095989.1,INSD:EL325295.1,INSD:AV538304.1,INSD:EL14
                     9140.1,INSD:BP585169.1,INSD:EL128251.1,INSD:EL238128.1,INS
                     D:CF651485.1,INSD:EL979858.1,INSD:EH888619.1,INSD:BP635015
                     .1,INSD:EL286181.1,INSD:CF774071.1,INSD:EH866678.1,INSD:BP
                     616412.1,INSD:EH932406.1,INSD:EH912915.1,INSD:EH927499.1,I
                     NSD:BP797005.1,INSD:EL046243.1,INSD:AA712596.1,INSD:EL0777
                     92.1"
                     /inference="Similar to RNA
                     sequence,mRNA:INSD:BX828308.1,INSD:DQ793132.1,INSD:AF03538
                     3.1,INSD:BX832709.1"
                     /transcript_id="NM_178970.5"
                     /db_xref="GI:240255757"
                     /db_xref="GeneID:825880"
                     /db_xref="TAIR:AT4G05320"
     mutation        1121
                     /label="A->T to eliminate BpiI"
     mRNA            1302..>1316
                     /gene="UBQ10"
                     /locus_tag="AT4G05320"
                     /gene_synonym="C17L7.240; C17L7_240; polyubiquitin
                     10;UBQ10"
                     /product="polyubiquitin 10"
                     /inference="Similar to RNA
                     sequence,EST:INSD:EH979510.1,INSD:BP789663.1,INSD:EL122113
                     .1,INSD:AV796715.1,INSD:EL008622.1,INSD:BP571283.1,INSD:ES
                     164482.1,INSD:BP597921.1,INSD:EH843075.1,INSD:BP602789.1,I
                     NSD:EL125744.1,INSD:EH845031.1,INSD:EL054108.1,INSD:EL1537
                     89.1,INSD:EH901139.1,INSD:EL232948.1,INSD:EL167577.1,INSD:
                     BP622979.1,INSD:AV786343.1,INSD:ES140821.1,INSD:AA597932.1
                     ,INSD:EL271363.1,INSD:EL122367.1,INSD:EH962321.1,INSD:BP57
                     0229.1,INSD:EH981211.1,INSD:EH815091.1,INSD:EL337349.1,INS
                     D:EL191404.1,INSD:BP564710.1,INSD:EL210772.1,INSD:EH848702
                     .1,INSD:EL332036.1,INSD:ES133868.1,INSD:EL297900.1,INSD:EL
                     275366.1,INSD:EL109400.1,INSD:AV808164.1,INSD:EH901953.1,I
                     NSD:EG449754.1,INSD:EL281274.1,INSD:ES085689.1,INSD:EG5217
                     19.1,INSD:EL166016.1,INSD:AV548596.1,INSD:BP777719.1,INSD:
                     EL030178.1,INSD:EL291147.1,INSD:EL073666.1,INSD:BP780603.1
                     ,INSD:AV791879.1,INSD:EL141705.1,INSD:EL152420.1,INSD:EH89
                     3941.1,INSD:EL134869.1,INSD:EL282778.1,INSD:ES160454.1,INS
                     D:EL176366.1,INSD:EL037255.1,INSD:BP625364.1,INSD:EL164524
                     .1,INSD:EL083433.1,INSD:EG462513.1,INSD:AV807005.1,INSD:EH
                     811966.1,INSD:EL158271.1,INSD:AV567397.1,INSD:EH860381.1,I
                     NSD:DR375796.1,INSD:ES148131.1,INSD:AV808037.1,INSD:EL0816
                     81.1,INSD:BP598553.1,INSD:EL295408.1,INSD:AV796878.1,INSD:
                     ES180643.1,INSD:EL294014.1,INSD:EL145725.1,INSD:EH851072.1
                     ,INSD:EL309965.1,INSD:EL112678.1,INSD:EL038958.1,INSD:BP61
                     8137.1,INSD:EL267186.1,INSD:EH971142.1,INSD:BP583368.1,INS
                     D:BP598041.1,INSD:BP572419.1,INSD:EH958652.1,INSD:EL109471
                     .1,INSD:EL172961.1,INSD:EL330423.1,INSD:EL059804.1,INSD:EH
                     949401.1,INSD:EL333727.1,INSD:EH979375.1,INSD:EL155734.1,I
                     NSD:N65900.1,INSD:AV814637.1,INSD:EL298587.1,INSD:BP594366
                     .1,INSD:CF651486.1,INSD:EL062170.1,INSD:AV789757.1,INSD:EL
                     311571.1,INSD:ES050577.1,INSD:EL311601.1,INSD:AV786530.1,I
                     NSD:EH805898.1,INSD:EL172125.1,INSD:EH958306.1,INSD:EL0821
                     26.1,INSD:EL144853.1,INSD:EH988120.1,INSD:EL263655.1,INSD:
                     EH939856.1,INSD:EL060617.1,INSD:AV549175.1,INSD:EH880848.1
                     ,INSD:EH935284.1,INSD:EL081422.1,INSD:EL313044.1,INSD:EL00
                     7797.1,INSD:EL091189.1,INSD:ES013006.1,INSD:EH959793.1,INS
                     D:EH955498.1,INSD:EL274170.1,INSD:EH817407.1,INSD:EL100086
                     .1,INSD:EL177514.1,INSD:AV815399.1,INSD:EL059415.1,INSD:ES
                     179129.1,INSD:EH866344.1,INSD:EL086892.1,INSD:EG466652.1,I
                     NSD:EL154415.1,INSD:EL009316.1,INSD:EH832351.1,INSD:AV8103
                     93.1,INSD:EL228741.1,INSD:EH800978.1,INSD:EH800141.1,INSD:
                     AV519547.1,INSD:EL209318.1,INSD:BP632284.1,INSD:ES049511.1
                     ,INSD:ES155883.1,INSD:EL033384.1,INSD:EH945347.1,INSD:EH96
                     6192.1,INSD:EL090947.1,INSD:BP601257.1,INSD:BP786154.1,INS
                     D:BP593570.1,INSD:AV796669.1,INSD:ES181317.1,INSD:EG508287
                     .1,INSD:EG488855.1,INSD:BP585395.1,INSD:EL050713.1,INSD:BP
                     623455.1,INSD:EL057722.1,INSD:EL223072.1,INSD:BP848945.1,I
                     NSD:EH969377.1,INSD:EH816474.1,INSD:EL170391.1,INSD:BP6197
                     01.1,INSD:BP603764.1,INSD:EL201802.1,INSD:ES068538.1,INSD:
                     EH846486.1,INSD:EL212951.1,INSD:EL231803.1,INSD:EH942861.1
                     ,INSD:EL209226.1,INSD:EL338652.1,INSD:EL278219.1,INSD:CK11
                     9980.1,INSD:BP621568.1,INSD:EH971405.1,INSD:EL054656.1,INS
                     D:EL251871.1,INSD:R84017.1,INSD:EH949300.1,INSD:EL091900.1
                     ,INSD:BP823247.1,INSD:EL013386.1,INSD:AV525132.1,INSD:AV80
                     4476.1,INSD:EH839500.1,INSD:EL306830.1,INSD:EH871179.1,INS
                     D:EL092307.1,INSD:EL095078.1,INSD:EH829666.1,INSD:BP600485
                     .1,INSD:EH881905.1,INSD:EL000046.1,INSD:EH846823.1,INSD:EL
                     005966.1,INSD:EL280104.1,INSD:EL157936.1,INSD:EL335554.1,I
                     NSD:EH825199.1,INSD:DR222937.1,INSD:BP597489.1,INSD:ES1947
                     81.1,INSD:EH834031.1,INSD:AV525947.1,INSD:AV801464.1,INSD:
                     EH988064.1,INSD:BP618277.1,INSD:Z18139.1,INSD:EL050740.1,I
                     NSD:ES054336.1,INSD:AV530672.1,INSD:EH838306.1,INSD:BP5761
                     65.1,INSD:EL001348.1,INSD:BP563628.1,INSD:EH928603.1,INSD:
                     T43122.1,INSD:EL303465.1,INSD:BP564576.1,INSD:EH812086.1,I
                     NSD:EL150222.1,INSD:EG488854.1,INSD:EL138912.1,INSD:AV7859
                     01.1,INSD:AV804211.1,INSD:EL053234.1,INSD:EH894476.1,INSD:
                     EL093099.1,INSD:BP630301.1,INSD:EH911574.1,INSD:EL167773.1
                     ,INSD:EL188499.1,INSD:AV558970.1,INSD:EH889356.1,INSD:EL19
                     4591.1,INSD:EL196191.1,INSD:EH836128.1,INSD:BP783617.1,INS
                     D:AV557205.1,INSD:EH803850.1,INSD:EL239494.1,INSD:ES109071
                     .1,INSD:BP589844.1,INSD:EH872956.1,INSD:EH867434.1,INSD:EH
                     898839.1,INSD:EL071702.1,INSD:BP634397.1,INSD:ES147599.1,I
                     NSD:BP642479.1,INSD:EH921554.1,INSD:EL081874.1,INSD:EH8405
                     56.1,INSD:BP592071.1,INSD:EH877576.1,INSD:BP778862.1,INSD:
                     AV542063.1,INSD:BP671394.1,INSD:EL324316.1,INSD:EG493966.1
                     ,INSD:BP795222.1,INSD:AV804123.1,INSD:EL097298.1,INSD:T451
                     13.1,INSD:EH866618.1,INSD:BP668802.1,INSD:EL042550.1,INSD:
                     EH955659.1,INSD:EH802338.1,INSD:BP665370.1,INSD:EL119138.1
                     ,INSD:EL287918.1,INSD:EH943627.1,INSD:EL078554.1,INSD:AV55
                     0555.1,INSD:EL189514.1,INSD:CF651380.1,INSD:EL269317.1,INS
                     D:BP620087.1,INSD:EL035902.1,INSD:EL182745.1,INSD:BP794210
                     .1,INSD:AV527729.1,INSD:EL092912.1,INSD:BP787220.1,INSD:BP
                     635781.1,INSD:BP610264.1,INSD:EL281881.1,INSD:EL099048.1,I
                     NSD:EL171307.1,INSD:EH814878.1,INSD:EG435795.1,INSD:AV5578
                     13.1,INSD:EL204466.1,INSD:BP783679.1,INSD:EH879426.1,INSD:
                     EL090748.1,INSD:AV804949.1,INSD:EL184148.1,INSD:BP806412.1
                     ,INSD:EH843808.1,INSD:BP648579.1,INSD:AV814090.1,INSD:EH90
                     7601.1,INSD:EH817288.1,INSD:BP636117.1,INSD:EL125589.1,INS
                     D:EH980336.1,INSD:EL219418.1,INSD:BU635283.1,INSD:EH953259
                     .1,INSD:EH942725.1,INSD:EH824801.1,INSD:BP616626.1,INSD:EL
                     160311.1,INSD:EL175563.1,INSD:EL100165.1,INSD:EL328757.1,I
                     NSD:EH954419.1,INSD:BP624050.1,INSD:T76557.1,INSD:EL274484
                     .1,INSD:BP618677.1,INSD:EL994201.1,INSD:EH986429.1,INSD:EL
                     205295.1,INSD:AV818049.1,INSD:EL055559.1,INSD:EL054283.1,I
                     NSD:EL120239.1,INSD:EL121743.1,INSD:BP781777.1,INSD:EL1218
                     06.1,INSD:EL272703.1,INSD:EL277442.1,INSD:EL058780.1,INSD:
                     DR209621.1,INSD:BP585285.1,INSD:AV814038.1,INSD:EL251495.1
                     ,INSD:AV795238.1,INSD:EL116765.1,INSD:ES019149.1,INSD:EH97
                     3278.1,INSD:EL090529.1,INSD:EH928589.1,INSD:EH856027.1,INS
                     D:EH951753.1,INSD:EH799216.1,INSD:BP609142.1,INSD:EH933177
                     .1,INSD:AV559557.1,INSD:EL154230.1,INSD:EH917327.1,INSD:EH
                     991947.1,INSD:EL085698.1,INSD:CA781246.1,INSD:EL155288.1,I
                     NSD:AV519237.1,INSD:AI100212.1,INSD:EL209841.1,INSD:EL2033
                     82.1,INSD:AV794876.1,INSD:EH797353.1,INSD:EL248127.1,INSD:
                     BP608028.1,INSD:EL329908.1,INSD:EL236354.1,INSD:EH891952.1
                     ,INSD:AV811990.1,INSD:EL033872.1,INSD:BP605460.1,INSD:EH98
                     7785.1,INSD:EL106025.1,INSD:EL201999.1,INSD:AV791359.1,INS
                     D:ES196103.1,INSD:EL232152.1,INSD:BP611857.1,INSD:EL242201
                     .1,INSD:EH806477.1,INSD:BP572527.1,INSD:EL010790.1,INSD:CB
                     256668.1,INSD:AV814624.1,INSD:BP601892.1,INSD:BP781805.1,I
                     NSD:CK119789.1,INSD:EL256665.1,INSD:DR377519.1,INSD:ES1601
                     05.1,INSD:EH993185.1,INSD:EL146131.1,INSD:EL129274.1,INSD:
                     EH805496.1,INSD:AV810508.1,INSD:EH920375.1,INSD:EH895060.1
                     ,INSD:EL073105.1,INSD:EL164958.1,INSD:EL060726.1,INSD:EL10
                     2838.1,INSD:EH970480.1,INSD:EL250242.1,INSD:AV802463.1,INS
                     D:EH869020.1,INSD:EH845315.1,INSD:AV533463.1,INSD:AV813215
                     .1,INSD:EL321627.1,INSD:EH957559.1,INSD:EL285400.1,INSD:BP
                     790058.1,INSD:ES062267.1,INSD:ES047091.1,INSD:BP789100.1,I
                     NSD:AV518453.1,INSD:EL030287.1,INSD:EL268664.1,INSD:EL1379
                     28.1,INSD:EH883111.1,INSD:EH843956.1,INSD:BP787468.1,INSD:
                     ES128781.1,INSD:EH896649.1,INSD:EL006329.1,INSD:EH939464.1
                     ,INSD:BP582587.1,INSD:EL114558.1,INSD:EL129206.1,INSD:EL34
                     1689.1,INSD:BP631835.1,INSD:EL165689.1,INSD:AV813646.1,INS
                     D:ES003694.1,INSD:H76387.1,INSD:EL183472.1,INSD:EL096924.1
                     ,INSD:BP615399.1,INSD:EH869548.1,INSD:EL118083.1,INSD:EL10
                     4554.1,INSD:AV559524.1,INSD:AV796097.1,INSD:EL250013.1,INS
                     D:EL006395.1,INSD:BP671310.1,INSD:ES138875.1,INSD:EG488853
                     .1,INSD:EL266425.1,INSD:EL099592.1,INSD:BP563961.1,INSD:ES
                     036059.1,INSD:EL274640.1,INSD:BP788395.1,INSD:ES035211.1,I
                     NSD:EL290467.1,INSD:EH799316.1,INSD:EH942412.1,INSD:EH8948
                     76.1,INSD:T42528.1,INSD:EL142774.1,INSD:EL234361.1,INSD:EL
                     307418.1,INSD:EL288617.1,INSD:EL117496.1,INSD:EL319086.1,I
                     NSD:EL111822.1,INSD:AA598036.1,INSD:BP617063.1,INSD:EH8558
                     47.1,INSD:EL253898.1,INSD:EH922711.1,INSD:EL299713.1,INSD:
                     AV519904.1,INSD:EL011357.1,INSD:EL223600.1,INSD:AA042302.1
                     ,INSD:EL261286.1,INSD:BP592359.1,INSD:AV805307.1,INSD:EL29
                     2244.1,INSD:EL225813.1,INSD:BP789396.1,INSD:EH965456.1,INS
                     D:EL208302.1,INSD:EL041482.1,INSD:AV519308.1,INSD:AV807933
                     .1,INSD:EL011964.1,INSD:EL034831.1,INSD:EL034088.1,INSD:EL
                     286078.1,INSD:EL310459.1,INSD:EL030093.1,INSD:AV820699.1,I
                     NSD:EH852109.1,INSD:ES083797.1,INSD:ES069186.1,INSD:EH9768
                     90.1,INSD:EH809016.1,INSD:AV808735.1,INSD:EL248207.1,INSD:
                     EL335778.1,INSD:EG449755.1,INSD:EL082208.1,INSD:EH907882.1
                     ,INSD:EH949698.1,INSD:AV806076.1,INSD:EL077231.1,INSD:EL17
                     9854.1,INSD:EL137349.1,INSD:BP841434.1,INSD:BP634242.1,INS
                     D:AV805770.1,INSD:EH829874.1,INSD:AV561864.1,INSD:EH939986
                     .1,INSD:EH876510.1,INSD:EL122786.1,INSD:BP615861.1,INSD:EH
                     876932.1,INSD:EH882968.1,INSD:EL088102.1,INSD:EL124093.1,I
                     NSD:EL186250.1,INSD:BP603490.1,INSD:EH873736.1,INSD:BP6072
                     58.1,INSD:EL221723.1,INSD:EL064672.1,INSD:EL146928.1,INSD:
                     EL090609.1,INSD:BP601482.1,INSD:EL230200.1,INSD:EL139011.1
                     ,INSD:EL182213.1,INSD:AV518239.1,INSD:EL288636.1,INSD:EL16
                     6578.1,INSD:BP787047.1,INSD:BP792827.1,INSD:BP589604.1,INS
                     D:BP586548.1,INSD:BP614191.1,INSD:EL245548.1,INSD:EH797090
                     .1,INSD:BP780005.1,INSD:AV792892.1,INSD:EL119551.1,INSD:EL
                     149351.1,INSD:BP603445.1,INSD:AV812059.1,INSD:EL141485.1,I
                     NSD:EH810566.1,INSD:EL061552.1,INSD:EL085136.1,INSD:BP7927
                     93.1,INSD:BP667453.1,INSD:EH902869.1,INSD:EL286244.1,INSD:
                     DR230377.1,INSD:BP586496.1,INSD:EL294390.1,INSD:DR378187.1
                     ,INSD:EL251501.1,INSD:EL221841.1,INSD:EL212091.1,INSD:EL21
                     3651.1,INSD:EL249175.1,INSD:EL097890.1,INSD:BP789035.1,INS
                     D:ES041335.1,INSD:EL050185.1,INSD:EL098408.1,INSD:EL169693
                     .1,INSD:AV532309.1,INSD:EH813974.1,INSD:BP603400.1,INSD:ES
                     168836.1,INSD:EH988207.1,INSD:EH899913.1,INSD:EH865461.1,I
                     NSD:EH943139.1,INSD:EH888356.1,INSD:EL187532.1,INSD:BP5675
                     30.1,INSD:BP596124.1,INSD:AV518367.1,INSD:EL123020.1,INSD:
                     BP619176.1,INSD:BP838248.1,INSD:BP588332.1,INSD:EH868786.1
                     ,INSD:EL220597.1,INSD:BP587488.1,INSD:T22839.1,INSD:ES0058
                     77.1,INSD:ES181978.1,INSD:EH951344.1,INSD:EG528785.1,INSD:
                     BP782270.1,INSD:AV522060.1,INSD:AV557185.1,INSD:EH830858.1
                     ,INSD:EL179076.1,INSD:BP613853.1,INSD:EL202953.1,INSD:EH81
                     2537.1,INSD:N96459.1,INSD:BP591776.1,INSD:ES036620.1,INSD:
                     EG462512.1,INSD:AV560367.1,INSD:EL286277.1,INSD:EH988580.1
                     ,INSD:BP839486.1,INSD:EL309380.1,INSD:EL187921.1,INSD:EL21
                     6882.1,INSD:EL095180.1,INSD:BP616325.1,INSD:EL140159.1,INS
                     D:BP793195.1,INSD:BP614022.1,INSD:EL019748.1,INSD:EL161088
                     .1,INSD:EH957416.1,INSD:Z47588.1,INSD:EL084734.1,INSD:AV81
                     5654.1,INSD:ES035820.1,INSD:EH829719.1,INSD:EL323149.1,INS
                     D:EH897692.1,INSD:EH836195.1,INSD:T44536.1,INSD:AV565372.1
                     ,INSD:EH868339.1,INSD:BP596027.1,INSD:EL109223.1,INSD:EL18
                     9475.1,INSD:EL204571.1,INSD:EL300716.1,INSD:EL209085.1,INS
                     D:EL230447.1,INSD:EL178450.1,INSD:DR376271.1,INSD:BP620916
                     .1,INSD:BP596083.1,INSD:CK118536.1,INSD:EL097622.1,INSD:EL
                     097668.1,INSD:EL194747.1,INSD:BP790820.1,INSD:EL084353.1,I
                     NSD:EL200111.1,INSD:EL075216.1,INSD:EG493476.1,INSD:EL0119
                     85.1,INSD:EH893203.1,INSD:EH853271.1,INSD:BP786218.1,INSD:
                     EL284491.1,INSD:EL238345.1,INSD:AV792359.1,INSD:AV565597.1
                     ,INSD:EH893306.1,INSD:BP807571.1,INSD:EL033236.1,INSD:BU63
                     6596.1,INSD:EL275854.1,INSD:AV790059.1,INSD:AV800596.1,INS
                     D:EL287139.1,INSD:EL110823.1,INSD:EL306322.1,INSD:EL203086
                     .1,INSD:BP664923.1,INSD:EL037684.1,INSD:EL199345.1,INSD:EH
                     987293.1,INSD:EH850764.1,INSD:ES081612.1,INSD:EH888832.1,I
                     NSD:EH802598.1,INSD:T44033.1,INSD:EH929903.1,INSD:N37214.1
                     ,INSD:AV519912.1,INSD:BP566226.1,INSD:EL101201.1,INSD:EL22
                     6225.1,INSD:EH818411.1,INSD:EL255365.1,INSD:AV806123.1,INS
                     D:EL081551.1,INSD:AV562799.1,INSD:EL288206.1,INSD:EL249271
                     .1,INSD:BP580134.1,INSD:EL079160.1,INSD:EH834411.1,INSD:BP
                     619457.1,INSD:EL291835.1,INSD:BP618874.1,INSD:AV820198.1,I
                     NSD:EL318773.1,INSD:EL299036.1,INSD:EL212476.1,INSD:BP6385
                     11.1,INSD:BP611283.1,INSD:AV797296.1,INSD:EH843701.1,INSD:
                     EL317634.1,INSD:EL274384.1,INSD:EL211660.1,INSD:EL117281.1
                     ,INSD:AV564077.1,INSD:EH800187.1,INSD:EH941804.1,INSD:AV79
                     2065.1,INSD:EH971045.1,INSD:EH913120.1,INSD:AV785530.1,INS
                     D:EL301642.1,INSD:EH975283.1,INSD:BP786855.1,INSD:BP594926
                     .1,INSD:EL118303.1,INSD:EH833000.1,INSD:EL067448.1,INSD:EL
                     098280.1,INSD:EL222529.1,INSD:R65043.1,INSD:BP565953.1,INS
                     D:BP568056.1,INSD:EH990435.1,INSD:EL304064.1,INSD:EL037850
                     .1,INSD:EH981968.1,INSD:EH879562.1,INSD:AV810342.1,INSD:ES
                     084157.1,INSD:EH976364.1,INSD:EH971881.1,INSD:EL214322.1,I
                     NSD:BP600729.1,INSD:EL338257.1,INSD:EL117435.1,INSD:BP7803
                     35.1,INSD:BP570745.1,INSD:EL185857.1,INSD:EH893564.1,INSD:
                     N37295.1,INSD:CD533019.1,INSD:EL300179.1,INSD:CB257651.1,I
                     NSD:AV805612.1,INSD:EH934895.1,INSD:BP791961.1,INSD:BP6212
                     66.1,INSD:BP567042.1,INSD:R83988.1,INSD:AV806612.1,INSD:EL
                     280572.1,INSD:EL054885.1,INSD:BP639593.1,INSD:EL016137.1,I
                     NSD:EL240843.1,INSD:BP784600.1,INSD:EH866330.1,INSD:EH8798
                     38.1,INSD:EL008243.1,INSD:EL080581.1,INSD:EL089133.1,INSD:
                     EH887306.1,INSD:EH976395.1,INSD:EL294861.1,INSD:BP634471.1
                     ,INSD:EL027864.1,INSD:BP792373.1,INSD:EL293227.1,INSD:EL30
                     9331.1,INSD:ES176168.1,INSD:EL139831.1,INSD:EL143108.1,INS
                     D:EL983295.1,INSD:EL273840.1,INSD:EL274318.1,INSD:EH838114
                     .1,INSD:EH972754.1,INSD:BP565865.1,INSD:EH878953.1,INSD:BP
                     639203.1,INSD:EL217395.1,INSD:EL336029.1,INSD:EL050629.1,I
                     NSD:EH871960.1,INSD:BP563966.1,INSD:EH816610.1,INSD:AV8199
                     46.1,INSD:CD530454.1,INSD:BP573948.1,INSD:EH880443.1,INSD:
                     EL049786.1,INSD:CB259935.1,INSD:EH822991.1,INSD:EL089008.1
                     ,INSD:BP662886.1,INSD:EL256872.1,INSD:AV560205.1,INSD:EH98
                     0833.1,INSD:EH952975.1,INSD:EH917483.1,INSD:EH844035.1,INS
                     D:EH951682.1,INSD:BP624116.1,INSD:EL010458.1,INSD:AV519255
                     .1,INSD:EL290076.1,INSD:EH824001.1,INSD:EL175801.1,INSD:BP
                     566163.1,INSD:EH898754.1,INSD:BP794593.1,INSD:EL104080.1,I
                     NSD:EH850516.1,INSD:EL065120.1,INSD:BP790036.1,INSD:BP7863
                     33.1,INSD:BP653176.1,INSD:EL210628.1,INSD:EL016439.1,INSD:
                     EL286494.1,INSD:EH796438.1,INSD:EL336500.1,INSD:EL320550.1
                     ,INSD:BE521035.1,INSD:BP568343.1,INSD:AV789195.1,INSD:BP82
                     9597.1,INSD:AV809103.1,INSD:EL081394.1,INSD:EL251091.1,INS
                     D:BP612361.1,INSD:EL179236.1,INSD:BP607942.1,INSD:R64979.1
                     ,INSD:EL046548.1,INSD:EL300300.1,INSD:EL007935.1,INSD:BP78
                     9830.1,INSD:EL060116.1,INSD:EG449495.1,INSD:DR379775.1,INS
                     D:CB264752.1,INSD:CK118578.1,INSD:BP600708.1,INSD:R90220.1
                     ,INSD:AA712121.1,INSD:EH951323.1,INSD:AV793759.1,INSD:CF65
                     1381.1,INSD:EH881276.1,INSD:AV796914.1,INSD:N64941.1,INSD:
                     BP621689.1,INSD:BP564815.1,INSD:AV786359.1,INSD:BP589344.1
                     ,INSD:EH987842.1,INSD:BP587668.1,INSD:AV563299.1,INSD:R298
                     42.1,INSD:EH798184.1,INSD:BP609726.1,INSD:BP582320.1,INSD:
                     EL163281.1,INSD:EL181790.1,INSD:EH811727.1,INSD:EL086567.1
                     ,INSD:BP608292.1,INSD:EL091432.1,INSD:EL032782.1,INSD:BP78
                     4716.1,INSD:ES109768.1,INSD:EL238835.1,INSD:EH815050.1,INS
                     D:EL007969.1,INSD:EL300218.1,INSD:EH822562.1,INSD:EL990874
                     .1,INSD:BP789138.1,INSD:EH924700.1,INSD:BP603905.1,INSD:EH
                     928132.1,INSD:EH883254.1,INSD:EL980309.1,INSD:EH868653.1,I
                     NSD:EL338963.1,INSD:T42362.1,INSD:EH858021.1,INSD:EH904730
                     .1,INSD:EH869680.1,INSD:ES003918.1,INSD:EH889123.1,INSD:EL
                     311373.1,INSD:BP830302.1,INSD:EL254409.1,INSD:EL134018.1,I
                     NSD:EH803685.1,INSD:EL193004.1,INSD:EL123095.1,INSD:EL2116
                     87.1,INSD:BP587573.1,INSD:BP572572.1,INSD:EH994186.1,INSD:
                     BP779881.1,INSD:EL167705.1,INSD:EL235672.1,INSD:EH932447.1
                     ,INSD:BP590846.1,INSD:BP564736.1,INSD:EH961914.1,INSD:EL14
                     8314.1,INSD:BP581832.1,INSD:EH947385.1,INSD:H76353.1,INSD:
                     EL045829.1,INSD:EL213917.1,INSD:EL149881.1,INSD:EL214649.1
                     ,INSD:AV564954.1,INSD:EL317440.1,INSD:EL257360.1,INSD:BP78
                     6553.1,INSD:EH991976.1,INSD:EH889595.1,INSD:AV566508.1,INS
                     D:BP595834.1,INSD:EH798458.1,INSD:BP634734.1,INSD:EL319536
                     .1,INSD:EH945698.1,INSD:BP610103.1,INSD:BP608522.1,INSD:AV
                     558429.1,INSD:EL239386.1,INSD:EL074624.1,INSD:EL065794.1,I
                     NSD:EL054659.1,INSD:AV518587.1,INSD:BP578286.1,INSD:BP7865
                     35.1,INSD:EL164723.1,INSD:AV802782.1,INSD:AV812719.1,INSD:
                     BP616178.1,INSD:EG493491.1,INSD:EL167110.1,INSD:BP607469.1
                     ,INSD:EL137716.1,INSD:EH968308.1,INSD:EH843313.1,INSD:EL31
                     6668.1,INSD:EH796292.1,INSD:EL200565.1,INSD:EL001166.1,INS
                     D:ES046020.1,INSD:EL157363.1,INSD:EH904170.1,INSD:EG488856
                     .1,INSD:EL267412.1,INSD:BP779584.1,INSD:EH941496.1,INSD:EL
                     107975.1,INSD:EL113596.1,INSD:BP614150.1,INSD:EL193503.1,I
                     NSD:BP788422.1,INSD:ES041896.1,INSD:EL175964.1,INSD:EL0790
                     63.1,INSD:EH990415.1,INSD:EL156929.1,INSD:EL160724.1,INSD:
                     ES168539.1,INSD:EH946825.1,INSD:BP610706.1,INSD:EG493490.1
                     ,INSD:EH887817.1,INSD:EL153049.1,INSD:AV818247.1,INSD:EL96
                     7965.1,INSD:Z26713.1,INSD:AV816786.1,INSD:H36015.1,INSD:T4
                     4595.1,INSD:AV809327.1,INSD:EH976106.1,INSD:EH813674.1,INS
                     D:EH990330.1,INSD:EL019552.1,INSD:EL260676.1,INSD:EL219374
                     .1,INSD:AI100505.1,INSD:EH914551.1,INSD:ES068318.1,INSD:EH
                     966263.1,INSD:ES170348.1,INSD:EL225647.1,INSD:EL007418.1,I
                     NSD:EL140746.1,INSD:AV811547.1,INSD:EH847278.1,INSD:EL0983
                     28.1,INSD:EL070661.1,INSD:EH837896.1,INSD:EL204154.1,INSD:
                     EL261468.1,INSD:EL248192.1,INSD:EL165045.1,INSD:EL262289.1
                     ,INSD:EG435518.1,INSD:BP615458.1,INSD:EL113617.1,INSD:EL16
                     3294.1,INSD:EL025891.1,INSD:EL045831.1,INSD:EL328894.1,INS
                     D:BP643900.1,INSD:BP613055.1,INSD:AV802897.1,INSD:EH916281
                     .1,INSD:EL202226.1,INSD:EL084131.1,INSD:BP572015.1,INSD:AV
                     552580.1,INSD:EL142411.1,INSD:EL199651.1,INSD:CK121484.1,I
                     NSD:EL140855.1,INSD:AV811117.1,INSD:EH895765.1,INSD:EH8744
                     79.1,INSD:EL064204.1,INSD:EH914712.1,INSD:BP607718.1,INSD:
                     AV800377.1,INSD:EL003056.1,INSD:AV548445.1,INSD:EL254797.1
                     ,INSD:CK118574.1,INSD:EL135299.1,INSD:EL120347.1,INSD:AV78
                     7551.1,INSD:EL227737.1,INSD:AV519716.1,INSD:BP624468.1,INS
                     D:BP611514.1,INSD:EL079001.1,INSD:BE527284.1,INSD:BP650395
                     .1,INSD:AV807083.1,INSD:EL086074.1,INSD:EH797701.1,INSD:EH
                     884879.1,INSD:EL292129.1,INSD:EL281112.1,INSD:EH926873.1,I
                     NSD:EH929423.1,INSD:EL990083.1,INSD:BP645525.1,INSD:EL1675
                     19.1,INSD:EL201104.1,INSD:BP781032.1,INSD:EG449496.1,INSD:
                     EH803801.1,INSD:EH895265.1,INSD:EL322109.1,INSD:EH838238.1
                     ,INSD:EH876483.1,INSD:BP668560.1,INSD:BP607269.1,INSD:AV78
                     7977.1,INSD:AV813263.1,INSD:EL132922.1,INSD:BP795195.1,INS
                     D:BP598313.1,INSD:EG521720.1,INSD:EH854218.1,INSD:EL102338
                     .1,INSD:BP780642.1,INSD:AV795000.1,INSD:ES005825.1,INSD:EL
                     318294.1,INSD:EH809844.1,INSD:EH984739.1,INSD:EL021605.1,I
                     NSD:AV564478.1,INSD:EL210622.1,INSD:BP615473.1,INSD:BP5801
                     82.1,INSD:H36534.1,INSD:EH893335.1,INSD:ES135115.1,INSD:BP
                     795516.1,INSD:EH950664.1,INSD:EL256604.1,INSD:ES018942.1,I
                     NSD:BP651834.1,INSD:ES184768.1,INSD:EH804955.1,INSD:EH9123
                     75.1,INSD:BP612200.1,INSD:EH825315.1,INSD:EL073412.1,INSD:
                     AV562106.1,INSD:EH893642.1,INSD:EL305454.1,INSD:EH853328.1
                     ,INSD:AV814611.1,INSD:DR222939.1,INSD:BP778708.1,INSD:T416
                     12.1,INSD:EL989538.1,INSD:EH944395.1,INSD:EL069840.1,INSD:
                     EL093814.1,INSD:EL181686.1,INSD:AV564627.1,INSD:EL005673.1
                     ,INSD:EH830342.1,INSD:EH866092.1,INSD:EH798523.1,INSD:EH96
                     3765.1,INSD:EH934054.1,INSD:BP565609.1,INSD:EL182080.1,INS
                     D:EL073042.1,INSD:BP615227.1,INSD:EL147116.1,INSD:AV790898
                     .1,INSD:EH911796.1,INSD:EL013304.1,INSD:AV810969.1,INSD:EH
                     989711.1,INSD:F20140.1,INSD:EL248923.1,INSD:EH899549.1,INS
                     D:EH842776.1,INSD:AV783973.1,INSD:BE530858.1,INSD:BP665659
                     .1,INSD:EH959775.1,INSD:EL185915.1,INSD:EL266860.1,INSD:EG
                     449494.1,INSD:EH835372.1,INSD:EL215165.1,INSD:T76454.1,INS
                     D:BP630024.1,INSD:EH965615.1,INSD:AV786401.1,INSD:ES164974
                     .1,INSD:EH944324.1,INSD:EH821667.1,INSD:EH804603.1,INSD:EL
                     138756.1,INSD:EL130088.1,INSD:EH809015.1,INSD:EH980733.1,I
                     NSD:EL092665.1,INSD:EL332297.1,INSD:BP601066.1,INSD:AV5627
                     23.1,INSD:EL053585.1,INSD:EL215609.1,INSD:DR378195.1,INSD:
                     EH941849.1,INSD:AV550874.1,INSD:EH935232.1,INSD:EL288506.1
                     ,INSD:BP573938.1,INSD:AV817279.1,INSD:DR377328.1,INSD:AV80
                     7459.1,INSD:EL255835.1,INSD:EH795773.1,INSD:AV561777.1,INS
                     D:EL341311.1,INSD:EH952335.1,INSD:EG449497.1,INSD:EH805353
                     .1,INSD:BP617371.1,INSD:EH796482.1,INSD:BP567301.1,INSD:EL
                     111977.1,INSD:ES127518.1,INSD:BP784753.1,INSD:CD529020.1,I
                     NSD:BP660358.1,INSD:EH963870.1,INSD:AV814807.1,INSD:AV7908
                     66.1,INSD:BP793231.1,INSD:EG508265.1,INSD:BP810432.1,INSD:
                     EH933090.1,INSD:BP795765.1,INSD:EL071438.1,INSD:EL062897.1
                     ,INSD:EL306599.1,INSD:EL015160.1,INSD:EL011325.1,INSD:EL06
                     3883.1,INSD:BP777395.1,INSD:EG521603.1,INSD:EH849470.1,INS
                     D:EH882782.1,INSD:EH845900.1,INSD:EL041768.1,INSD:EL227505
                     .1,INSD:EL217119.1,INSD:BP601963.1,INSD:EH856019.1,INSD:EL
                     276381.1,INSD:EL143694.1,INSD:EH855005.1,INSD:EL177287.1,I
                     NSD:EH854776.1,INSD:AV532803.1,INSD:EL290691.1,INSD:EH8349
                     82.1,INSD:EH803084.1,INSD:AV815683.1,INSD:EL091812.1,INSD:
                     BP635256.1,INSD:ES120790.1,INSD:EL315236.1,INSD:AV566045.1
                     ,INSD:EH795517.1,INSD:EH900212.1,INSD:AV519921.1,INSD:H765
                     42.1,INSD:ES208413.1,INSD:EL174862.1,INSD:AV815462.1,INSD:
                     BP615955.1,INSD:EH841663.1,INSD:EH905645.1,INSD:BP666148.1
                     ,INSD:EH806271.1,INSD:EL208187.1,INSD:EL256267.1,INSD:EH98
                     0088.1,INSD:EL152197.1,INSD:EL276513.1,INSD:EL279125.1,INS
                     D:EL102153.1,INSD:BP790764.1,INSD:EL973262.1,INSD:EL214694
                     .1,INSD:EH961625.1,INSD:EH801300.1,INSD:ES100585.1,INSD:EL
                     281506.1,INSD:EH824572.1,INSD:EL044832.1,INSD:EH867356.1,I
                     NSD:AV787480.1,INSD:EL303149.1,INSD:AV809943.1,INSD:EL0042
                     93.1,INSD:AV791644.1,INSD:EL311969.1,INSD:T04054.1,INSD:EL
                     019681.1,INSD:EH836551.1,INSD:EL155809.1,INSD:EH927945.1,I
                     NSD:EL135455.1,INSD:AV561193.1,INSD:EL141129.1,INSD:EL1864
                     15.1,INSD:AA712144.1,INSD:EL096790.1,INSD:EL148275.1,INSD:
                     EH897436.1,INSD:EL089376.1,INSD:DR372218.1,INSD:CB258092.1
                     ,INSD:EL189791.1,INSD:EH927130.1,INSD:EH994531.1,INSD:AV54
                     4113.1,INSD:EH900079.1,INSD:AV804815.1,INSD:AV800340.1,INS
                     D:EL240026.1,INSD:EL065164.1,INSD:BP615708.1,INSD:BP586062
                     .1,INSD:EL291820.1,INSD:EH938389.1,INSD:EL317771.1,INSD:EL
                     295419.1,INSD:EH935972.1,INSD:EH946932.1,INSD:EL979482.1,I
                     NSD:EL153839.1,INSD:T21416.1,INSD:EL087578.1,INSD:AV551669
                     .1,INSD:EH965267.1,INSD:EL202043.1,INSD:T44106.1,INSD:EH92
                     5988.1,INSD:ES039138.1,INSD:EH957940.1,INSD:BP788336.1,INS
                     D:CB260405.1,INSD:BP593148.1,INSD:EL008151.1,INSD:EH936685
                     .1,INSD:EH909249.1,INSD:EL243977.1,INSD:EL275981.1,INSD:BP
                     603617.1,INSD:AV527364.1,INSD:AV556900.1,INSD:AV809649.1,I
                     NSD:BP600813.1,INSD:BP634784.1,INSD:EL117739.1,INSD:EL1359
                     28.1,INSD:BP662568.1,INSD:EL251489.1,INSD:EH934481.1,INSD:
                     EH806252.1,INSD:EL041362.1,INSD:EL069946.1,INSD:AV539263.1
                     ,INSD:EH962945.1,INSD:EH945245.1,INSD:EL012152.1,INSD:EG49
                     3477.1,INSD:BP611344.1,INSD:EH857233.1,INSD:EL007789.1,INS
                     D:BP644210.1,INSD:EH819760.1,INSD:BP780182.1,INSD:EL336055
                     .1,INSD:BE037820.1,INSD:BP622160.1,INSD:BP565539.1,INSD:BP
                     631426.1,INSD:AV793689.1,INSD:EH963595.1,INSD:EL156475.1,I
                     NSD:EH971892.1,INSD:EL026050.1,INSD:CK120497.1,INSD:BP6167
                     87.1,INSD:EL032676.1,INSD:EH838957.1,INSD:EL993700.1,INSD:
                     EH884383.1,INSD:EL070778.1,INSD:EH973911.1,INSD:BP572657.1
                     ,INSD:EL180054.1,INSD:EH952488.1,INSD:EH907839.1,INSD:EH88
                     4355.1,INSD:AV563721.1,INSD:BP610867.1,INSD:CB074630.1,INS
                     D:AV564797.1,INSD:AV794401.1,INSD:EL986686.1,INSD:EL290115
                     .1,INSD:EL019915.1,INSD:EL267961.1,INSD:EL157109.1,INSD:EH
                     986089.1,INSD:EH833952.1,INSD:EL088142.1,INSD:EH960852.1,I
                     NSD:ES100770.1,INSD:EL167464.1,INSD:EL215853.1,INSD:EL2681
                     71.1,INSD:EL255709.1,INSD:EH957710.1,INSD:EH899126.1,INSD:
                     EH890806.1,INSD:BP588517.1,INSD:EH830216.1,INSD:EH836423.1
                     ,INSD:EG521600.1,INSD:EL105199.1,INSD:BP780372.1,INSD:EL31
                     8979.1,INSD:EL255576.1,INSD:EH944374.1,INSD:ES019134.1,INS
                     D:EH946114.1,INSD:EL061683.1,INSD:BP670891.1,INSD:T75972.1
                     ,INSD:EH877472.1,INSD:EL036533.1,INSD:EL139978.1,INSD:ES10
                     0965.1,INSD:BP786264.1,INSD:EL314236.1,INSD:EL296729.1,INS
                     D:EL304327.1,INSD:EL265232.1,INSD:EL030101.1,INSD:BP628387
                     .1,INSD:BP650055.1,INSD:EH885184.1,INSD:EH910753.1,INSD:EH
                     985180.1,INSD:EH887344.1,INSD:EL007875.1,INSD:AV558589.1,I
                     NSD:EL042857.1,INSD:EH980986.1,INSD:R30363.1,INSD:BP598350
                     .1,INSD:BP577262.1,INSD:BP839410.1,INSD:EH840268.1,INSD:AV
                     539439.1,INSD:EL291776.1,INSD:EL256896.1,INSD:R84074.1,INS
                     D:BP603703.1,INSD:EL067740.1,INSD:BP592390.1,INSD:CF653116
                     .1,INSD:EH923956.1,INSD:EH922339.1,INSD:BP595034.1,INSD:EL
                     302875.1,INSD:EL338223.1,INSD:EH984341.1,INSD:ES091818.1,I
                     NSD:ES177641.1,INSD:EL004547.1,INSD:EL125473.1,INSD:ES0908
                     83.1,INSD:EH949531.1,INSD:EH819320.1,INSD:EL143778.1,INSD:
                     ES097610.1,INSD:EL162929.1,INSD:EH877426.1,INSD:AV558586.1
                     ,INSD:EH813976.1,INSD:EH856547.1,INSD:EH914393.1,INSD:BP79
                     1462.1,INSD:N38245.1,INSD:EL096319.1,INSD:AV564013.1,INSD:
                     EL285114.1,INSD:EL234748.1,INSD:ES210210.1,INSD:AV797168.1
                     ,INSD:EH947394.1,INSD:AV559856.1,INSD:EL000790.1,INSD:EH94
                     0657.1,INSD:BP790982.1,INSD:T21524.1,INSD:EL316722.1,INSD:
                     EL124629.1,INSD:AV565098.1,INSD:EL236372.1,INSD:EH876990.1
                     ,INSD:EL064523.1,INSD:EL043311.1,INSD:EL314509.1,INSD:EH94
                     9496.1,INSD:EL061111.1,INSD:EL226791.1,INSD:EH831218.1,INS
                     D:EH877817.1,INSD:Z18120.1,INSD:EL157759.1,INSD:EL145273.1
                     ,INSD:EL095989.1,INSD:EL325295.1,INSD:AV538304.1,INSD:EL14
                     9140.1,INSD:BP585169.1,INSD:EL128251.1,INSD:EL238128.1,INS
                     D:CF651485.1,INSD:EL979858.1,INSD:EH888619.1,INSD:BP635015
                     .1,INSD:EL286181.1,INSD:CF774071.1,INSD:EH866678.1,INSD:BP
                     616412.1,INSD:EH932406.1,INSD:EH912915.1,INSD:EH927499.1,I
                     NSD:BP797005.1,INSD:EL046243.1,INSD:AA712596.1,INSD:EL0777
                     92.1"
                     /inference="Similar to RNA
                     sequence,mRNA:INSD:BX828308.1,INSD:DQ793132.1,INSD:AF03538
                     3.1,INSD:BX832709.1"
                     /transcript_id="NM_178970.5"
                     /db_xref="GI:240255757"
                     /db_xref="GeneID:825880"
                     /db_xref="TAIR:AT4G05320"
     misc_feature    1317..1320
                     /vntifkey="21"
                     /label="AATG"
     primer          complement(1434..1451)
                     /label="JS837"
     CDS             1547..2557
                     /vntifkey="4"
                     /label="Sm/Sp no DraIII"
     mutation        2524
                     /vntifkey="62"
                     /label="G to A"
ORIGIN
        1 CGCAGCGGTC GGGCTGAACG GGGGGTTCGT GCACACAGCC CAGCTTGGAG CGAACGACCT
       61 ACACCGAACT GAGATACCTA CAGCGTGAGC TATGAGAAAG CGCCACGCTT CCCGAAGGGA
      121 GAAAGGCGGA CAGGTATCCG GTAAGCGGCA GGGTCGGAAC AGGAGAGCGC ACGAGGGAGC
      181 TTCCAGGGGG AAACGCCTGG TATCTTTATA GTCCTGTCGG GTTTCGCCAC CTCTGACTTG
      241 AGCGTCGATT TTTGTGATGC TCGTCAGGGG GGCGGAGCCT ATGGAAAAAC GCCAGCAACG
      301 CGGCCTTTTT ACGGTTCCTG GCCTTTTGCT GGCCTTTTGC TCACATGTTC TTTCCTGCGT
      361 TATCCCCTGA TTCTGTGGAT AACCGTATTA CCGCCTTTGA GTGAGCTGAT ACCGCTCGCC
      421 GCAGCCGAAC GACCGAGCGC AGCGAGTCAG TGAGCGAGGA AGCGGAAGAG CGCCCAATAC
      481 GCAAACCGCC TCTCCCCGCG CGTTGGCCGA TTCATTAATC ACTCTGTGGT CTCAGGAGTG
      541 GGACCCACGG TTCAATTATT GCCAATTTTC AGCTCCACCG TATATTTAAA AAATAAAACG
      601 ATAATGCTAA AAAAATATAA ATCGTAACGA TCGTTAAATC TCAACGGCTG GATCTTATGA
      661 CGACCGTTAG AAATTGTGGT TGTCGACGAG TCAGTAATAA ACGGCGTCAA AGTGGTTGCA
      721 GCCGGCACAC ACGAGTCGTG TTTATCAACT CAAAGCACAA ATACTTTTCC TCAACCTAAA
      781 AATAAGGCAA TTAGCCAAAA ACAACTTTGC GTGTAAACAA CGCTCAATAC ACGTGTCATT
      841 TTATTATTAG CTATTGCTTC ACCGCCTTAG CTTTCTCGTG ACCTAGTCGT CCTCGTCTTT
      901 TCTTCTTCTT CTTCTATAAA ACAATACCCA AAGAGCTCTT CTTCTTCACA ATTCAGATTT
      961 CAATTTCTCA AAATCTTAAA AACTTTCTCT CAATTCTCTC TACCGTGATC AAGGTAAATT
     1021 TCTGTGTTCC TTATTCTCTC AAAATCTTCG ATTTTGTTTT CGTTCGATCC CAATTTCGTA
     1081 TATGTTCTTT GGTTTAGATT CTGTTAATCT TAGATCGAAG TCGATTTTCT GGGTTTGATC
     1141 GTTAGATATC ATCTTAATTC TCGATTAGGG TTTCATAGAT ATCATCCGAT TTGTTCAAAT
     1201 AATTTGAGTT TTGTCGAATA ATTACTCTTC GATTTGTGAT TTCTATCTAG ATCTGGTGTT
     1261 AGTTTCTAGT TTGTGCGATC GAATTTGTCG ATTAATCTGA GTTTTTCTGA TTAACAAATG
     1321 TGAGACCACG AAGTGGCTCT TCAGTGGACG AAAGGGCCTC GTGATACGCC TATTTTTATA
     1381 GGTTAATGTC ATGATAATAA TGGTTTCTTA GACGTCAGGT GGCACTTTTC GGGGAAATGT
     1441 GCGCGGAACC CCTATTTGTT TATTTTTCTA AATACATTCA AATATGTATC CGCTCATGAG
     1501 ACAATAACCC TGATAAATGC TTCAATAATA TTGAAAAAGG AAGAGTATGC GCTCACGCAA
     1561 CTGGTCCAGA ACCTTGACCG AACGCAGCGG TGGTAACGGC GCAGTGGCGG TTTTCATGGC
     1621 TTGTTATGAC TGTTTTTTTG GGGTACAGTC TATGCCTCGG GCATCCAAGC AGCAAGCGCG
     1681 TTACGCCGTG GGTCGATGTT TGATGTTATG GAGCAGCAAC GATGTTACGC AGCAGGGCAG
     1741 TCGCCCTAAA ACAAAGTTAA ACATCATGAG GGAAGCGGTG ATCGCCGAAG TATCGACTCA
     1801 ACTATCAGAG GTAGTTGGCG TCATCGAGCG CCATCTCGAA CCGACGTTGC TGGCCGTACA
     1861 TTTGTACGGC TCCGCAGTGG ATGGCGGCCT GAAGCCACAC AGCGATATTG ATTTGCTGGT
     1921 TACGGTGACC GTAAGGCTTG ATGAAACAAC GCGGCGAGCT TTGATCAACG ACCTTTTGGA
     1981 AACTTCGGCT TCCCCTGGAG AGAGCGAGAT TCTCCGCGCT GTAGAAGTCA CCATTGTTGT
     2041 GCACGACGAC ATCATTCCGT GGCGTTATCC AGCTAAGCGC GAACTGCAAT TTGGAGAATG
     2101 GCAGCGCAAT GACATTCTTG CAGGTATCTT CGAGCCAGCC ACGATCGACA TTGATCTGGC
     2161 TATCTTGCTG ACAAAAGCAA GAGAACATAG CGTTGCCTTG GTAGGTCCAG CGGCGGAGGA
     2221 ACTCTTTGAT CCGGTTCCTG AACAGGATCT ATTTGAGGCG CTAAATGAAA CCTTAACGCT
     2281 ATGGAACTCG CCGCCCGACT GGGCTGGCGA TGAGCGAAAT GTAGTGCTTA CGTTGTCCCG
     2341 CATTTGGTAC AGCGCAGTAA CCGGCAAAAT CGCGCCGAAG GATGTCGCTG CCGACTGGGC
     2401 AATGGAGCGC CTGCCGGCCC AGTATCAGCC CGTCATACTT GAAGCTAGAC AGGCTTATCT
     2461 TGGACAAGAA GAAGATCGCT TGGCCTCGCG CGCAGATCAG TTGGAAGAAT TTGTCCATTA
     2521 CGTAAAAGGC GAGATCACCA AGGTAGTCGG CAAATAACTG TCAGACCAAG TTTACTCATA
     2581 TATACTTTAG ATTGATTTAA AACTTCATTT TTAATTTAAA AGGATCTAGG TGAAGATCCT
     2641 TTTTGATAAT CTCATGACCA AAATCCCTTA ACGTGAGTTT TCGTTCCACT GAGCGTCAGA
     2701 CCCCGTAGAA AAGATCAAAG GATCTTCTTG AGATCCTTTT TTTCTGCGCG TAATCTGCTG
     2761 CTTGCAAACA AAAAAACCAC CGCTACCAGC GGTGGTTTGT TTGCCGGATC AAGAGCTACC
     2821 AACTCTTTTT CCGAAGGTAA CTGGCTTCAG CAGAGCGCAG ATACCAAATA CTGTCCTTCT
     2881 AGTGTAGCCG TAGTTAGGCC ACCACTTCAA GAACTCTGTA GCACCGCCTA CATACCTCGC
     2941 TCTGCTAATC CTGTTACCAG TGGCTGCTGC CAGTGGCGAT AAGTCGTGTC TTACCGGGTT
     3001 GGACTCAAGA CGATAGTTAC CGGATAAGG
//
