# Supplementary material for: Peripheral infrastructure vectors and an extended set of plant parts for the Modular Cloning system
Source: PLoS One. 2018 May 30;13(5):e0197185. doi: 10.1371/journal.pone.0197185 (PMC5976141; doi:10.1371/journal.pone.0197185)
Supplement: S1 File — (ZIP) [file pone.0197185.s005.zip › B9_pJOG603_[Pro+5U] RPS5a AT3G11940.gbk]

LOCUS       pJOG603_[Pro+5U]_RPS5a_AT3G11940      3910 bp    DNA     circular UNA 10-MAR-2009
COMMENT     This file is created by Vector NTI
            http://www.invitrogen.com/
FEATURES             Location/Qualifiers
     misc_feature    join(3598..3910,1..302)
                     /vntifkey="21"
                     /label="rep (pMB1)"
     rep_origin      complement(287)
                     /vntifkey="33"
                     /label="ORI"
                     /note="RNaseH cleavage point"
     primer          395..414
                     /label="JS836"
     gene            <535..1714
                     /gene="HST"
                     /locus_tag="AT3G11945"
                     /gene_synonym="ATHST"
                     /gene_synonym="homogentisate prenyltransferase"
                     /gene_synonym="HST"
                     /gene_synonym="PDS2"
                     /gene_synonym="PHYTOENE DESATURATION 2"
                     /note="Encodes a protein involved in plastoquinone-9
                     biosynthesis. The enzyme possesses homogentisate
                     prenyltransferase activity and was shown to use solanesyl
                     diphosphate, farnesyl diphosphate and
                     geranylgeranyldiphosphate as prenyl donors, but not
                     phytyldiphosphate. This gene At3g11945 derives from a
                     split of At3g11950, publications Tian et al (2007) and
                     Sadre et al (2006) refer to this gene as At3g11950."
                     /db_xref="TAIR:AT3G11945"
     promoter        539..2197
                     /label="RPS5a promoter fragment"
     CDS             join(565..657,814..931,1107..1169,1313..1345,1438..1512)
                     /gene="HST"
                     /locus_tag="AT3G11945"
                     /gene_synonym="ATHST"
                     /gene_synonym="homogentisate prenyltransferase"
                     /gene_synonym="HST"
                     /gene_synonym="PDS2"
                     /gene_synonym="PHYTOENE DESATURATION 2"
                     /inference="Similar to RNA
                     sequence,EST:INSD:EL101308.1,INSD:EH843844.1,INSD:EL196767
                     .1,INSD:EL077181.1,INSD:EL201897.1,INSD:EH976904.1,INSD:EL
                     102849.1,INSD:EL214489.1,INSD:EL337352.1,INSD:AV520865.1,I
                     NSD:EL333171.1,INSD:EL339239.1,INSD:EH853379.1,INSD:EL1283
                     59.1,INSD:EL283604.1,INSD:EH849368.1,INSD:EL114660.1,INSD:
                     EL137732.1,INSD:EL971614.1,INSD:EH974687.1,INSD:EL178242.1
                     ,INSD:EL218085.1,INSD:EL019691.1,INSD:EL097155.1,INSD:EH92
                     2883.1,INSD:EH990755.1,INSD:EL335191.1,INSD:BP787367.1,INS
                     D:EG510418.1,INSD:EH932133.1,INSD:EH815304.1,INSD:EL088692
                     .1,INSD:AV535920.1,INSD:EL148405.1,INSD:AV535532.1,INSD:EH
                     918381.1,INSD:EH904454.1,INSD:EL149599.1,INSD:EL989313.1,I
                     NSD:EH985432.1,INSD:ES001574.1,INSD:AV527881.1,INSD:EL2090
                     60.1,INSD:ES188722.1,INSD:EL034234.1,INSD:EL214454.1,INSD:
                     BP787076.1,INSD:EH845200.1,INSD:EL161322.1,INSD:EL321585.1
                     ,INSD:EL028080.1,INSD:EL086893.1,INSD:EL297922.1,INSD:EH86
                     0457.1,INSD:EL233381.1,INSD:EL006902.1,INSD:EL202450.1,INS
                     D:EH934163.1,INSD:EL261233.1,INSD:EL304903.1"
                     /note="homogentisate prenyltransferase (HST); CONTAINS
                     InterPro DOMAIN/s: UbiA prenyltransferase
                     (InterPro:IPR000537); BEST Arabidopsis thaliana protein
                     match is: homogentisate phytyltransferase 1
                     (TAIR:AT2G18950.1); Has 1367 Blast hits to 1364 proteins
                     in 371 species: Archae - 252; Bacteria - 598; Metazoa -
                     1; Fungi - 4; Plants - 199; Viruses - 0; Other Eukaryotes
                     - 313 (source: NCBI BLink); GO_component: GO:0009941 -
                     chloroplast envelope [Evidence IDA] [PMID 17569077];
                     GO_function: GO:0010355 - homogentisate
                     farnesyltransferase activity [Evidence IDA] [PMID
                     16989822]; GO_function: GO:0010356 - homogentisate
                     geranylgeranyltransferase activity [Evidence IDA] [PMID
                     16989822]; GO_function: GO:0010357 - homogentisate
                     solanesyltransferase activity [Evidence IDA] [PMID
                     16989822]; GO_process: GO:0010236 - plastoquinone
                     biosynthetic process [Evidence IMP] [PMID 16989822]"
                     /codon_start=1
                     /product="homogentisate prenyltransferase"
                     /protein_id="AEE75126.1"
                     /db_xref="GI:332641605"
                     /db_xref="TAIR:AT3G11945"
                     /translation="MELSISQSPRVRFSSLAPRFLAASHHHRPSVHLAGKFISLPRDV
                     RFTSLSTSRMRILAVALTFKSRCVYVNYEIPKDQILVGAAESDDPVLDRIARFQNACW
                     RFLRPHTIRGTALGSTALVTRALIENTHLIKWSLVLKALSGLLALICGNGYIVGINQI
                     YDIGIDKVNKPYLPIAAGDLSVQSAWLLVIFFAIAGLLVVGFNFGPFITSLYSLGLFL
                     GTIYSVPPLRMKRFPVAAFLIIATVRGFLLNFGVYHATRAALGLPFQWSAPVAFITSF
                     VTLFALVIAITKDLPDVEGDRKFQISTLATKLGVRNIAFLGSGLLLVNYVSAISLAFY
                     MPQVFRGSLMIPAHVILASGLIFQTWVLEKANYTKEAISGYYRFIWNLFYAEYLLFPF
                     L"
     mRNA            join(565..657,814..931,1107..1169,1313..1345,1438..1714)
                     /gene="HST"
                     /locus_tag="AT3G11945"
                     /gene_synonym="ATHST"
                     /gene_synonym="homogentisate prenyltransferase"
                     /gene_synonym="HST"
                     /gene_synonym="PDS2"
                     /gene_synonym="PHYTOENE DESATURATION 2"
                     /product="homogentisate solanesyltransferase"
                     /inference="Similar to RNA
                     sequence,EST:INSD:EL101308.1,INSD:EH843844.1,INSD:EL196767
                     .1,INSD:EL077181.1,INSD:EL281990.1,INSD:EL201897.1,INSD:EH
                     976904.1,INSD:EL102849.1,INSD:EL337352.1,INSD:EL214489.1,I
                     NSD:AV520865.1,INSD:EL333171.1,INSD:EL339239.1,INSD:EL2836
                     04.1,INSD:EH853379.1,INSD:EL128359.1,INSD:EH835319.1,INSD:
                     EL193428.1,INSD:EH849368.1,INSD:BX840329.1,INSD:EL114660.1
                     ,INSD:EL137732.1,INSD:EL971614.1,INSD:EH974687.1,INSD:EL17
                     8242.1,INSD:EL218085.1,INSD:EL094695.1,INSD:EL019691.1,INS
                     D:EL097155.1,INSD:EH922883.1,INSD:EL335191.1,INSD:EH990755
                     .1,INSD:BP787367.1,INSD:EG510418.1,INSD:EH932133.1,INSD:EH
                     815304.1,INSD:EL088692.1,INSD:AV535920.1,INSD:EL148405.1,I
                     NSD:AV535532.1,INSD:EH918381.1,INSD:EH904454.1,INSD:CB0742
                     47.1,INSD:EL149599.1,INSD:EL989313.1,INSD:EH985432.1,INSD:
                     ES001574.1,INSD:AV527881.1,INSD:EL209060.1,INSD:ES188722.1
                     ,INSD:EL034234.1,INSD:EL214454.1,INSD:BP787076.1,INSD:EH84
                     5200.1,INSD:EL161322.1,INSD:EL321585.1,INSD:EL028080.1,INS
                     D:EL086893.1,INSD:EL297922.1,INSD:EH860457.1,INSD:EH859888
                     .1,INSD:EL233381.1,INSD:EL006902.1,INSD:DR380908.1,INSD:EL
                     202450.1,INSD:EL304903.1,INSD:EL261233.1,INSD:EH934163.1"
                     /inference="Similar to RNA
                     sequence,mRNA:INSD:DQ231060.1,INSD:BX826064.1,INSD:BX82364
                     8.1,INSD:BX825007.1"
                     /db_xref="TAIR:AT3G11945"
     gene            2047..>2197
                     /gene="RPS5A"
                     /locus_tag="AT3G11940"
                     /gene_synonym="AML1"
                     /gene_synonym="ARABIDOPSIS MINUTE-LIKE 1"
                     /gene_synonym="ATRPS5A"
                     /gene_synonym="MEC18.11"
                     /gene_synonym="ribosomal protein 5A"
                     /gene_synonym="RPS5A"
                     /note="One of two genes encoding the ribosomal protein
                     S5. Mutants have semi-dominant developmental phenotypes.
                     Most cell-division processes are delayed or disturbed in
                     the heterozygous mutant, and development is completely
                     arrested at an early embryonic stage in the homozygous
                     mutant."
                     /db_xref="TAIR:AT3G11940"
     mRNA            2047..2111
                     /gene="RPS5A"
                     /locus_tag="AT3G11940"
                     /gene_synonym="AML1"
                     /gene_synonym="ARABIDOPSIS MINUTE-LIKE 1"
                     /gene_synonym="ATRPS5A"
                     /gene_synonym="MEC18.11"
                     /gene_synonym="ribosomal protein 5A"
                     /gene_synonym="RPS5A"
                     /product="40S ribosomal protein S5-2"
                     /inference="Similar to RNA
                     sequence,EST:INSD:CB257800.1,INSD:BP661979.1,INSD:EL970714
                     .1,INSD:DR291053.1,INSD:BP585894.1,INSD:DR291047.1,INSD:BP
                     837727.1,INSD:CB258928.1,INSD:BP574779.1,INSD:ES077896.1,I
                     NSD:DR291093.1,INSD:EH885393.1,INSD:DR291046.1,INSD:ES1049
                     71.1,INSD:BP617461.1,INSD:BP833389.1,INSD:ES003648.1,INSD:
                     EL999042.1,INSD:BP663224.1,INSD:BP834980.1,INSD:EL336270.1
                     ,INSD:EL233744.1,INSD:DR291064.1,INSD:DR291052.1,INSD:EL30
                     0221.1,INSD:ES160988.1,INSD:AV565182.1,INSD:EL102359.1,INS
                     D:AA712994.1,INSD:BP670521.1,INSD:ES200172.1,INSD:BP587074
                     .1,INSD:ES210962.1,INSD:DR291057.1,INSD:ES169037.1,INSD:EL
                     972330.1,INSD:BE520183.1,INSD:EH814841.1,INSD:BP584664.1,I
                     NSD:BP622644.1,INSD:DR291098.1,INSD:BP842821.1,INSD:BP8681
                     59.1,INSD:ES215433.1,INSD:EL193753.1,INSD:EL063744.1,INSD:
                     DR291095.1,INSD:EL027305.1,INSD:AV520490.1,INSD:BP814821.1
                     ,INSD:EH893935.1,INSD:ES078009.1,INSD:EL070246.1,INSD:ES12
                     7433.1,INSD:EL972406.1,INSD:EL085166.1,INSD:BP856753.1,INS
                     D:BP670932.1,INSD:BP572454.1,INSD:EL195401.1,INSD:BP566336
                     .1,INSD:ES076214.1,INSD:BP814616.1,INSD:CB261407.1,INSD:BP
                     629625.1,INSD:AV539002.1,INSD:AV545161.1,INSD:EG440267.1,I
                     NSD:ES129692.1,INSD:EL314195.1,INSD:BP819578.1,INSD:ES1312
                     01.1,INSD:ES197993.1,INSD:DR291108.1,INSD:EL978525.1,INSD:
                     BP817964.1,INSD:EH868174.1,INSD:ES002261.1,INSD:EL271404.1
                     ,INSD:DR291029.1,INSD:EL187611.1,INSD:EL224473.1,INSD:ES02
                     8886.1,INSD:EH914926.1,INSD:ES117736.1,INSD:EG440268.1,INS
                     D:EL974223.1,INSD:DR291083.1,INSD:ES093392.1,INSD:EL031787
                     .1,INSD:BP854082.1,INSD:BP791147.1,INSD:ES188941.1,INSD:EL
                     097289.1,INSD:EH832661.1,INSD:BP813001.1,INSD:EL272851.1,I
                     NSD:BP594727.1,INSD:BP590497.1,INSD:BP840394.1,INSD:ES0832
                     10.1,INSD:ES070764.1,INSD:EL976017.1,INSD:AV542246.1,INSD:
                     ES210796.1,INSD:EH900717.1,INSD:EL979201.1,INSD:AV533693.1
                     ,INSD:DR290474.1,INSD:DR291036.1,INSD:EH980822.1,INSD:BP85
                     6706.1,INSD:BP848155.1,INSD:ES180935.1,INSD:EL113228.1,INS
                     D:ES055662.1,INSD:DR291041.1,INSD:BP850327.1,INSD:DR291088
                     .1,INSD:DR291040.1,INSD:DR291062.1,INSD:AV552979.1,INSD:DR
                     291043.1,INSD:BP847714.1,INSD:AV552955.1,INSD:DR291050.1,I
                     NSD:EL247325.1,INSD:ES165579.1,INSD:EH958234.1,INSD:EH9851
                     28.1,INSD:AV553086.1,INSD:AV530291.1,INSD:DR291102.1,INSD:
                     AV551342.1,INSD:ES063415.1,INSD:BP643895.1,INSD:EL309705.1
                     ,INSD:EL200550.1,INSD:ES109293.1,INSD:EL204482.1,INSD:EL08
                     6755.1,INSD:ES001407.1,INSD:ES167252.1,INSD:EL290441.1,INS
                     D:BP565337.1,INSD:EH928597.1,INSD:AV520567.1,INSD:EL167764
                     .1,INSD:DR291056.1,INSD:EL255497.1,INSD:EH815307.1,INSD:EH
                     841897.1,INSD:BP597615.1,INSD:BP637834.1,INSD:ES118809.1,I
                     NSD:ES112816.1,INSD:EL327403.1,INSD:EL012059.1,INSD:EL3249
                     74.1,INSD:EH842564.1,INSD:AV534031.1,INSD:ES216013.1,INSD:
                     T43530.1,INSD:EH842517.1,INSD:EL293561.1,INSD:AV542349.1,I
                     NSD:EL274264.1,INSD:BP571572.1,INSD:ES188276.1,INSD:EH9756
                     72.1,INSD:EL996973.1,INSD:EL996103.1,INSD:ES106686.1,INSD:
                     DR291082.1,INSD:ES040435.1,INSD:BP661766.1,INSD:AV545495.1
                     ,INSD:ES167820.1,INSD:ES210357.1,INSD:BP834470.1,INSD:EL05
                     3685.1,INSD:BP582425.1,INSD:EH810990.1,INSD:EH960028.1,INS
                     D:AV552967.1,INSD:AV526819.1,INSD:EL968034.1,INSD:EL972507
                     .1,INSD:BE038477.1,INSD:EH826030.1,INSD:BP821420.1,INSD:DR
                     291086.1,INSD:DR291044.1,INSD:DR291025.1,INSD:ES196358.1,I
                     NSD:ES041890.1,INSD:EH826967.1,INSD:BP845607.1,INSD:AV5314
                     66.1,INSD:EL020378.1,INSD:AV562239.1,INSD:AV556676.1,INSD:
                     BP572738.1,INSD:ES167578.1,INSD:BP654748.1,INSD:ES145446.1
                     ,INSD:AV554475.1,INSD:DR291087.1,INSD:ES172701.1,INSD:BP79
                     9720.1,INSD:EL291152.1,INSD:ES002738.1,INSD:AV552971.1,INS
                     D:ES144504.1,INSD:BP829046.1,INSD:BP632937.1,INSD:BP839307
                     .1,INSD:BP604722.1,INSD:DR291024.1,INSD:AV798564.1,INSD:DR
                     374542.1,INSD:EL980712.1,INSD:EH811016.1,INSD:ES072470.1,I
                     NSD:BP813371.1,INSD:BP850749.1,INSD:EL171086.1,INSD:DR2910
                     75.1,INSD:EL973496.1,INSD:EL208793.1,INSD:DR291061.1,INSD:
                     EL058818.1,INSD:ES193116.1,INSD:EL029353.1,INSD:AV552913.1
                     ,INSD:BP813744.1,INSD:EL136555.1,INSD:DR290476.1,INSD:EL14
                     0342.1,INSD:BP829738.1,INSD:BP825014.1,INSD:ES113461.1,INS
                     D:BP585439.1,INSD:DR290477.1,INSD:DR291039.1,INSD:ES011379
                     .1,INSD:EH847634.1,INSD:AV560608.1,INSD:EL229830.1,INSD:AV
                     564732.1,INSD:ES174606.1,INSD:EL182083.1,INSD:ES200425.1,I
                     NSD:AV534310.1,INSD:EL970217.1,INSD:ES058717.1,INSD:DR2910
                     89.1,INSD:ES031950.1,INSD:EL169841.1,INSD:EH880312.1,INSD:
                     ES186635.1,INSD:EL086301.1,INSD:ES187380.1,INSD:EL105066.1
                     ,INSD:AV558072.1,INSD:EL019577.1,INSD:ES123279.1,INSD:BP84
                     4276.1,INSD:EH812625.1,INSD:EL213188.1,INSD:DR291084.1,INS
                     D:BP594703.1,INSD:BP656506.1,INSD:AV784649.1,INSD:ES191022
                     .1,INSD:DR291101.1,INSD:AV552973.1,INSD:DR291070.1,INSD:EH
                     921525.1,INSD:BP864097.1,INSD:EL080654.1,INSD:DR291027.1,I
                     NSD:BP864661.1,INSD:EL326242.1,INSD:DR291092.1,INSD:EL1217
                     32.1,INSD:ES145357.1,INSD:BP810653.1,INSD:ES061988.1,INSD:
                     EH809337.1,INSD:AV785940.1,INSD:EH818626.1,INSD:AV552898.1
                     ,INSD:EH880462.1,INSD:EL065359.1,INSD:DR291051.1,INSD:EH92
                     2071.1,INSD:ES214630.1,INSD:DR291042.1,INSD:CB263223.1,INS
                     D:EH803691.1,INSD:EL013228.1,INSD:ES150257.1,INSD:BE528994
                     .1,INSD:EH854512.1,INSD:BP654166.1,INSD:EH897327.1,INSD:ES
                     183291.1,INSD:BP647482.1,INSD:DR291074.1,INSD:DR291105.1,I
                     NSD:AI994428.1,INSD:AV542083.1,INSD:EL041210.1,INSD:AV5352
                     95.1,INSD:ES213094.1,INSD:BP817340.1,INSD:DR291072.1,INSD:
                     BP833190.1,INSD:DR291077.1,INSD:EL973384.1,INSD:EL183822.1
                     ,INSD:DR291097.1,INSD:DR291035.1,INSD:EH923186.1,INSD:BP63
                     3353.1,INSD:ES197826.1,INSD:DR291100.1,INSD:EL318988.1,INS
                     D:BP828967.1,INSD:EL969833.1,INSD:AV552919.1,INSD:AV559486
                     .1,INSD:DR291034.1,INSD:DR291054.1,INSD:ES211597.1,INSD:DR
                     291031.1,INSD:BP866277.1,INSD:EL058076.1,INSD:EL998513.1,I
                     NSD:AV537454.1,INSD:ES084602.1,INSD:DR291081.1,INSD:BP5865
                     82.1,INSD:EL186598.1,INSD:DR291037.1,INSD:ES215375.1,INSD:
                     EL322648.1,INSD:DR290475.1,INSD:EL999961.1,INSD:DR370217.1
                     ,INSD:H36513.1,INSD:EH861637.1,INSD:BP862376.1,INSD:EL3017
                     66.1,INSD:EH926818.1,INSD:AV526921.1,INSD:EL262990.1,INSD:
                     EL980003.1,INSD:AV541686.1,INSD:ES083667.1,INSD:T43533.1,I
                     NSD:BP838085.1,INSD:BP660643.1,INSD:ES162440.1,INSD:EL0285
                     46.1,INSD:ES152883.1,INSD:EL339346.1,INSD:BP851608.1,INSD:
                     DR291076.1,INSD:EL140639.1,INSD:DR291079.1,INSD:DR291094.1
                     ,INSD:ES117256.1,INSD:EL214923.1,INSD:EL082081.1,INSD:DR29
                     1030.1,INSD:DR291073.1,INSD:EH874303.1,INSD:DR291048.1,INS
                     D:ES211105.1,INSD:AV823645.1,INSD:BP832615.1,INSD:AV549329
                     .1,INSD:DR377342.1,INSD:AV535392.1,INSD:EL215727.1,INSD:EL
                     992275.1,INSD:EL081103.1,INSD:EL084867.1,INSD:ES151236.1,I
                     NSD:BP845087.1,INSD:DR291090.1,INSD:DR291109.1,INSD:BP8007
                     29.1,INSD:DR291065.1,INSD:EH881505.1,INSD:DR291080.1,INSD:
                     ES177199.1,INSD:EL269794.1,INSD:N37914.1,INSD:EH985687.1,I
                     NSD:EL166538.1,INSD:EH914608.1,INSD:EL995960.1,INSD:DR2910
                     23.1,INSD:BP851389.1,INSD:ES155636.1,INSD:ES062691.1,INSD:
                     ES137070.1,INSD:DR291069.1,INSD:ES113283.1,INSD:EH959562.1
                     ,INSD:DR291099.1,INSD:DR291104.1,INSD:ES084512.1,INSD:DR29
                     1106.1,INSD:DR291091.1,INSD:DR291107.1,INSD:ES101335.1,INS
                     D:EL088524.1,INSD:EL113063.1,INSD:EL245111.1,INSD:EH859927
                     .1,INSD:ES084540.1,INSD:DR291059.1,INSD:DR291026.1,INSD:EL
                     194376.1,INSD:EH985026.1,INSD:BP647372.1,INSD:EL267272.1,I
                     NSD:BP634783.1,INSD:ES215981.1,INSD:DR291103.1,INSD:BP6452
                     66.1,INSD:EH836376.1,INSD:EG521907.1,INSD:EH850332.1,INSD:
                     BP645844.1,INSD:BP821953.1,INSD:DR291028.1,INSD:EL153579.1
                     ,INSD:EH982178.1,INSD:CF652963.1,INSD:EH906041.1,INSD:EG52
                     1906.1,INSD:EH809804.1,INSD:DR291033.1,INSD:ES197370.1,INS
                     D:DR291063.1,INSD:BP799293.1,INSD:EL155252.1,INSD:DR291045
                     .1,INSD:N37913.1,INSD:ES038581.1,INSD:BP847668.1,INSD:EL23
                     7296.1,INSD:EL232294.1,INSD:DR291085.1,INSD:ES182532.1,INS
                     D:EL101152.1,INSD:ES094067.1,INSD:DR291096.1,INSD:EH916851
                     .1,INSD:EL140505.1,INSD:CB255723.1,INSD:DR379975.1,INSD:EL
                     978362.1,INSD:ES190377.1,INSD:EH866638.1,INSD:EH888164.1,I
                     NSD:BP804826.1,INSD:DR291071.1,INSD:BP864625.1,INSD:EL9927
                     93.1,INSD:ES140834.1,INSD:DR291060.1,INSD:DR291032.1,INSD:
                     DR291068.1,INSD:ES153795.1,INSD:EH993859.1,INSD:CB259100.1
                     ,INSD:CB258740.1,INSD:DR291078.1,INSD:DR291055.1"
                     /inference="Similar to RNA
                     sequence,mRNA:INSD:BX824143.1,INSD:BX822969.1,INSD:BX82406
                     4.1,INSD:AY045846.1,INSD:AY091376.1,INSD:Z18496.1,INSD:BX8
                     22599.1"
                     /db_xref="TAIR:AT3G11940"
     mRNA            2086..>2197
                     /gene="RPS5A"
                     /locus_tag="AT3G11940"
                     /gene_synonym="AML1"
                     /gene_synonym="ARABIDOPSIS MINUTE-LIKE 1"
                     /gene_synonym="ATRPS5A"
                     /gene_synonym="MEC18.11"
                     /gene_synonym="ribosomal protein 5A"
                     /gene_synonym="RPS5A"
                     /product="40S ribosomal protein S5-2"
                     /inference="Similar to RNA
                     sequence,EST:INSD:EL264057.1,INSD:CB257800.1,INSD:BP661979
                     .1,INSD:EL973496.1,INSD:EL208793.1,INSD:EL970714.1,INSD:EL
                     058818.1,INSD:BP585894.1,INSD:ES193116.1,INSD:EL029353.1,I
                     NSD:AV552913.1,INSD:CB258928.1,INSD:EL136555.1,INSD:BP5747
                     79.1,INSD:DR290476.1,INSD:EL140342.1,INSD:ES077896.1,INSD:
                     EH885393.1,INSD:H35945.1,INSD:EL206403.1,INSD:BP825014.1,I
                     NSD:ES104971.1,INSD:BP617461.1,INSD:ES113461.1,INSD:BP5854
                     39.1,INSD:DR290477.1,INSD:EL153458.1,INSD:ES011379.1,INSD:
                     EH847634.1,INSD:EL999042.1,INSD:BP663224.1,INSD:AV560608.1
                     ,INSD:EL229830.1,INSD:AV564732.1,INSD:EL336270.1,INSD:DR29
                     1064.1,INSD:EL233744.1,INSD:ES200425.1,INSD:ES160988.1,INS
                     D:EL182083.1,INSD:EL300221.1,INSD:ES174606.1,INSD:AV565182
                     .1,INSD:AV534310.1,INSD:EL970217.1,INSD:AA712994.1,INSD:EL
                     102359.1,INSD:ES058717.1,INSD:ES031950.1,INSD:BP670521.1,I
                     NSD:BP587074.1,INSD:ES200172.1,INSD:EL169841.1,INSD:ES2109
                     62.1,INSD:ES186635.1,INSD:EH880312.1,INSD:EL252469.1,INSD:
                     ES187380.1,INSD:EL105066.1,INSD:EH837595.1,INSD:ES190551.1
                     ,INSD:ES169037.1,INSD:EL972330.1,INSD:EG508307.1,INSD:AV55
                     8072.1,INSD:EL019577.1,INSD:ES123279.1,INSD:DR290479.1,INS
                     D:BP844276.1,INSD:EH812625.1,INSD:BE520183.1,INSD:DR290478
                     .1,INSD:EH814841.1,INSD:EL213188.1,INSD:BP584664.1,INSD:BP
                     594703.1,INSD:BP622644.1,INSD:BP656506.1,INSD:AV784649.1,I
                     NSD:ES191022.1,INSD:ES215433.1,INSD:AV552973.1,INSD:EL1718
                     63.1,INSD:EH921525.1,INSD:EL080654.1,INSD:EL063744.1,INSD:
                     EL193753.1,INSD:EL326242.1,INSD:ES145357.1,INSD:EL121732.1
                     ,INSD:EL027305.1,INSD:AV520490.1,INSD:EH879757.1,INSD:ES06
                     1988.1,INSD:EH893935.1,INSD:AV785940.1,INSD:EH809337.1,INS
                     D:ES078009.1,INSD:EH818626.1,INSD:AV552898.1,INSD:EL070246
                     .1,INSD:EH880462.1,INSD:EL065359.1,INSD:ES127433.1,INSD:EL
                     972406.1,INSD:BP670932.1,INSD:BP572454.1,INSD:EH922071.1,I
                     NSD:ES214630.1,INSD:EL195401.1,INSD:AV551959.1,INSD:BP5663
                     36.1,INSD:ES150257.1,INSD:EL013228.1,INSD:EH803691.1,INSD:
                     EL237325.1,INSD:ES076214.1,INSD:EH854512.1,INSD:BP654166.1
                     ,INSD:CB261407.1,INSD:EH897327.1,INSD:BP629625.1,INSD:ES18
                     3291.1,INSD:BP647482.1,INSD:AI994428.1,INSD:AV539002.1,INS
                     D:AV545161.1,INSD:EH821728.1,INSD:ES158978.1,INSD:ES129692
                     .1,INSD:EG440267.1,INSD:EL041210.1,INSD:AV535295.1,INSD:ES
                     213094.1,INSD:EL314195.1,INSD:EL973384.1,INSD:ES131201.1,I
                     NSD:ES197993.1,INSD:EL183822.1,INSD:EL978525.1,INSD:DR2910
                     97.1,INSD:EH868174.1,INSD:EL271404.1,INSD:ES002261.1,INSD:
                     BP633353.1,INSD:EH923186.1,INSD:EL187611.1,INSD:ES197826.1
                     ,INSD:EL224473.1,INSD:ES028886.1,INSD:EH914926.1,INSD:EG44
                     0268.1,INSD:ES117736.1,INSD:EL974223.1,INSD:ES093392.1,INS
                     D:EL318988.1,INSD:EL969833.1,INSD:EL031787.1,INSD:BP791147
                     .1,INSD:ES188941.1,INSD:EL097289.1,INSD:EH832661.1,INSD:ES
                     211597.1,INSD:EL272851.1,INSD:BP594727.1,INSD:BP590497.1,I
                     NSD:BP840394.1,INSD:ES083210.1,INSD:EL058076.1,INSD:EL9985
                     13.1,INSD:AV537454.1,INSD:ES084602.1,INSD:BP586582.1,INSD:
                     EL186598.1,INSD:ES070764.1,INSD:ES215375.1,INSD:EL322648.1
                     ,INSD:EL976017.1,INSD:AV542246.1,INSD:ES210796.1,INSD:EG52
                     3158.1,INSD:DR290475.1,INSD:EH900717.1,INSD:EL979201.1,INS
                     D:EL999961.1,INSD:DR370217.1,INSD:EH861637.1,INSD:AV533693
                     .1,INSD:DR290474.1,INSD:EL301766.1,INSD:EH980822.1,INSD:EL
                     262990.1,INSD:DR291049.1,INSD:ES180935.1,INSD:EL980003.1,I
                     NSD:EL113228.1,INSD:AV541686.1,INSD:ES055662.1,INSD:ES0836
                     67.1,INSD:BP660643.1,INSD:ES162440.1,INSD:EL028546.1,INSD:
                     AV552979.1,INSD:ES027641.1,INSD:ES152883.1,INSD:EL339346.1
                     ,INSD:AV552955.1,INSD:ES038147.1,INSD:EL140639.1,INSD:EL24
                     7325.1,INSD:ES165579.1,INSD:EH958234.1,INSD:T46260.1,INSD:
                     EH985128.1,INSD:BE524712.1,INSD:AV530291.1,INSD:ES117256.1
                     ,INSD:EL082081.1,INSD:EL214923.1,INSD:ES063415.1,INSD:BP64
                     3895.1,INSD:EH874303.1,INSD:EL309705.1,INSD:EL200550.1,INS
                     D:ES109293.1,INSD:ES211105.1,INSD:BP832615.1,INSD:EL204482
                     .1,INSD:AV549329.1,INSD:ES001407.1,INSD:EL086755.1,INSD:ES
                     167252.1,INSD:EL290441.1,INSD:DR377342.1,INSD:AV535392.1,I
                     NSD:EL215727.1,INSD:EL081103.1,INSD:BP565337.1,INSD:EL0848
                     67.1,INSD:EH928597.1,INSD:ES151236.1,INSD:AV520567.1,INSD:
                     EL167764.1,INSD:EL255497.1,INSD:DR291067.1,INSD:EH815307.1
                     ,INSD:EH881505.1,INSD:EH841897.1,INSD:ES177199.1,INSD:EL26
                     9794.1,INSD:EH985687.1,INSD:BP597615.1,INSD:BP637834.1,INS
                     D:ES118809.1,INSD:EL166538.1,INSD:ES112816.1,INSD:EH914608
                     .1,INSD:EL327403.1,INSD:EL995960.1,INSD:EL012059.1,INSD:T2
                     2078.1,INSD:ES137070.1,INSD:ES062691.1,INSD:ES155636.1,INS
                     D:T44658.1,INSD:EH959562.1,INSD:EL324974.1,INSD:ES113283.1
                     ,INSD:EH842564.1,INSD:AV534031.1,INSD:ES207499.1,INSD:ES21
                     6013.1,INSD:EH842517.1,INSD:EL293561.1,INSD:ES084512.1,INS
                     D:AV542349.1,INSD:ES101335.1,INSD:EL274264.1,INSD:BP571572
                     .1,INSD:EL113063.1,INSD:EL088524.1,INSD:ES084540.1,INSD:ES
                     188276.1,INSD:EH859927.1,INSD:EL245111.1,INSD:EH975672.1,I
                     NSD:EL996973.1,INSD:EL996103.1,INSD:EL194376.1,INSD:BP6473
                     72.1,INSD:EH985026.1,INSD:EL267272.1,INSD:BP634783.1,INSD:
                     ES106686.1,INSD:BP661766.1,INSD:ES040435.1,INSD:ES215981.1
                     ,INSD:AV545495.1,INSD:BP645266.1,INSD:EH836376.1,INSD:EG52
                     1907.1,INSD:ES167820.1,INSD:ES210357.1,INSD:ES135481.1,INS
                     D:BP645844.1,INSD:EH850332.1,INSD:DR291058.1,INSD:BP582425
                     .1,INSD:EH810990.1,INSD:EL153579.1,INSD:EH982178.1,INSD:EH
                     906041.1,INSD:EH960028.1,INSD:EH809804.1,INSD:EG521906.1,I
                     NSD:AV552967.1,INSD:EL968034.1,INSD:ES197370.1,INSD:ES0924
                     37.1,INSD:EL972507.1,INSD:EL160256.1,INSD:EH826030.1,INSD:
                     BP821420.1,INSD:EL155252.1,INSD:ES041890.1,INSD:ES196358.1
                     ,INSD:EH826967.1,INSD:AV531466.1,INSD:EL020378.1,INSD:AV56
                     2239.1,INSD:AV556676.1,INSD:ES038581.1,INSD:EL086330.1,INS
                     D:BP572738.1,INSD:EL220825.1,INSD:ES145522.1,INSD:ES167578
                     .1,INSD:EL237296.1,INSD:EL232294.1,INSD:ES182532.1,INSD:BP
                     654748.1,INSD:ES145446.1,INSD:EL101152.1,INSD:ES094067.1,I
                     NSD:EH916851.1,INSD:ES172701.1,INSD:EL140505.1,INSD:CB2557
                     23.1,INSD:DR379975.1,INSD:ES190377.1,INSD:EL978362.1,INSD:
                     EL291152.1,INSD:EH866638.1,INSD:ES120867.1,INSD:ES002738.1
                     ,INSD:EH888164.1,INSD:AV552971.1,INSD:EL311252.1,INSD:ES14
                     4504.1,INSD:ES140834.1,INSD:BP632937.1,INSD:BP604722.1,INS
                     D:ES153795.1,INSD:CB258740.1,INSD:CB259100.1,INSD:AV798564
                     .1,INSD:EH993859.1,INSD:DR374542.1,INSD:EL980712.1,INSD:EH
                     811016.1,INSD:ES072470.1,INSD:EL171086.1"
                     /inference="Similar to RNA
                     sequence,mRNA:INSD:AY091376.1,INSD:AY086938.1,INSD:BX82292
                     5.1"
                     /db_xref="TAIR:AT3G11940"
     misc_feature    2198..2201
                     /vntifkey="21"
                     /label="AATG"
     primer          complement(2315..2332)
                     /label="JS837"
     CDS             2428..3438
                     /vntifkey="4"
                     /label="Sm/Sp no DraIII"
     mutation        3405
                     /vntifkey="62"
                     /label="G to A"
ORIGIN
        1 CGCAGCGGTC GGGCTGAACG GGGGGTTCGT GCACACAGCC CAGCTTGGAG CGAACGACCT
       61 ACACCGAACT GAGATACCTA CAGCGTGAGC TATGAGAAAG CGCCACGCTT CCCGAAGGGA
      121 GAAAGGCGGA CAGGTATCCG GTAAGCGGCA GGGTCGGAAC AGGAGAGCGC ACGAGGGAGC
      181 TTCCAGGGGG AAACGCCTGG TATCTTTATA GTCCTGTCGG GTTTCGCCAC CTCTGACTTG
      241 AGCGTCGATT TTTGTGATGC TCGTCAGGGG GGCGGAGCCT ATGGAAAAAC GCCAGCAACG
      301 CGGCCTTTTT ACGGTTCCTG GCCTTTTGCT GGCCTTTTGC TCACATGTTC TTTCCTGCGT
      361 TATCCCCTGA TTCTGTGGAT AACCGTATTA CCGCCTTTGA GTGAGCTGAT ACCGCTCGCC
      421 GCAGCCGAAC GACCGAGCGC AGCGAGTCAG TGAGCGAGGA AGCGGAAGAG CGCCCAATAC
      481 GCAAACCGCC TCTCCCCGCG CGTTGGCCGA TTCATTAATC ACTCTGTGGT CTCAGGAGCT
      541 CAACTTTTGA TTCGCTATTT GCAGTGCACC TGTGGCGTTC ATCACATCTT TTGTGACACT
      601 GTTTGCACTG GTCATTGCTA TTACAAAGGA CCTTCCTGAT GTTGAAGGAG ATCGAAAGTA
      661 AGTAACTGCA CGCATAACCA TTTTCTTTCC GCTCTTTGGC TCAATCCATT TGACAGTCAA
      721 AGACAATGTT TAACCAGCTC CGTTTGATAT ATTGTCTTTA TGTGTTTGTT CAAGCATGTT
      781 TAGTTAATCA TGCCTTTGAT TGATCTTGAA TAGGTTCCAA ATATCAACCC TGGCAACAAA
      841 ACTTGGAGTG AGAAACATTG CATTCCTCGG TTCTGGACTT CTGCTAGTAA ATTATGTTTC
      901 AGCCATATCA CTAGCTTTCT ACATGCCTCA GGTGAATTCA TCTATTTCCG TCTTAACTAT
      961 TTCGGTTAAT TAAAGCACGA ACACCATTAC TGCATGTAGA AGCTTGATAA ACTATCGCCA
     1021 CCAATTTATT TTTGTTGCGA TATTGTTACT TTCCTCAGTA TGCAGCTTTG AAAAGACCAA
     1081 CCCTCTTATC CTTTAACAAT GAACAGGTTT TTAGAGGTAG CTTGATGATT CCTGCACATG
     1141 TGATCTTGGC TTCAGGCTTA ATTTTCCAGG TAAAGCATTA TGAGATACTC TTATATCTCT
     1201 TACATACTTT TGAGATAATG CACAAGAACT TCATAACTAT ATGCTTTAGT TTCTGCATTT
     1261 GACACTGCCA AATTCATTAA TCTCTAATAT CTTTGTTGTT GATCTTTGGT AGACATGGGT
     1321 ACTAGAAAAA GCAAACTACA CCAAGGTAAA ATACTTTTGT ACAAACATAA ACTCGTTATC
     1381 ACGGAACATC AATGGAGTGT ATATCTAACG GAGTGTAGAA ACATTTGATT ATTGCAGGAA
     1441 GCTATCTCAG GATATTATCG GTTTATATGG AATCTCTTCT ACGCAGAGTA TCTGTTATTC
     1501 CCCTTCCTCT AGCTTTCAAT TTCATGGTGA GGATATGCAG TTTTCTTTGT ATATCATTCT
     1561 TCTTCTTCTT TGTAGCTTGG AGTCAAAATC GGTTCCTTCA TGTACATACA TCAAGGATAT
     1621 GTCCTTCTGA ATTTTTATAT CTTGCAATAA AAATGCTTGT ACCAATTGAA ACACCAGCTT
     1681 TTTGAGTTCT ATGATCACTG ACTTGGTTCT AACCAAAAAA AAAAAAATGT TTAATTTACA
     1741 TATCTAAAAG TAGGTTTAGG GAAACCTAAA CAGTAAAATA TTTGTATATT ATTCGAATTT
     1801 CACTCATCAT AAAAACTTAA ATTGCACCAT AAAATTTTGT TTTACTATTA ATGATGTAAT
     1861 TTGTGTAACT TAAGATAAAA ATAATATTCC GTAAGTTAAC CGGCTAAAAC CACGTATAAA
     1921 CCAGGGAACC TGTTAAACCG GTTCTTTACT GGATAAAGAA ATGAAAGCCC ATGTAGACAG
     1981 CTCCATTAGA GCCCAAACCC TAAATTTCTC ATCTATATAA AAGGAGTGAC ATTAGGGTTT
     2041 TTGTTCGTCC TCTTAAAGCT TCTCGTTTTC TCTGCCGTCT CTCTCATTCG CGCGACGCAA
     2101 ACGATCTTCA GGTGATCTTC TTTCTCCAAA TCCTCTCTCA TAACTCTGAT TTCGTACTTG
     2161 TGTATTTGAG CTCACGCTCT GTTTCTCTCA CCACAGCAAT GTGAGACCAC GAAGTGGCTC
     2221 TTCAGTGGAC GAAAGGGCCT CGTGATACGC CTATTTTTAT AGGTTAATGT CATGATAATA
     2281 ATGGTTTCTT AGACGTCAGG TGGCACTTTT CGGGGAAATG TGCGCGGAAC CCCTATTTGT
     2341 TTATTTTTCT AAATACATTC AAATATGTAT CCGCTCATGA GACAATAACC CTGATAAATG
     2401 CTTCAATAAT ATTGAAAAAG GAAGAGTATG CGCTCACGCA ACTGGTCCAG AACCTTGACC
     2461 GAACGCAGCG GTGGTAACGG CGCAGTGGCG GTTTTCATGG CTTGTTATGA CTGTTTTTTT
     2521 GGGGTACAGT CTATGCCTCG GGCATCCAAG CAGCAAGCGC GTTACGCCGT GGGTCGATGT
     2581 TTGATGTTAT GGAGCAGCAA CGATGTTACG CAGCAGGGCA GTCGCCCTAA AACAAAGTTA
     2641 AACATCATGA GGGAAGCGGT GATCGCCGAA GTATCGACTC AACTATCAGA GGTAGTTGGC
     2701 GTCATCGAGC GCCATCTCGA ACCGACGTTG CTGGCCGTAC ATTTGTACGG CTCCGCAGTG
     2761 GATGGCGGCC TGAAGCCACA CAGCGATATT GATTTGCTGG TTACGGTGAC CGTAAGGCTT
     2821 GATGAAACAA CGCGGCGAGC TTTGATCAAC GACCTTTTGG AAACTTCGGC TTCCCCTGGA
     2881 GAGAGCGAGA TTCTCCGCGC TGTAGAAGTC ACCATTGTTG TGCACGACGA CATCATTCCG
     2941 TGGCGTTATC CAGCTAAGCG CGAACTGCAA TTTGGAGAAT GGCAGCGCAA TGACATTCTT
     3001 GCAGGTATCT TCGAGCCAGC CACGATCGAC ATTGATCTGG CTATCTTGCT GACAAAAGCA
     3061 AGAGAACATA GCGTTGCCTT GGTAGGTCCA GCGGCGGAGG AACTCTTTGA TCCGGTTCCT
     3121 GAACAGGATC TATTTGAGGC GCTAAATGAA ACCTTAACGC TATGGAACTC GCCGCCCGAC
     3181 TGGGCTGGCG ATGAGCGAAA TGTAGTGCTT ACGTTGTCCC GCATTTGGTA CAGCGCAGTA
     3241 ACCGGCAAAA TCGCGCCGAA GGATGTCGCT GCCGACTGGG CAATGGAGCG CCTGCCGGCC
     3301 CAGTATCAGC CCGTCATACT TGAAGCTAGA CAGGCTTATC TTGGACAAGA AGAAGATCGC
     3361 TTGGCCTCGC GCGCAGATCA GTTGGAAGAA TTTGTCCATT ACGTAAAAGG CGAGATCACC
     3421 AAGGTAGTCG GCAAATAACT GTCAGACCAA GTTTACTCAT ATATACTTTA GATTGATTTA
     3481 AAACTTCATT TTTAATTTAA AAGGATCTAG GTGAAGATCC TTTTTGATAA TCTCATGACC
     3541 AAAATCCCTT AACGTGAGTT TTCGTTCCAC TGAGCGTCAG ACCCCGTAGA AAAGATCAAA
     3601 GGATCTTCTT GAGATCCTTT TTTTCTGCGC GTAATCTGCT GCTTGCAAAC AAAAAAACCA
     3661 CCGCTACCAG CGGTGGTTTG TTTGCCGGAT CAAGAGCTAC CAACTCTTTT TCCGAAGGTA
     3721 ACTGGCTTCA GCAGAGCGCA GATACCAAAT ACTGTCCTTC TAGTGTAGCC GTAGTTAGGC
     3781 CACCACTTCA AGAACTCTGT AGCACCGCCT ACATACCTCG CTCTGCTAAT CCTGTTACCA
     3841 GTGGCTGCTG CCAGTGGCGA TAAGTCGTGT CTTACCGGGT TGGACTCAAG ACGATAGTTA
     3901 CCGGATAAGG
//
