# Supplementary material for: Peripheral infrastructure vectors and an extended set of plant parts for the Modular Cloning system
Source: PLoS One. 2018 May 30;13(5):e0197185. doi: 10.1371/journal.pone.0197185 (PMC5976141; doi:10.1371/journal.pone.0197185)
Supplement: S1 File — (ZIP) [file pone.0197185.s005.zip › C10_pJOG467_[Pro+5U(f)] SAG101 AT5G14920.gbk]

LOCUS       pJOG467_[Pro+5U(f)]_SAG101_AT5G14920      3232 bp    DNA     circular UNA 23-OCT-2012
COMMENT     This file is created by Vector NTI
            http://www.invitrogen.com/
FEATURES             Location/Qualifiers
     misc_feature    join(2934..3232,1..316)
                     /vntifkey="21"
                     /label="rep (pMB1)"
     rep_origin      complement(301)
                     /vntifkey="33"
                     /label=ORI
                     /note="RNaseH cleavage point"
     primer          409..428
                     /label=JS836
     promoter        553..1533
                     /label="SAG101 promoter fragment"
     gene            <553..762
                     /locus_tag="AT5G14920"
                     /gene_synonym="F2G14.40"
                     /gene_synonym="F2G14_40"
                     /db_xref="TAIR:AT5G14920"
     mRNA            <553..762
                     /locus_tag="AT5G14920"
                     /gene_synonym="F2G14.40"
                     /gene_synonym="F2G14_40"
                     /product="gibberellin-regulated protein"
                     /inference="Similar to RNA
                     sequence,EST:INSD:EH969968.1,INSD:EL312173.1,INSD:ES026421
                     .1,INSD:EL258610.1,INSD:AV781429.1,INSD:BP585178.1,INSD:ES
                     007891.1,INSD:CB265168.1,INSD:BP865607.1,INSD:EL010516.1,I
                     NSD:EL033301.1,INSD:EH970923.1,INSD:DR292857.1,INSD:AV5397
                     84.1,INSD:BP604840.1,INSD:EL010508.1,INSD:EL005810.1,INSD:
                     DR202168.1,INSD:DR374973.1,INSD:DR292859.1,INSD:EH926494.1
                     ,INSD:EL208641.1,INSD:BP839217.1,INSD:DR292845.1,INSD:EH79
                     5389.1,INSD:ES016641.1,INSD:EG520142.1,INSD:EH859392.1,INS
                     D:DR292836.1,INSD:EG420328.1,INSD:H76038.1,INSD:ES124266.1
                     ,INSD:DR292844.1,INSD:EH952779.1,INSD:EL994049.1,INSD:AV53
                     3849.1,INSD:DR292851.1,INSD:DR292852.1,INSD:EL190440.1,INS
                     D:EL155937.1,INSD:EL061512.1,INSD:EL087532.1,INSD:EH971137
                     .1,INSD:BP659160.1,INSD:U74169.1,INSD:EL019624.1,INSD:EL33
                     8333.1,INSD:N37712.1,INSD:AV567097.1,INSD:EL163051.1,INSD:
                     ES048871.1,INSD:BP622526.1,INSD:EH899269.1,INSD:EG481570.1
                     ,INSD:ES105589.1,INSD:EH941343.1,INSD:DR202173.1,INSD:BP63
                     0406.1,INSD:ES105381.1,INSD:EL327470.1,INSD:EL018100.1,INS
                     D:DR202175.1,INSD:BP865784.1,INSD:EH976989.1,INSD:EL180871
                     .1,INSD:EL054465.1,INSD:EL045174.1,INSD:DR292840.1,INSD:EL
                     114994.1,INSD:EL274407.1,INSD:ES160351.1,INSD:DR379824.1,I
                     NSD:BP602694.1,INSD:DR292842.1,INSD:EL975868.1,INSD:ES0533
                     56.1,INSD:DR292837.1,INSD:EL183322.1,INSD:T21257.1,INSD:DR
                     292841.1,INSD:BP861413.1,INSD:EH950858.1,INSD:N65867.1,INS
                     D:EH873034.1,INSD:EH862786.1,INSD:DR292843.1,INSD:ES117522
                     .1,INSD:N64948.1,INSD:AV550546.1,INSD:EH862415.1,INSD:EL01
                     9999.1,INSD:EH846761.1,INSD:DR292856.1,INSD:EL259384.1,INS
                     D:DR292848.1,INSD:EL042101.1,INSD:ES031740.1,INSD:DR202167
                     .1,INSD:ES040310.1,INSD:BP857144.1,INSD:EL186186.1,INSD:AV
                     544533.1,INSD:EG504275.1,INSD:AV821154.1,INSD:EG504277.1,I
                     NSD:EL307601.1,INSD:EL149681.1,INSD:BP791264.1,INSD:EL0187
                     23.1,INSD:ES117846.1,INSD:EL128477.1,INSD:DR202174.1,INSD:
                     BP854051.1,INSD:EL117910.1,INSD:ES092789.1,INSD:BP608805.1
                     ,INSD:BP868964.1,INSD:EL242995.1,INSD:EL161042.1,INSD:EL01
                     5322.1,INSD:EL253232.1,INSD:N96517.1,INSD:EL082119.1,INSD:
                     EH891347.1,INSD:EL168705.1,INSD:EH831021.1,INSD:T44076.1,I
                     NSD:EL198949.1,INSD:DR292853.1,INSD:EL175092.1,INSD:DR2928
                     54.1,INSD:BP606173.1,INSD:EL059199.1,INSD:BP816041.1,INSD:
                     BP833969.1,INSD:AV803111.1,INSD:DR292849.1,INSD:BP865741.1
                     ,INSD:DR292839.1,INSD:DR292858.1,INSD:EL234277.1,INSD:DR20
                     2172.1,INSD:DR292847.1,INSD:EL259073.1,INSD:AV814335.1,INS
                     D:EH941076.1,INSD:ES172279.1,INSD:AV791046.1,INSD:EH867872
                     .1,INSD:DR202170.1,INSD:EG420344.1,INSD:ES060348.1,INSD:BP
                     865681.1,INSD:DR292855.1,INSD:EH811864.1,INSD:CB260773.1,I
                     NSD:EH892049.1,INSD:EG520141.1,INSD:EH877062.1,INSD:DR2928
                     50.1,INSD:EL154448.1,INSD:EL138702.1,INSD:EH846427.1,INSD:
                     DR202171.1,INSD:EL162110.1,INSD:EH948229.1,INSD:EL170171.1
                     ,INSD:BP560509.2,INSD:AV567395.1,INSD:EL024565.1,INSD:DR20
                     2177.1,INSD:AV781672.1,INSD:BP839926.1,INSD:DR202169.1,INS
                     D:EG498653.1,INSD:EL120012.1,INSD:EL095643.1,INSD:EL219559
                     .1,INSD:DR202176.1,INSD:ES152229.1,INSD:EL155438.1,INSD:BP
                     668599.1,INSD:EL164491.1,INSD:DR292838.1,INSD:EL057287.1,I
                     NSD:EL009791.1,INSD:EL043057.1,INSD:T44692.1,INSD:EH992168
                     .1,INSD:BP849610.1,INSD:EL185642.1,INSD:EL163147.1,INSD:AV
                     788924.1,INSD:EL116627.1,INSD:AV539881.1,INSD:EL209814.1,I
                     NSD:EL332928.1,INSD:AV563783.1,INSD:EH891107.1,INSD:EL1662
                     57.1,INSD:EL205817.1,INSD:EL198894.1,INSD:EL273904.1,INSD:
                     EH964869.1,INSD:EL259385.1,INSD:BP669922.1,INSD:DR292846.1
                     ,INSD:EG498655.1,INSD:EH839763.1,INSD:EH972985.1,INSD:AV81
                     3074.1,INSD:EL093601.1,INSD:EH821617.1,INSD:EL334954.1"
                     /inference="similar to RNA
                     sequence,mRNA:INSD:AY057724.1,INSD:AF372894.1,INSD:AY08718
                     3.1,INSD:BX833204.1,INSD:AY045696.1,INSD:AY055791.1"
                     /db_xref="TAIR:AT5G14920"
     mRNA            1423..>1533
                     /gene="SAG101"
                     /locus_tag="AT5G14930"
                     /gene_synonym="F2G14.50"
                     /gene_synonym="F2G14_50"
                     /gene_synonym="SAG101"
                     /gene_synonym="senescence-associated gene 101"
                     /product="senescence-associated protein 101"
                     /inference="Similar to RNA
                     sequence,EST:INSD:DR206339.1,INSD:CF774001.1,INSD:DR206338
                     .1,INSD:BP863766.1,INSD:EL184884.1,INSD:DR206341.1,INSD:N3
                     7740.1,INSD:CB074598.1,INSD:DR206337.1,INSD:ES158000.1,INS
                     D:EL142501.1,INSD:BP663519.1,INSD:DR206340.1,INSD:EH932147
                     .1,INSD:AA712743.1,INSD:EL043230.1,INSD:BP846944.1,INSD:EH
                     964283.1,INSD:AV559208.1,INSD:AI995772.1,INSD:EL255949.1"
                     /inference="similar to RNA
                     sequence,mRNA:INSD:BX832493.1,INSD:DQ103714.1,INSD:AF23988
                     8.1"
                     /db_xref="TAIR:AT5G14930"
     misc_feature    1534..1537
                     /vntifkey="21"
                     /label=CCAT
     misc_feature    1534..1537
                     /vntifkey="21"
                     /label=CCAT
     primer          complement(1651..1668)
                     /label=JS837
     CDS             1764..2774
                     /vntifkey="4"
                     /label="Sm/Sp no DraIII"
     mutation        2741
                     /vntifkey="62"
                     /label="G to A"
ORIGIN
        1 GTTACCGGAT AAGGCGCAGC GGTCGGGCTG AACGGGGGGT TCGTGCACAC AGCCCAGCTT
       61 GGAGCGAACG ACCTACACCG AACTGAGATA CCTACAGCGT GAGCTATGAG AAAGCGCCAC
      121 GCTTCCCGAA GGGAGAAAGG CGGACAGGTA TCCGGTAAGC GGCAGGGTCG GAACAGGAGA
      181 GCGCACGAGG GAGCTTCCAG GGGGAAACGC CTGGTATCTT TATAGTCCTG TCGGGTTTCG
      241 CCACCTCTGA CTTGAGCGTC GATTTTTGTG ATGCTCGTCA GGGGGGCGGA GCCTATGGAA
      301 AAACGCCAGC AACGCGGCCT TTTTACGGTT CCTGGCCTTT TGCTGGCCTT TTGCTCACAT
      361 GTTCTTTCCT GCGTTATCCC CTGATTCTGT GGATAACCGT ATTACCGCCT TTGAGTGAGC
      421 TGATACCGCT CGCCGCAGCC GAACGACCGA GCGCAGCGAG TCAGTGAGCG AGGAAGCGGA
      481 AGAGCGCCCA ATACGCAAAC CGCCTCTCCC CGCGCGTTGG CCGATTCATT AATCACTCTG
      541 TGGTCTCAGG AGTGACGATG GTTGTTAAAC GAAATAATTT AAATCAATGG AGTTTTTATA
      601 AGTTTGTAAT GCGTTTGTTT TTGTTATAGT AATATTGAGT TGGATCTTTG TTTACGGGAC
      661 GTAGAATACT AAATAATGAA AAAAACCTTC TCGATGAATT AAGGGTTTTA TGAATTTGTT
      721 TTGTATTGAA TAATATAGGG ATGGATAAAG TTTTATTATT CTAACAGGTT ACTTTATTAG
      781 GCATTTCTTC GGCTCATGTA ACTCTTGTAT CGCTGAAACT ATGTAATAGA TAGAAGAACC
      841 TAAAAAAAGA AAGAAAACAA GAAATGCACA TAGCGAAGCT CAAAAGATGA GTGTTCTGCT
      901 AGCGGTAATG TTGTTATTCA GTTGGGTCAA ATGCTCTAAT TGCAAATCTT ATTTGGGCCT
      961 TATATAGACT CTTATGTGCA TATGGTCCAG CCTATTTGGG CCGATGTGTT TGAAGATCAT
     1021 TTGGGAAAGT CTTGCGCAAG GAGAACTTAC TTGGGACTTG GGAGACTTGG AGTAACAAAT
     1081 TCGTCTTGGA GTAACAAATA CATGTCAACT TATTCCACAA GTTCTTTGTG ATAATGATAT
     1141 ACATATTTAA ATGTTTTAAA AAAGGGAAAG AATAAACAAA CTCTTTGTGA CTTTTTGGGT
     1201 ATTTATGATT CTTTTGGTCC TTCTCTTGTA CACATTTGAG TCCTATCTTA TATGGTAAGC
     1261 TTTCAAATGC AAGCGTGTTA TTTTTATTCA CACTTGTTCT ATCTTAATAG TATGTTGAAC
     1321 TCTTCGCCTT TGGCGATTCT TCCCGGAAAA GGGACCATTG ACTTTCAGAT ACACTTCTTT
     1381 TTTTTTTTTA TAATAATTAT TATCAGTTCA ATGATTTTTC AATATGGACT CTCGTTCTCA
     1441 GACATTTATT TCTCTCAGTC TTACAATATA AATTTTCATT CTTACCATCC ATAATTTTGT
     1501 ATTGTCTTgT CCACAGATCT ATTCCAGCTC ACGCCATTGA GACCACGAAG TGGCTCTTCA
     1561 GTGGACGAAA GGGCCTCGTG ATACGCCTAT TTTTATAGGT TAATGTCATG ATAATAATGG
     1621 TTTCTTAGAC GTCAGGTGGC ACTTTTCGGG GAAATGTGCG CGGAACCCCT ATTTGTTTAT
     1681 TTTTCTAAAT ACATTCAAAT ATGTATCCGC TCATGAGACA ATAACCCTGA TAAATGCTTC
     1741 AATAATATTG AAAAAGGAAG AGTATGCGCT CACGCAACTG GTCCAGAACC TTGACCGAAC
     1801 GCAGCGGTGG TAACGGCGCA GTGGCGGTTT TCATGGCTTG TTATGACTGT TTTTTTGGGG
     1861 TACAGTCTAT GCCTCGGGCA TCCAAGCAGC AAGCGCGTTA CGCCGTGGGT CGATGTTTGA
     1921 TGTTATGGAG CAGCAACGAT GTTACGCAGC AGGGCAGTCG CCCTAAAACA AAGTTAAACA
     1981 TCATGAGGGA AGCGGTGATC GCCGAAGTAT CGACTCAACT ATCAGAGGTA GTTGGCGTCA
     2041 TCGAGCGCCA TCTCGAACCG ACGTTGCTGG CCGTACATTT GTACGGCTCC GCAGTGGATG
     2101 GCGGCCTGAA GCCACACAGC GATATTGATT TGCTGGTTAC GGTGACCGTA AGGCTTGATG
     2161 AAACAACGCG GCGAGCTTTG ATCAACGACC TTTTGGAAAC TTCGGCTTCC CCTGGAGAGA
     2221 GCGAGATTCT CCGCGCTGTA GAAGTCACCA TTGTTGTGCA CGACGACATC ATTCCGTGGC
     2281 GTTATCCAGC TAAGCGCGAA CTGCAATTTG GAGAATGGCA GCGCAATGAC ATTCTTGCAG
     2341 GTATCTTCGA GCCAGCCACG ATCGACATTG ATCTGGCTAT CTTGCTGACA AAAGCAAGAG
     2401 AACATAGCGT TGCCTTGGTA GGTCCAGCGG CGGAGGAACT CTTTGATCCG GTTCCTGAAC
     2461 AGGATCTATT TGAGGCGCTA AATGAAACCT TAACGCTATG GAACTCGCCG CCCGACTGGG
     2521 CTGGCGATGA GCGAAATGTA GTGCTTACGT TGTCCCGCAT TTGGTACAGC GCAGTAACCG
     2581 GCAAAATCGC GCCGAAGGAT GTCGCTGCCG ACTGGGCAAT GGAGCGCCTG CCGGCCCAGT
     2641 ATCAGCCCGT CATACTTGAA GCTAGACAGG CTTATCTTGG ACAAGAAGAA GATCGCTTGG
     2701 CCTCGCGCGC AGATCAGTTG GAAGAATTTG TCCATTACGT AAAAGGCGAG ATCACCAAGG
     2761 TAGTCGGCAA ATAACTGTCA GACCAAGTTT ACTCATATAT ACTTTAGATT GATTTAAAAC
     2821 TTCATTTTTA ATTTAAAAGG ATCTAGGTGA AGATCCTTTT TGATAATCTC ATGACCAAAA
     2881 TCCCTTAACG TGAGTTTTCG TTCCACTGAG CGTCAGACCC CGTAGAAAAG ATCAAAGGAT
     2941 CTTCTTGAGA TCCTTTTTTT CTGCGCGTAA TCTGCTGCTT GCAAACAAAA AAACCACCGC
     3001 TACCAGCGGT GGTTTGTTTG CCGGATCAAG AGCTACCAAC TCTTTTTCCG AAGGTAACTG
     3061 GCTTCAGCAG AGCGCAGATA CCAAATACTG TCCTTCTAGT GTAGCCGTAG TTAGGCCACC
     3121 ACTTCAAGAA CTCTGTAGCA CCGCCTACAT ACCTCGCTCT GCTAATCCTG TTACCAGTGG
     3181 CTGCTGCCAG TGGCGATAAG TCGTGTCTTA CCGGGTTGGA CTCAAGACGA TA
//
