# Supplementary material for: Peripheral infrastructure vectors and an extended set of plant parts for the Modular Cloning system
Source: PLoS One. 2018 May 30;13(5):e0197185. doi: 10.1371/journal.pone.0197185 (PMC5976141; doi:10.1371/journal.pone.0197185)
Supplement: S1 File — (ZIP) [file pone.0197185.s005.zip › C11_pJOG010_[Pro+5U] AtPR1 At2g14610.gbk]

LOCUS       pJOG010_[Pro+5U]_AtPR1_At2g14610      3428 bp    DNA     circular UNA 10-MAR-2009
COMMENT     This file is created by Vector NTI
            http://www.invitrogen.com/
FEATURES             Location/Qualifiers
     CDS             215..1225
                     /vntifkey="4"
                     /label="Sm/Sp no DraIII"
     mutation        1192
                     /vntifkey="62"
                     /label="G to A"
     misc_feature    1385..1999
                     /vntifkey="21"
                     /label="rep (pMB1)"
     rep_origin      complement(1984)
                     /vntifkey="33"
                     /label=ORI
                     /note="RNaseH cleavage point"
     promoter        2236..3412
                     /label="PR1 promoter fragment"
     gene            3380..>3412
                     /gene="PR1"
                     /locus_tag="AT2G14610"
                     /gene_synonym="ATPR1"
                     /gene_synonym="pathogenesis-related gene 1"
                     /gene_synonym="PATHOGENESIS-RELATED GENE 1"
                     /gene_synonym="PATHOGENESIS-RELATED PROTEIN 1"
                     /gene_synonym="PR 1"
                     /gene_synonym="PR1"
                     /gene_synonym="T6B13.15"
                     /gene_synonym="T6B13_15"
                     /note="PR1 gene expression is induced in response to a
                     variety of pathogens. It is a useful molecular marker for
                     the SAR response. Though the Genbank record for the cDNA
                     associated to this gene is called 'PR-1-like', the
                     sequence actually corresponds to PR1. Expression of this
                     gene is salicylic-acid responsive."
                     /db_xref="TAIR:AT2G14610"
     mRNA            3380..>3412
                     /gene="PR1"
                     /locus_tag="AT2G14610"
                     /gene_synonym="ATPR1"
                     /gene_synonym="pathogenesis-related gene 1"
                     /gene_synonym="PATHOGENESIS-RELATED GENE 1"
                     /gene_synonym="PATHOGENESIS-RELATED PROTEIN 1"
                     /gene_synonym="PR 1"
                     /gene_synonym="PR1"
                     /gene_synonym="T6B13.15"
                     /gene_synonym="T6B13_15"
                     /product="pathogenesis-related protein 1"
                     /inference="Similar to RNA
                     sequence,EST:INSD:EH796556.1,INSD:AV814772.1,INSD:AV785839
                     .1,INSD:BP662966.1,INSD:BP857660.1,INSD:BP867888.2,INSD:CB
                     255654.1,INSD:BP660036.1,INSD:BP865911.2,INSD:BP652840.1,I
                     NSD:BP856799.1,INSD:CB263407.1,INSD:AV829229.1,INSD:BP5612
                     33.2,INSD:BP838285.1,INSD:EG465726.1,INSD:BP868715.1,INSD:
                     EH980830.1,INSD:CB185622.1,INSD:BP668877.1,INSD:CB255651.1
                     ,INSD:AV805033.1,INSD:CB185545.1,INSD:BP624661.1"
                     /inference="similar to RNA
                     sequence,mRNA:INSD:AY064023.1,INSD:M90508.1,INSD:AY117187.
                     1,INSD:BX821624.1"
                     /db_xref="TAIR:AT2G14610"
     misc_feature    3413..3416
                     /vntifkey="21"
                     /label=AATG
ORIGIN
        1 GTGGCTCTTC AGTGGACGAA AGGGCCTCGT GATACGCCTA TTTTTATAGG TTAATGTCAT
       61 GATAATAATG GTTTCTTAGA CGTCAGGTGG CACTTTTCGG GGAAATGTGC GCGGAACCCC
      121 TATTTGTTTA TTTTTCTAAA TACATTCAAA TATGTATCCG CTCATGAGAC AATAACCCTG
      181 ATAAATGCTT CAATAATATT GAAAAAGGAA GAGTATGCGC TCACGCAACT GGTCCAGAAC
      241 CTTGACCGAA CGCAGCGGTG GTAACGGCGC AGTGGCGGTT TTCATGGCTT GTTATGACTG
      301 TTTTTTTGGG GTACAGTCTA TGCCTCGGGC ATCCAAGCAG CAAGCGCGTT ACGCCGTGGG
      361 TCGATGTTTG ATGTTATGGA GCAGCAACGA TGTTACGCAG CAGGGCAGTC GCCCTAAAAC
      421 AAAGTTAAAC ATCATGAGGG AAGCGGTGAT CGCCGAAGTA TCGACTCAAC TATCAGAGGT
      481 AGTTGGCGTC ATCGAGCGCC ATCTCGAACC GACGTTGCTG GCCGTACATT TGTACGGCTC
      541 CGCAGTGGAT GGCGGCCTGA AGCCACACAG CGATATTGAT TTGCTGGTTA CGGTGACCGT
      601 AAGGCTTGAT GAAACAACGC GGCGAGCTTT GATCAACGAC CTTTTGGAAA CTTCGGCTTC
      661 CCCTGGAGAG AGCGAGATTC TCCGCGCTGT AGAAGTCACC ATTGTTGTGC ACGACGACAT
      721 CATTCCGTGG CGTTATCCAG CTAAGCGCGA ACTGCAATTT GGAGAATGGC AGCGCAATGA
      781 CATTCTTGCA GGTATCTTCG AGCCAGCCAC GATCGACATT GATCTGGCTA TCTTGCTGAC
      841 AAAAGCAAGA GAACATAGCG TTGCCTTGGT AGGTCCAGCG GCGGAGGAAC TCTTTGATCC
      901 GGTTCCTGAA CAGGATCTAT TTGAGGCGCT AAATGAAACC TTAACGCTAT GGAACTCGCC
      961 GCCCGACTGG GCTGGCGATG AGCGAAATGT AGTGCTTACG TTGTCCCGCA TTTGGTACAG
     1021 CGCAGTAACC GGCAAAATCG CGCCGAAGGA TGTCGCTGCC GACTGGGCAA TGGAGCGCCT
     1081 GCCGGCCCAG TATCAGCCCG TCATACTTGA AGCTAGACAG GCTTATCTTG GACAAGAAGA
     1141 AGATCGCTTG GCCTCGCGCG CAGATCAGTT GGAAGAATTT GTCCATTACG TAAAAGGCGA
     1201 GATCACCAAG GTAGTCGGCA AATAACTGTC AGACCAAGTT TACTCATATA TACTTTAGAT
     1261 TGATTTAAAA CTTCATTTTT AATTTAAAAG GATCTAGGTG AAGATCCTTT TTGATAATCT
     1321 CATGACCAAA ATCCCTTAAC GTGAGTTTTC GTTCCACTGA GCGTCAGACC CCGTAGAAAA
     1381 GATCAAAGGA TCTTCTTGAG ATCCTTTTTT TCTGCGCGTA ATCTGCTGCT TGCAAACAAA
     1441 AAAACCACCG CTACCAGCGG TGGTTTGTTT GCCGGATCAA GAGCTACCAA CTCTTTTTCC
     1501 GAAGGTAACT GGCTTCAGCA GAGCGCAGAT ACCAAATACT GTCCTTCTAG TGTAGCCGTA
     1561 GTTAGGCCAC CACTTCAAGA ACTCTGTAGC ACCGCCTACA TACCTCGCTC TGCTAATCCT
     1621 GTTACCAGTG GCTGCTGCCA GTGGCGATAA GTCGTGTCTT ACCGGGTTGG ACTCAAGACG
     1681 ATAGTTACCG GATAAGGCGC AGCGGTCGGG CTGAACGGGG GGTTCGTGCA CACAGCCCAG
     1741 CTTGGAGCGA ACGACCTACA CCGAACTGAG ATACCTACAG CGTGAGCTAT GAGAAAGCGC
     1801 CACGCTTCCC GAAGGGAGAA AGGCGGACAG GTATCCGGTA AGCGGCAGGG TCGGAACAGG
     1861 AGAGCGCACG AGGGAGCTTC CAGGGGGAAA CGCCTGGTAT CTTTATAGTC CTGTCGGGTT
     1921 TCGCCACCTC TGACTTGAGC GTCGATTTTT GTGATGCTCG TCAGGGGGGC GGAGCCTATG
     1981 GAAAAACGCC AGCAACGCGG CCTTTTTACG GTTCCTGGCC TTTTGCTGGC CTTTTGCTCA
     2041 CATGTTCTTT CCTGCGTTAT CCCCTGATTC TGTGGATAAC CGTATTACCG CCTTTGAGTG
     2101 AGCTGATACC GCTCGCCGCA GCCGAACGAC CGAGCGCAGC GAGTCAGTGA GCGAGGAAGC
     2161 GGAAGAGCGC CCAATACGCA AACCGCCTCT CCCCGCGCGT TGGCCGATTC ATTAATCACT
     2221 CTGTGGTCTC AGGAGTTCAT GCTAAACTAT TTCTCGTAAC TATTAACCAA TAGTAATTCA
     2281 TCAAATTTTA AAATTCTCAA TTAATTGATT CTTGAAATTC ATAACCTTTT AATATTGATT
     2341 GATAAAAATA TACATAAACT CAATCTTTTT AATACAAAAA AACTTTAAAA AATCAATTTT
     2401 TCTGATTCGG AGGGAGTATA TGTTATTGCT TAGAATCACA GATTCATATC AGGATTGGAA
     2461 AATTTTAAAG CCAGTGCATA TCAGTAGTCA AAATTGGTAA ATGATATACG AAGGCGGTAC
     2521 AAAATTAGGT ATACTGAAGA TAGAAGAACA CAAAAGTAGA TCGGTCACCT AGAGTTTTTC
     2581 AATTTAAACT GCGTATTAGT GTTTGGAAAA AAAAAACAAA GTGcATACAA TGTCAATCGG
     2641 TGATCTTTTT TTTTTTTTTT TTTTTTTTTT TTCTTTTTGG ATAAATCTCA ATGGGTGATC
     2701 TATTGACTGT TTCTCTACGT CACTATTTTA CTTACGTCAT AGATGTGGCG GCATATATTC
     2761 cTCAGGACTT TTCAGCCATA GGCAAGAGTG ATAGAGATAC TCATATGCAT GAAACACTAA
     2821 GAAACAAATA ATTCTTGACT TTTTTTCTTT TATTTGAAAA TTGACTGTAG ATATAAACTT
     2881 TTATTTTTTC TGACTGTAAA TATAATCTTA ATTGCCAAAC TGTCCGATAC GATTTTTCTG
     2941 TATTATTTAC AGGAAGATAT CTTCAAAACA TTTTGAATGA AGTAATATAT GAAATTCAAA
     3001 TTTGAATAGA tGACTTAAAT TAGAATCATG AAGAAAAAAA AAACACAAAA CAACTGAATG
     3061 ACATGAAACA ACTATATACA ATGTTTCTTA ATAAACTTCA TTTAGGGTAT ACTTACATAT
     3121 ATACTAAAAA AATATATCAA CAATGGCAAA GCTACCGATA CGAAACAATA TTAGGAAAAA
     3181 TGTGTGTAAG GACAAGATTG ACAAAAAAAT AGTTACGAAA ACAACTTCTA TTCATTTGGA
     3241 CAATTGCAAT GAATATTACT AAAATACTCA CACATGGACC ATGTATTTAC AAAAACGTGA
     3301 GATCTATAGT TAACAAAAAA AAAAAGAAAA AAATAGTTTT CAAATCTCTA TATAAGCGAT
     3361 GTTTACGAAC CCCAAAATCA TAACACAACA ATAACCATTA TCAACTTAGA AAAATGTGAG
     3421 ACCACGAA
//
