# Supplementary material for: Peripheral infrastructure vectors and an extended set of plant parts for the Modular Cloning system
Source: PLoS One. 2018 May 30;13(5):e0197185. doi: 10.1371/journal.pone.0197185 (PMC5976141; doi:10.1371/journal.pone.0197185)
Supplement: S1 File — (ZIP) [file pone.0197185.s005.zip › C12_pJOG648_[Pro+5U]_AtS2S3_AT4G27160.gbk]

LOCUS       pJOG648_[Pro+5U]_AtS2S3_AT4G27160      3854 bp    DNA     circular UNA 10-MAR-2009
COMMENT     This file is created by Vector NTI
            http://www.invitrogen.com/
FEATURES             Location/Qualifiers
     misc_feature    join(3542..3854,1..302)
                     /vntifkey="21"
                     /label="rep (pMB1)"
     rep_origin      complement(287)
                     /vntifkey="33"
                     /label=ORI
                     /note="RNaseH cleavage point"
     primer          395..414
                     /label=JS836
     promoter        538..>2141
                     /label="AtS2S3 promoter fragment"
     gene            2104..>2141
                     /gene="SESA3"
                     /locus_tag="AT4G27160"
                     /gene_synonym="AT2S3; seed storage albumin
                     3;SESA3;T24A18.110; T24A18_110"
                     /db_xref="GeneID:828824"
                     /db_xref="TAIR:AT4G27160"
     mRNA            2104..>2141
                     /gene="SESA3"
                     /locus_tag="AT4G27160"
                     /gene_synonym="AT2S3; seed storage albumin
                     3;SESA3;T24A18.110; T24A18_110"
                     /product="seed storage albumin 3"
                     /inference="Similar to
                     RNAsequence,EST:INSD:BE528741.1,INSD:BP659179.1,INSD:BE530
                     480.1,INSD:BE529950.1,INSD:BE528933.1,INSD:BE530129.1,INSD
                     :BP836294.2,INSD:BE525499.1,INSD:BE526792.1,INSD:BE530182.
                     1,INSD:BP826253.2,INSD:BE528067.1,INSD:BP818109.1,INSD:AV7
                     86187.1,INSD:BE529800.1,INSD:BP593647.1,INSD:BE526804.1,IN
                     SD:BP642746.1,INSD:BE527817.1,INSD:BE529978.1,INSD:BP65136
                     3.1,INSD:BE529974.1,INSD:BE530200.1,INSD:BE528726.1,INSD:B
                     E527152.1,INSD:BE526768.1,INSD:BP592412.1,INSD:BE529870.1,
                     INSD:BP840447.1,INSD:BE529661.1,INSD:BE526194.1,INSD:BE526
                     938.1,INSD:BE530479.1,INSD:AV787730.1,INSD:BP814617.1,INSD
                     :BP637612.1,INSD:BE529994.1,INSD:BE520365.1,INSD:BP823583.
                     1,INSD:BP832762.2,INSD:BP597218.1,INSD:BE528147.1,INSD:BE5
                     29568.1,INSD:BE526360.1,INSD:BE528244.1,INSD:BE527224.1,IN
                     SD:BE526417.1,INSD:BE530664.1,INSD:AA720040.1,INSD:BE52595
                     5.1,INSD:BE530518.1,INSD:BP651991.1,INSD:BP813513.1,INSD:B
                     E528936.1,INSD:T41729.1,INSD:BP841283.1,INSD:BP837674.1,IN
                     SD:BE521230.1,INSD:BP643223.1,INSD:BP828580.1,INSD:BE52611
                     2.1,INSD:BE525911.1,INSD:BE529673.1,INSD:BP658143.1,INSD:B
                     E526294.1,INSD:BP592365.1,INSD:BP833059.1,INSD:BE527585.1,
                     INSD:BE527757.1,INSD:BE527423.1,INSD:BP652256.1,INSD:BE521
                     229.1,INSD:BE530240.1,INSD:BE530089.1,INSD:BP592321.1,INSD
                     :BP825293.2,INSD:BP821159.1,INSD:BE527440.1,INSD:BP599189.
                     1,INSD:BP828365.1,INSD:BP651634.1,INSD:BE527685.1,INSD:BP6
                     52315.1,INSD:BE525462.1,INSD:BE528460.1,INSD:BE530782.1,IN
                     SD:BE526045.1,INSD:BE525999.1,INSD:BE530783.1,INSD:BE52684
                     4.1,INSD:BP646575.1,INSD:BP640957.1,INSD:BP593674.1,INSD:B
                     P831411.1,INSD:BE526275.1,INSD:BP836040.2,INSD:BE527605.1,
                     INSD:BP840214.1,INSD:BE526489.1,INSD:BE530627.1,INSD:BE527
                     885.1,INSD:BE527627.1,INSD:BE529453.1,INSD:BE526894.1,INSD
                     :BP830332.1,INSD:BE529082.1,INSD:BE527429.1,INSD:BP638734.
                     1,INSD:BP589855.1,INSD:AV564566.1,INSD:BP640247.1,INSD:BE5
                     21941.1,INSD:BE529066.1,INSD:BP594423.1,INSD:BP592433.1,IN
                     SD:BE525696.1,INSD:BE528761.1,INSD:BP645834.1,INSD:BE52621
                     8.1,INSD:BP835639.1,INSD:BP652115.1,INSD:BE525939.1,INSD:B
                     E526299.1,INSD:BE528766.1,INSD:BE530294.1,INSD:BP811838.2,
                     INSD:BP639123.1,INSD:BE528521.1,INSD:BP588251.1,INSD:BE525
                     634.1,INSD:BE527470.1,INSD:BE529158.1,INSD:BE530098.1,INSD
                     :BE525887.1,INSD:BP650131.1,INSD:BE526383.1,INSD:BE530507.
                     1,INSD:BE529381.1,INSD:BE526635.1,INSD:T88165.1,INSD:BE525
                     972.1,INSD:BP838436.1,INSD:BP636592.1,INSD:BP594291.1,INSD
                     :BE525230.1,INSD:BE521942.1,INSD:BE527297.1,INSD:BE529126.
                     1,INSD:BE529840.1,INSD:BP640844.1,INSD:BE527916.1,INSD:BE5
                     26027.1,INSD:BE529612.1,INSD:T76336.1,INSD:BE527969.1,INSD
                     :BP649453.1,INSD:BP593279.1,INSD:BE529989.1,INSD:BP836882.
                     1,INSD:BP639686.1,INSD:BP596752.1,INSD:BP832349.1,INSD:BE5
                     26477.1,INSD:BE528026.1,INSD:BE528858.1,INSD:BE527419.1,IN
                     SD:AV788905.1,INSD:BE527211.1,INSD:AV819440.1,INSD:BE52879
                     2.1,INSD:BP643994.1,INSD:BE526222.1,INSD:BP642172.1,INSD:B
                     E528296.1,INSD:BP652593.1,INSD:BP595324.1,INSD:BE528760.1,
                     INSD:BE525744.1,INSD:BP587870.1,INSD:BP818263.1,INSD:BE527
                     296.1,INSD:BP657653.1,INSD:AV559260.1,INSD:BE528057.1,INSD
                     :BP824899.2,INSD:BE528962.1,INSD:BP590230.1,INSD:BP832451.
                     1,INSD:BP816873.1,INSD:BE528644.1,INSD:BP838500.1,INSD:BP8
                     40386.1,INSD:Z17640.1,INSD:BE526756.1,INSD:BE037661.1,INSD
                     :BE530132.1,INSD:T44948.1,INSD:BE528912.1,INSD:BE530448.1,
                     INSD:BE527469.1,INSD:BE528692.1,INSD:BP636777.1,INSD:BP821
                     910.2,INSD:BE528360.1,INSD:BE528676.1,INSD:BE527193.1,INSD
                     :BE527004.1,INSD:BE529439.1,INSD:BP652307.1,INSD:AV798093.
                     1,INSD:BE530699.1,INSD:BE528284.1,INSD:BE528640.1,INSD:BE5
                     29361.1,INSD:BP820234.2,INSD:BP820523.1,INSD:BE528797.1,IN
                     SD:BP585069.1,INSD:BE530092.1,INSD:BE526848.1,INSD:BE52766
                     0.1,INSD:BE525695.1,INSD:BP832559.1,INSD:BP830527.1,INSD:B
                     E529904.1,INSD:BE528685.1,INSD:AV823650.1,INSD:BE529628.1,
                     INSD:BP595904.1,INSD:BE527134.1,INSD:BE527349.1,INSD:BE526
                     739.1,INSD:T46813.1,INSD:BP814344.1,INSD:BP637806.1,INSD:B
                     P657667.1,INSD:BE528543.1,INSD:BP831779.2,INSD:BE529757.1,
                     INSD:BP588197.1,INSD:BP834428.1,INSD:BE526624.1,INSD:BE527
                     699.1,INSD:BP641649.1,INSD:BP817461.1,INSD:BP585145.1,INSD
                     :BE527910.1,INSD:BP593048.1,INSD:BE528425.1,INSD:BE526433.
                     1,INSD:BE037675.1,INSD:BP835458.1,INSD:BE529506.1,INSD:BE5
                     28243.1,INSD:BE527809.1,INSD:BE527187.1,INSD:BE528560.1,IN
                     SD:BP831688.1,INSD:BE529410.1,INSD:BE529320.1,INSD:BE53083
                     5.1,INSD:BE525948.1,INSD:BE530275.1,INSD:BE527109.1,INSD:B
                     E525408.1,INSD:BP658572.1,INSD:BE526816.1,INSD:BP832996.1,
                     INSD:BE527215.1,INSD:BP589380.1,INSD:BE527068.1,INSD:BP596
                     704.1,INSD:BE527942.1,INSD:BE527647.1,INSD:BP646329.1,INSD
                     :BE526552.1,INSD:AV784655.1,INSD:BP652030.1,INSD:BE525557.
                     1,INSD:BP648306.1,INSD:BP636911.1,INSD:BE527981.1,INSD:BE5
                     28723.1,INSD:BP591416.1,INSD:BP585434.1,INSD:BP835592.1,IN
                     SD:BP813585.1,INSD:BP648470.1,INSD:BP591873.1,INSD:BE52729
                     8.1,INSD:BP589432.1,INSD:BE530260.1,INSD:BE527345.1,INSD:B
                     P644256.1,INSD:BP587941.1,INSD:BE529010.1,INSD:BE527742.1,
                     INSD:BE528882.1,INSD:BE527343.1,INSD:BE526313.1,INSD:Z1758
                     0.1,INSD:BE530350.1,INSD:BP597306.1,INSD:BE526174.1,INSD:B
                     P817808.1,INSD:BE528397.1,INSD:BP814388.1,INSD:BE530811.1,
                     INSD:BE528839.1,INSD:BE529014.1,INSD:BE528310.1,INSD:BP655
                     781.1,INSD:BP840993.1,INSD:BE530458.1,INSD:BP591597.1,INSD
                     :BE526959.1,INSD:T04623.1,INSD:BE530012.1,INSD:BP597172.1,
                     INSD:T42803.1,INSD:BE530082.1,INSD:BE524213.1,INSD:BP83182
                     9.1,INSD:BP658456.1,INSD:BE528834.1,INSD:BE528717.1,INSD:B
                     P825170.2,INSD:BP840544.2,INSD:BE530476.1,INSD:BP825869.1,
                     INSD:BP587444.1,INSD:BE529467.1,INSD:BE528637.1,INSD:BE529
                     998.1,INSD:BP824811.1,INSD:BE527867.1,INSD:BP643795.1,INSD
                     :BP837391.2,INSD:BP822357.1,INSD:BE527826.1,INSD:BP636885.
                     1,INSD:BE525710.1,INSD:AA721944.1,INSD:BE530752.1,INSD:BP8
                     31559.1,INSD:BP641975.1,INSD:BE527828.1,INSD:BE526958.1,IN
                     SD:BE530235.1,INSD:BP586628.1,INSD:BE526788.1,INSD:BP83275
                     0.2,INSD:BP587248.1,INSD:BE526117.1,INSD:BP840837.1,INSD:B
                     P820992.1,INSD:BE528145.1,INSD:BP594254.1,INSD:BE525962.1,
                     INSD:BE528980.1,INSD:BP650969.1,INSD:BE525412.1"
                     /inference="Similar to
                     RNAsequence,mRNA:INSD:AY117157.1,INSD:BX828671.1,INSD:AY08
                     0779.1"
                     /transcript_id="NM_118850.3"
                     /db_xref="GI:30687498"
                     /db_xref="GeneID:828824"
                     /db_xref="TAIR:AT4G27160"
     misc_feature    2142..2145
                     /vntifkey="21"
                     /label=AATG
     primer          complement(2259..2276)
                     /label=JS837
     CDS             2372..3382
                     /vntifkey="4"
                     /label="Sm/Sp no DraIII"
     mutation        3349
                     /vntifkey="62"
                     /label="G to A"
ORIGIN
        1 CGCAGCGGTC GGGCTGAACG GGGGGTTCGT GCACACAGCC CAGCTTGGAG CGAACGACCT
       61 ACACCGAACT GAGATACCTA CAGCGTGAGC TATGAGAAAG CGCCACGCTT CCCGAAGGGA
      121 GAAAGGCGGA CAGGTATCCG GTAAGCGGCA GGGTCGGAAC AGGAGAGCGC ACGAGGGAGC
      181 TTCCAGGGGG AAACGCCTGG TATCTTTATA GTCCTGTCGG GTTTCGCCAC CTCTGACTTG
      241 AGCGTCGATT TTTGTGATGC TCGTCAGGGG GGCGGAGCCT ATGGAAAAAC GCCAGCAACG
      301 CGGCCTTTTT ACGGTTCCTG GCCTTTTGCT GGCCTTTTGC TCACATGTTC TTTCCTGCGT
      361 TATCCCCTGA TTCTGTGGAT AACCGTATTA CCGCCTTTGA GTGAGCTGAT ACCGCTCGCC
      421 GCAGCCGAAC GACCGAGCGC AGCGAGTCAG TGAGCGAGGA AGCGGAAGAG CGCCCAATAC
      481 GCAAACCGCC TCTCCCCGCG CGTTGGCCGA TTCATTAATC ACTCTGTGGT CTCAGGAGAA
      541 GATAAATTTG CGAGTCTAAC AGACGGTGTG TTTTCATTCA AGATGATAGA TTTGCAACTA
      601 GTTCTATATC ATCTGATCAA CTATCAAGTA TTAAACATTT ATCCATATGA TATAATCAAG
      661 GAACACAACA CCATGGATAA AACACAAAAC CAAAGCACAG ATCCAATTAG TGACCCAACA
      721 CGAAGAAAAT TTATTCGCTA TGAGAATGAA GCATTATGCA TGTGTGAATT TACGCCATAG
      781 TCTAGTTACC ACCGCCCCAC CGCATGCGTG TTAATATCTA TTTTTTGGGC TCAAGAAATT
      841 GCACGGCATC AAGTGGAAGA GACATGCCAA ATTTTAATTT TAAATTAGAT GATCCATTGG
      901 AAGCGAAGTT CAAAAACGAA ATTTTACATT ACATGATCGG TTTGATCGAT AGTCGCTTAC
      961 AATTGTGGTA AAAAAGTGCT AGCCATTTTG GCCAAGAGTG TAAAACGTAC CGATCAAATG
     1021 TCTTTATAAA AAAAACGTGT TGATGTTGTT CTGTGAATAC AATTAGTTCT GGTTAACAGC
     1081 TGGTCGACCA TTTTCTGATG AGAATTTATG TAAGGCCATT GCTCTGGTGT TGAGAAGGTT
     1141 TAGTTTGGTT CAAGCTAACC GTGGTTAGAA AGTTAGAATA TAATGTGTTT CTTGATCAGT
     1201 GATATCGATC GGATTTGTAT TATTCATATT GTTTACTCTT TGAGTAATTC ATAGTGGTAA
     1261 CTCTTTTTTT TTTTTTTTTT TTTTTTTCAT ATTGGTAACT CTTTGAAATG AAAAACATAG
     1321 CTAAGAATTG CTAGCTTTGA TTTAGTCGAG ACGTACGAAC TCTCGATTTT GGTTTTTGAT
     1381 TTGTTGGTGT AAAACTCTCG ATATTCATAA CTCGTAAGAT TTTGTACGTA TCATCTTCTT
     1441 ATTCTCTTCA TCGCTCTGTT TTCAATTTTA TGTCAAAACA TGGTTTTGGT AATTTCTTTT
     1501 ACTCCTACTT CACGGTTTGA GTTATAATTT TTTTGGTAAA CCCTTAACCA CGAGTTTTGA
     1561 TGTATTTTGA CACCTCTAAT TATGTGTGTA TACGTACACA TATAATTCGG TATTTTCTTA
     1621 ACATATATAT CCCTCATAAA AATTTCTTAC ATGCATTGTT CGTGAGTGAC CCGTTAATAT
     1681 ATATATTGAT AGATACTCTT ATAAAATTAT ATTCTAAATT TCAGATTAAG CTGGCACAAC
     1741 TATATTTCCA ACATCACTAG CTACCATCAA AAGATTGACT TCTCATCTTA CTCGATTGAA
     1801 ACCAAATTAA CATAGGGTTT TTATTTAAAT AAAAGTTTAA CCTTCTTTTT AAAAAATTGT
     1861 TCATAGTGTC ATGTCAGAAC AAGAGCTACA AATCACACAT AGCATGCATA AGCGGAGCTA
     1921 TGATGAGTGG TATTGTTTTG TTCGTCACTT GTCACTCTTT TCCAACACAT AATCCCGACA
     1981 ACAACGTAAG AGCATCTCTC TCTCTCCACA CACACTCATG CATGCATGCA TTCTTACACG
     2041 TGATTGCCAT GCAAATCTCC TTTCTCACCT ATAAATACAA ACCAACCCTT CACTACACTC
     2101 TTCACTCAAA CCAAAACAAG AAAACATACA CAAATAGCAA AAATGTGAGA CCACGAAGTG
     2161 GCTCTTCAGT GGACGAAAGG GCCTCGTGAT ACGCCTATTT TTATAGGTTA ATGTCATGAT
     2221 AATAATGGTT TCTTAGACGT CAGGTGGCAC TTTTCGGGGA AATGTGCGCG GAACCCCTAT
     2281 TTGTTTATTT TTCTAAATAC ATTCAAATAT GTATCCGCTC ATGAGACAAT AACCCTGATA
     2341 AATGCTTCAA TAATATTGAA AAAGGAAGAG TATGCGCTCA CGCAACTGGT CCAGAACCTT
     2401 GACCGAACGC AGCGGTGGTA ACGGCGCAGT GGCGGTTTTC ATGGCTTGTT ATGACTGTTT
     2461 TTTTGGGGTA CAGTCTATGC CTCGGGCATC CAAGCAGCAA GCGCGTTACG CCGTGGGTCG
     2521 ATGTTTGATG TTATGGAGCA GCAACGATGT TACGCAGCAG GGCAGTCGCC CTAAAACAAA
     2581 GTTAAACATC ATGAGGGAAG CGGTGATCGC CGAAGTATCG ACTCAACTAT CAGAGGTAGT
     2641 TGGCGTCATC GAGCGCCATC TCGAACCGAC GTTGCTGGCC GTACATTTGT ACGGCTCCGC
     2701 AGTGGATGGC GGCCTGAAGC CACACAGCGA TATTGATTTG CTGGTTACGG TGACCGTAAG
     2761 GCTTGATGAA ACAACGCGGC GAGCTTTGAT CAACGACCTT TTGGAAACTT CGGCTTCCCC
     2821 TGGAGAGAGC GAGATTCTCC GCGCTGTAGA AGTCACCATT GTTGTGCACG ACGACATCAT
     2881 TCCGTGGCGT TATCCAGCTA AGCGCGAACT GCAATTTGGA GAATGGCAGC GCAATGACAT
     2941 TCTTGCAGGT ATCTTCGAGC CAGCCACGAT CGACATTGAT CTGGCTATCT TGCTGACAAA
     3001 AGCAAGAGAA CATAGCGTTG CCTTGGTAGG TCCAGCGGCG GAGGAACTCT TTGATCCGGT
     3061 TCCTGAACAG GATCTATTTG AGGCGCTAAA TGAAACCTTA ACGCTATGGA ACTCGCCGCC
     3121 CGACTGGGCT GGCGATGAGC GAAATGTAGT GCTTACGTTG TCCCGCATTT GGTACAGCGC
     3181 AGTAACCGGC AAAATCGCGC CGAAGGATGT CGCTGCCGAC TGGGCAATGG AGCGCCTGCC
     3241 GGCCCAGTAT CAGCCCGTCA TACTTGAAGC TAGACAGGCT TATCTTGGAC AAGAAGAAGA
     3301 TCGCTTGGCC TCGCGCGCAG ATCAGTTGGA AGAATTTGTC CATTACGTAA AAGGCGAGAT
     3361 CACCAAGGTA GTCGGCAAAT AACTGTCAGA CCAAGTTTAC TCATATATAC TTTAGATTGA
     3421 TTTAAAACTT CATTTTTAAT TTAAAAGGAT CTAGGTGAAG ATCCTTTTTG ATAATCTCAT
     3481 GACCAAAATC CCTTAACGTG AGTTTTCGTT CCACTGAGCG TCAGACCCCG TAGAAAAGAT
     3541 CAAAGGATCT TCTTGAGATC CTTTTTTTCT GCGCGTAATC TGCTGCTTGC AAACAAAAAA
     3601 ACCACCGCTA CCAGCGGTGG TTTGTTTGCC GGATCAAGAG CTACCAACTC TTTTTCCGAA
     3661 GGTAACTGGC TTCAGCAGAG CGCAGATACC AAATACTGTC CTTCTAGTGT AGCCGTAGTT
     3721 AGGCCACCAC TTCAAGAACT CTGTAGCACC GCCTACATAC CTCGCTCTGC TAATCCTGTT
     3781 ACCAGTGGCT GCTGCCAGTG GCGATAAGTC GTGTCTTACC GGGTTGGACT CAAGACGATA
     3841 GTTACCGGAT AAGG
//
