# Supplementary material for: Peripheral infrastructure vectors and an extended set of plant parts for the Modular Cloning system
Source: PLoS One. 2018 May 30;13(5):e0197185. doi: 10.1371/journal.pone.0197185 (PMC5976141; doi:10.1371/journal.pone.0197185)
Supplement: S1 File — (ZIP) [file pone.0197185.s005.zip › C1_pJOG299_[Pro+5U] AP1 At1g69120.gbk]

LOCUS       pJOG299_[Pro+5U]_AP1_At1g69120      3626 bp    DNA     circular UNA 10-MAR-2009
COMMENT     This file is created by Vector NTI
            http://www.invitrogen.com/
FEATURES             Location/Qualifiers
     CDS             215..1225
                     /vntifkey="4"
                     /label="Sm/Sp no DraIII"
     mutation        1192
                     /vntifkey="62"
                     /label="G to A"
     misc_feature    1385..1999
                     /vntifkey="21"
                     /label="rep (pMB1)"
     rep_origin      complement(1984)
                     /vntifkey="33"
                     /label="ORI"
                     /note="RNaseH cleavage point"
     promoter        2236..3610
                     /label="AP1 promoter fragment"
     mRNA            3401..>3610
                     /gene="AP1"
                     /locus_tag="AT1G69120"
                     /gene_synonym="AGAMOUS-like 7"
                     /gene_synonym="AGL7"
                     /gene_synonym="AP1"
                     /gene_synonym="APETALA1"
                     /gene_synonym="F4N2.9"
                     /gene_synonym="F4N2_9"
                     /gene_synonym="FLORAL HOMEOTIC PROTEIN APETALA1"
                     /product="Floral homeotic protein APETALA 1"
                     /inference="Similar to RNA
                     sequence,EST:INSD:BP636682.1,INSD:AA067443.1,INSD:DR265437
                     .1,INSD:DR265421.1,INSD:CF774269.1,INSD:BP818723.1,INSD:BP
                     828720.1,INSD:DR376535.1,INSD:BP820809.1,INSD:DR265436.1,I
                     NSD:DR265439.1,INSD:DR265426.1,INSD:AI992862.1,INSD:DR2654
                     29.1,INSD:DR265433.1,INSD:DR265435.1,INSD:DR265424.1,INSD:
                     DR265428.1,INSD:BP596370.1,INSD:DR265434.1,INSD:BP822177.1
                     ,INSD:DR265440.1,INSD:DR265431.1,INSD:DR265432.1,INSD:DR74
                     9783.1,INSD:T42418.1,INSD:DR265438.1,INSD:BP659309.1,INSD:
                     AU236519.2,INSD:DR749784.1,INSD:DR265427.1,INSD:DR265425.1
                     ,INSD:AU227469.1,INSD:DR265423.1"
                     /inference="similar to RNA
                     sequence,mRNA:INSD:BT004113.1,INSD:AY087956.1,INSD:BT00495
                     1.1,INSD:AK175933.1,INSD:Z16421.1,INSD:BX814230.1"
                     /db_xref="TAIR:AT1G69120"
     misc_feature    3611..3614
                     /vntifkey="21"
                     /label="AATG"
ORIGIN
        1 GTGGCTCTTC AGTGGACGAA AGGGCCTCGT GATACGCCTA TTTTTATAGG TTAATGTCAT
       61 GATAATAATG GTTTCTTAGA CGTCAGGTGG CACTTTTCGG GGAAATGTGC GCGGAACCCC
      121 TATTTGTTTA TTTTTCTAAA TACATTCAAA TATGTATCCG CTCATGAGAC AATAACCCTG
      181 ATAAATGCTT CAATAATATT GAAAAAGGAA GAGTATGCGC TCACGCAACT GGTCCAGAAC
      241 CTTGACCGAA CGCAGCGGTG GTAACGGCGC AGTGGCGGTT TTCATGGCTT GTTATGACTG
      301 TTTTTTTGGG GTACAGTCTA TGCCTCGGGC ATCCAAGCAG CAAGCGCGTT ACGCCGTGGG
      361 TCGATGTTTG ATGTTATGGA GCAGCAACGA TGTTACGCAG CAGGGCAGTC GCCCTAAAAC
      421 AAAGTTAAAC ATCATGAGGG AAGCGGTGAT CGCCGAAGTA TCGACTCAAC TATCAGAGGT
      481 AGTTGGCGTC ATCGAGCGCC ATCTCGAACC GACGTTGCTG GCCGTACATT TGTACGGCTC
      541 CGCAGTGGAT GGCGGCCTGA AGCCACACAG CGATATTGAT TTGCTGGTTA CGGTGACCGT
      601 AAGGCTTGAT GAAACAACGC GGCGAGCTTT GATCAACGAC CTTTTGGAAA CTTCGGCTTC
      661 CCCTGGAGAG AGCGAGATTC TCCGCGCTGT AGAAGTCACC ATTGTTGTGC ACGACGACAT
      721 CATTCCGTGG CGTTATCCAG CTAAGCGCGA ACTGCAATTT GGAGAATGGC AGCGCAATGA
      781 CATTCTTGCA GGTATCTTCG AGCCAGCCAC GATCGACATT GATCTGGCTA TCTTGCTGAC
      841 AAAAGCAAGA GAACATAGCG TTGCCTTGGT AGGTCCAGCG GCGGAGGAAC TCTTTGATCC
      901 GGTTCCTGAA CAGGATCTAT TTGAGGCGCT AAATGAAACC TTAACGCTAT GGAACTCGCC
      961 GCCCGACTGG GCTGGCGATG AGCGAAATGT AGTGCTTACG TTGTCCCGCA TTTGGTACAG
     1021 CGCAGTAACC GGCAAAATCG CGCCGAAGGA TGTCGCTGCC GACTGGGCAA TGGAGCGCCT
     1081 GCCGGCCCAG TATCAGCCCG TCATACTTGA AGCTAGACAG GCTTATCTTG GACAAGAAGA
     1141 AGATCGCTTG GCCTCGCGCG CAGATCAGTT GGAAGAATTT GTCCATTACG TAAAAGGCGA
     1201 GATCACCAAG GTAGTCGGCA AATAACTGTC AGACCAAGTT TACTCATATA TACTTTAGAT
     1261 TGATTTAAAA CTTCATTTTT AATTTAAAAG GATCTAGGTG AAGATCCTTT TTGATAATCT
     1321 CATGACCAAA ATCCCTTAAC GTGAGTTTTC GTTCCACTGA GCGTCAGACC CCGTAGAAAA
     1381 GATCAAAGGA TCTTCTTGAG ATCCTTTTTT TCTGCGCGTA ATCTGCTGCT TGCAAACAAA
     1441 AAAACCACCG CTACCAGCGG TGGTTTGTTT GCCGGATCAA GAGCTACCAA CTCTTTTTCC
     1501 GAAGGTAACT GGCTTCAGCA GAGCGCAGAT ACCAAATACT GTCCTTCTAG TGTAGCCGTA
     1561 GTTAGGCCAC CACTTCAAGA ACTCTGTAGC ACCGCCTACA TACCTCGCTC TGCTAATCCT
     1621 GTTACCAGTG GCTGCTGCCA GTGGCGATAA GTCGTGTCTT ACCGGGTTGG ACTCAAGACG
     1681 ATAGTTACCG GATAAGGCGC AGCGGTCGGG CTGAACGGGG GGTTCGTGCA CACAGCCCAG
     1741 CTTGGAGCGA ACGACCTACA CCGAACTGAG ATACCTACAG CGTGAGCTAT GAGAAAGCGC
     1801 CACGCTTCCC GAAGGGAGAA AGGCGGACAG GTATCCGGTA AGCGGCAGGG TCGGAACAGG
     1861 AGAGCGCACG AGGGAGCTTC CAGGGGGAAA CGCCTGGTAT CTTTATAGTC CTGTCGGGTT
     1921 TCGCCACCTC TGACTTGAGC GTCGATTTTT GTGATGCTCG TCAGGGGGGC GGAGCCTATG
     1981 GAAAAACGCC AGCAACGCGG CCTTTTTACG GTTCCTGGCC TTTTGCTGGC CTTTTGCTCA
     2041 CATGTTCTTT CCTGCGTTAT CCCCTGATTC TGTGGATAAC CGTATTACCG CCTTTGAGTG
     2101 AGCTGATACC GCTCGCCGCA GCCGAACGAC CGAGCGCAGC GAGTCAGTGA GCGAGGAAGC
     2161 GGAAGAGCGC CCAATACGCA AACCGCCTCT CCCCGCGCGT TGGCCGATTC ATTAATCACT
     2221 CTGTGGTCTC AGGAGAAAAC ACCAAATAAG AGAAGAAATG GAAAAAACAG AAAGAAATTT
     2281 TTTAACAAGA AAAATCAATT AGTCCTCAAA CCTGAGATAT TTAAAGTAAT CAACTAAAAC
     2341 AGGAACACTT GACTAACAAA GAAATTTGAA ACGTGGTCCA ACTTTCACTT AATTATATTG
     2401 TTTTCTCTAA GGCTTATGCA ATATATGCCT TAAGCAAATG CCGAATCTGT TTTTTTTTTT
     2461 TTTGTTATTG GATATTGACT GAAAATAAGG GGTTTTTTCA CACTTGAAGA TCTCAAAAGA
     2521 GAAAACTATT ACAACGGAAA TTCATTGTAA AAGAAGTGAT TAAGCAAATT GAGCAAAGGT
     2581 TTTTATGTGG TTTATTTCAT TATATGATTG ACATCAAATT GTATATATAT GGTTGTTTTA
     2641 TTTAACAATA TATATGGATA TAACGTACAA ACTAAATATG TTTGATTGAC GAAAAAAAAT
     2701 ATATGTATGT TTGATTAACA ACATAGCACA TATTCAACTG ATTTTTGTCC TGATCATCTA
     2761 CAACTTAATA AGAACACACA ACATTGAACA AATCTTTGAC AAAATACTAT TTTTGGGTTT
     2821 GAAATTTTGA ATACTTACAA TTATTCTTCT CGATCTTCCT CTCTTTCCTT AAATCCTGCG
     2881 TACAAATCCG TCGACGCAAT ACATTACACA GTTGTCAATT GGTTCTCAGC TCTACCAAAA
     2941 ACATCTATTG CCAAAAGAAA GGTCTATTTG TACTTCACTG TTACAGCTGA GAACATTAAA
     3001 TATAATAAGC AAATTTGATA AAACAAAGGG TTCTCACCTT ATTCCAAAAG AATAGTGTAA
     3061 AATAGGGTAA TAGAGAAATG TTAATAAAAG GAAATTAAAA ATAGATATTT TGGTTGGTTC
     3121 AGATTTTGTT TCGTAGATCT ACAGGGAAAT CTCCGCCGTC AATGCAAAGC GAAGGTGACA
     3181 CTTGGGGAAG GACCAGTGGT CCGTACAATG TTACTTACCC ATTTCTCTTC ACGAGACGTC
     3241 GATAATCAAA TTGTTTATTT TCATATTTTT AAGTCCGCAG TTTTATTAAA AAATCATGGA
     3301 CCCGACATTA GTACGAGATA TACCAATGAG AAGTCGACAC GCAAATCCTA AAGAAACCAC
     3361 TGTGGTTTTT GCAAACAAGA GAAACCAGCT TTAGCTTTTC CCTAAAACCA CTCTTACCCA
     3421 AATCTCTCCA TAAATAAAGA TCCCGAGACT CAAACACAAG TCTTTTTATA AAGGAAAGAA
     3481 AGAAAAACTT TCCTAATTGG TTCATACCAA AGTCTGAGCT CTTCTTTATA TCTCTCTTGT
     3541 AGTTTCTTAT TGGGGGTCTT TGTTTTGTTT GGTTCTTTTA GAGTAAGAAG TTTCTTAAAA
     3601 AAGGATCAAA AATGTGAGAC CACGAA
//
