# Supplementary material for: Peripheral infrastructure vectors and an extended set of plant parts for the Modular Cloning system
Source: PLoS One. 2018 May 30;13(5):e0197185. doi: 10.1371/journal.pone.0197185 (PMC5976141; doi:10.1371/journal.pone.0197185)
Supplement: S1 File — (ZIP) [file pone.0197185.s005.zip › C2_pJOG298_[Pro+5U] ICU2 At5g67100.gbk]

LOCUS       pJOG298_[Pro+5U]_ICU2_At5g67100      2842 bp    DNA     circular UNA 10-MAR-2009
COMMENT     This file is created by Vector NTI
            http://www.invitrogen.com/
FEATURES             Location/Qualifiers
     CDS             215..1225
                     /vntifkey="4"
                     /label="Sm/Sp no DraIII"
     mutation        1192
                     /vntifkey="62"
                     /label="G to A"
     misc_feature    1385..1999
                     /vntifkey="21"
                     /label="rep (pMB1)"
     rep_origin      complement(1984)
                     /vntifkey="33"
                     /label="ORI"
                     /note="RNaseH cleavage point"
     promoter        2236..2827
                     /label="ICU2-At5g67100 promoter fragment"
     misc_feature    2827..2830
                     /vntifkey="21"
                     /label="AATG"
ORIGIN
        1 GTGGCTCTTC AGTGGACGAA AGGGCCTCGT GATACGCCTA TTTTTATAGG TTAATGTCAT
       61 GATAATAATG GTTTCTTAGA CGTCAGGTGG CACTTTTCGG GGAAATGTGC GCGGAACCCC
      121 TATTTGTTTA TTTTTCTAAA TACATTCAAA TATGTATCCG CTCATGAGAC AATAACCCTG
      181 ATAAATGCTT CAATAATATT GAAAAAGGAA GAGTATGCGC TCACGCAACT GGTCCAGAAC
      241 CTTGACCGAA CGCAGCGGTG GTAACGGCGC AGTGGCGGTT TTCATGGCTT GTTATGACTG
      301 TTTTTTTGGG GTACAGTCTA TGCCTCGGGC ATCCAAGCAG CAAGCGCGTT ACGCCGTGGG
      361 TCGATGTTTG ATGTTATGGA GCAGCAACGA TGTTACGCAG CAGGGCAGTC GCCCTAAAAC
      421 AAAGTTAAAC ATCATGAGGG AAGCGGTGAT CGCCGAAGTA TCGACTCAAC TATCAGAGGT
      481 AGTTGGCGTC ATCGAGCGCC ATCTCGAACC GACGTTGCTG GCCGTACATT TGTACGGCTC
      541 CGCAGTGGAT GGCGGCCTGA AGCCACACAG CGATATTGAT TTGCTGGTTA CGGTGACCGT
      601 AAGGCTTGAT GAAACAACGC GGCGAGCTTT GATCAACGAC CTTTTGGAAA CTTCGGCTTC
      661 CCCTGGAGAG AGCGAGATTC TCCGCGCTGT AGAAGTCACC ATTGTTGTGC ACGACGACAT
      721 CATTCCGTGG CGTTATCCAG CTAAGCGCGA ACTGCAATTT GGAGAATGGC AGCGCAATGA
      781 CATTCTTGCA GGTATCTTCG AGCCAGCCAC GATCGACATT GATCTGGCTA TCTTGCTGAC
      841 AAAAGCAAGA GAACATAGCG TTGCCTTGGT AGGTCCAGCG GCGGAGGAAC TCTTTGATCC
      901 GGTTCCTGAA CAGGATCTAT TTGAGGCGCT AAATGAAACC TTAACGCTAT GGAACTCGCC
      961 GCCCGACTGG GCTGGCGATG AGCGAAATGT AGTGCTTACG TTGTCCCGCA TTTGGTACAG
     1021 CGCAGTAACC GGCAAAATCG CGCCGAAGGA TGTCGCTGCC GACTGGGCAA TGGAGCGCCT
     1081 GCCGGCCCAG TATCAGCCCG TCATACTTGA AGCTAGACAG GCTTATCTTG GACAAGAAGA
     1141 AGATCGCTTG GCCTCGCGCG CAGATCAGTT GGAAGAATTT GTCCATTACG TAAAAGGCGA
     1201 GATCACCAAG GTAGTCGGCA AATAACTGTC AGACCAAGTT TACTCATATA TACTTTAGAT
     1261 TGATTTAAAA CTTCATTTTT AATTTAAAAG GATCTAGGTG AAGATCCTTT TTGATAATCT
     1321 CATGACCAAA ATCCCTTAAC GTGAGTTTTC GTTCCACTGA GCGTCAGACC CCGTAGAAAA
     1381 GATCAAAGGA TCTTCTTGAG ATCCTTTTTT TCTGCGCGTA ATCTGCTGCT TGCAAACAAA
     1441 AAAACCACCG CTACCAGCGG TGGTTTGTTT GCCGGATCAA GAGCTACCAA CTCTTTTTCC
     1501 GAAGGTAACT GGCTTCAGCA GAGCGCAGAT ACCAAATACT GTCCTTCTAG TGTAGCCGTA
     1561 GTTAGGCCAC CACTTCAAGA ACTCTGTAGC ACCGCCTACA TACCTCGCTC TGCTAATCCT
     1621 GTTACCAGTG GCTGCTGCCA GTGGCGATAA GTCGTGTCTT ACCGGGTTGG ACTCAAGACG
     1681 ATAGTTACCG GATAAGGCGC AGCGGTCGGG CTGAACGGGG GGTTCGTGCA CACAGCCCAG
     1741 CTTGGAGCGA ACGACCTACA CCGAACTGAG ATACCTACAG CGTGAGCTAT GAGAAAGCGC
     1801 CACGCTTCCC GAAGGGAGAA AGGCGGACAG GTATCCGGTA AGCGGCAGGG TCGGAACAGG
     1861 AGAGCGCACG AGGGAGCTTC CAGGGGGAAA CGCCTGGTAT CTTTATAGTC CTGTCGGGTT
     1921 TCGCCACCTC TGACTTGAGC GTCGATTTTT GTGATGCTCG TCAGGGGGGC GGAGCCTATG
     1981 GAAAAACGCC AGCAACGCGG CCTTTTTACG GTTCCTGGCC TTTTGCTGGC CTTTTGCTCA
     2041 CATGTTCTTT CCTGCGTTAT CCCCTGATTC TGTGGATAAC CGTATTACCG CCTTTGAGTG
     2101 AGCTGATACC GCTCGCCGCA GCCGAACGAC CGAGCGCAGC GAGTCAGTGA GCGAGGAAGC
     2161 GGAAGAGCGC CCAATACGCA AACCGCCTCT CCCCGCGCGT TGGCCGATTC ATTAATCACT
     2221 CTGTGGTCTC AGGAGTTAAT AGATGTTTAG TTTTTATTAT GACAAAAAAG TTGCAGAGAA
     2281 TGTAACCTTT ACTTGGCTTT TGCTTTTGTT AAAGTGGTTT TAGGTGGTCG GCAACACATC
     2341 ATCTCTCATC ATTGTTTTTT TTTCTTTTCT CTTTCAATTG GGCTTTATCA TAGAGAACAA
     2401 TGATTTTGGA TATGAACTTA TTAGTAGTTT CAGCAATAGT TTAGACTTTC GAATCGGTAA
     2461 ATATCAGTAA CTTAGAACTC AGGCTGAAAC TTTGATTCTT TTACTGTATT TAGCTAGATT
     2521 CTACACTTGG TGGACTCCAT CAGCAATTAC TTCACAGACC GAGGTAGCTC CTACAACTCT
     2581 CTGATGCTTG ATCTCGTTCA AATAGATGTC TCATAATTGC TTCTTTTTTG TTTTTGTTTT
     2641 TGGGCTTTAT TAAAGAGGAG TAAGGCCCAT TAAGAGAACC CGTTTGTTTG TTGGATTCGG
     2701 ATTTGGCAAA TGGATAGCGC CAAAATCGTG TCGATTTTCC CGCCATCTCC ATTTCTTAAT
     2761 CTGGGTTCTT AAACCTAAAT CAGTTACTCA GCTTCACCAA ACCACCAAAT TGACCGGATT
     2821 TGTAAAAATG TGAGACCACG AA
//
