# Supplementary material for: Peripheral infrastructure vectors and an extended set of plant parts for the Modular Cloning system
Source: PLoS One. 2018 May 30;13(5):e0197185. doi: 10.1371/journal.pone.0197185 (PMC5976141; doi:10.1371/journal.pone.0197185)
Supplement: S1 File — (ZIP) [file pone.0197185.s005.zip › C3_pJOG295_[Pro+5U] GILT At4g12960.gbk]

LOCUS       pJOG295_[Pro+5U]_GILT_At4g12960      4410 bp    DNA     circular UNA 10-MAR-2009
COMMENT     This file is created by Vector NTI
            http://www.invitrogen.com/
FEATURES             Location/Qualifiers
     CDS             215..1225
                     /vntifkey="4"
                     /label="Sm/Sp no DraIII"
     mutation        1192
                     /vntifkey="62"
                     /label="G to A"
     misc_feature    1385..1999
                     /vntifkey="21"
                     /label="rep (pMB1)"
     rep_origin      complement(1984)
                     /vntifkey="33"
                     /label=ORI
                     /note="RNaseH cleavage point"
     promoter        2236..4366
                     /label="At4g12960 promoter fragment"
     mutation        4273
                     /label="A->T to eliminate BsaI"
     UTR             4367..>4395
                     /locus_tag="AT4G12960"
                     /gene_synonym="F25G13.50; F25G13_50"
                     /product="Gamma interferon responsive lysosomal thiol
                     (GILT) reductase family protein"
                     /inference="Similar to RNA
                     sequence,EST:INSD:ES046187.1,INSD:DR292486.1,INSD:EL968257
                     .1,INSD:ES162955.1,INSD:ES100375.1,INSD:EL991511.1,INSD:ES
                     145131.1,INSD:ES151617.1,INSD:ES214714.1,INSD:ES110693.1,I
                     NSD:EL987402.1,INSD:ES126826.1,INSD:EL975675.1,INSD:ES1246
                     22.1,INSD:ES163182.1,INSD:ES003102.1,INSD:ES052801.1,INSD:
                     ES002922.1,INSD:ES048020.1,INSD:ES190340.1,INSD:T46476.1,I
                     NSD:ES074760.1,INSD:ES178871.1,INSD:ES021786.1,INSD:DR2924
                     59.1,INSD:ES122475.1,INSD:ES187921.1,INSD:EL997092.1,INSD:
                     EL983738.1,INSD:ES215217.1,INSD:ES155617.1,INSD:ES136559.1
                     ,INSD:ES020144.1,INSD:ES109673.1,INSD:ES185781.1,INSD:ES16
                     9758.1,INSD:BP586494.1,INSD:ES035876.1,INSD:EL989175.1,INS
                     D:ES211998.1,INSD:BP589764.1,INSD:DR292416.1,INSD:ES089011
                     .1,INSD:EL982679.1,INSD:ES030518.1,INSD:EL993055.1,INSD:ES
                     047253.1,INSD:ES196711.1,INSD:ES209235.1,INSD:ES039748.1,I
                     NSD:DR292413.1,INSD:ES081030.1,INSD:ES102072.1,INSD:EL9816
                     75.1,INSD:ES147793.1,INSD:ES095111.1,INSD:EL979352.1,INSD:
                     ES215632.1,INSD:EL984544.1,INSD:ES166377.1,INSD:ES037701.1
                     ,INSD:ES177536.1,INSD:ES026817.1,INSD:ES184485.1,INSD:DR29
                     2405.1,INSD:ES138787.1,INSD:EL988540.1,INSD:ES142593.1,INS
                     D:ES026016.1,INSD:ES066503.1,INSD:ES213448.1,INSD:ES161090
                     .1,INSD:ES119626.1,INSD:ES099640.1,INSD:ES192240.1,INSD:EL
                     990110.1,INSD:ES102451.1,INSD:EL990462.1,INSD:ES195249.1,I
                     NSD:ES118967.1,INSD:ES200321.1,INSD:ES067093.1,INSD:ES1716
                     16.1,INSD:ES042096.1,INSD:ES105473.1,INSD:ES125135.1,INSD:
                     BP827626.1,INSD:ES120770.1,INSD:ES120834.1,INSD:EL988098.1
                     ,INSD:ES212418.1,INSD:DR292378.1,INSD:ES128857.1,INSD:ES04
                     8009.1,INSD:ES087795.1,INSD:ES037334.1,INSD:ES048154.1,INS
                     D:ES110518.1,INSD:ES041777.1,INSD:EL983383.1,INSD:EL973578
                     .1,INSD:EL984455.1,INSD:BP596092.1,INSD:EL998226.1,INSD:ES
                     112791.1,INSD:ES199630.1,INSD:ES001377.1,INSD:EL975991.1,I
                     NSD:ES080751.1,INSD:ES149414.1,INSD:ES124207.1,INSD:ES0147
                     63.1,INSD:ES089579.1,INSD:ES094488.1,INSD:ES195979.1,INSD:
                     ES088402.1,INSD:ES213947.1,INSD:DR292471.1,INSD:DR292504.1
                     ,INSD:ES164900.1,INSD:BP592978.1,INSD:ES069127.1,INSD:ES00
                     3842.1,INSD:ES038744.1,INSD:EL997993.1,INSD:ES170797.1,INS
                     D:BP839032.1,INSD:ES184055.1,INSD:ES119308.1,INSD:ES205112
                     .1,INSD:ES118915.1,INSD:ES137194.1,INSD:DR292458.1,INSD:EL
                     969732.1,INSD:ES094543.1,INSD:ES137344.1,INSD:ES100676.1,I
                     NSD:ES055683.1,INSD:ES040298.1,INSD:ES018789.1,INSD:DR2923
                     86.1,INSD:ES155159.1,INSD:ES004130.1,INSD:ES135362.1,INSD:
                     BP590491.1,INSD:ES045755.1,INSD:DR249270.1,INSD:ES183782.1
                     ,INSD:ES210334.1,INSD:ES205672.1,INSD:ES020929.1,INSD:EL97
                     1073.1,INSD:ES213888.1,INSD:ES157665.1,INSD:ES146667.1,INS
                     D:EL979799.1,INSD:ES049282.1,INSD:ES212740.1,INSD:ES161510
                     .1,INSD:ES094482.1,INSD:BP594185.1,INSD:ES190272.1,INSD:ES
                     047575.1,INSD:BP660268.1,INSD:EL977639.1,INSD:ES111618.1,I
                     NSD:ES011426.1,INSD:ES162701.1,INSD:ES090356.1,INSD:ES1671
                     45.1,INSD:ES077947.1,INSD:ES147396.1,INSD:ES173580.1,INSD:
                     ES058434.1,INSD:ES068304.1,INSD:ES084050.1,INSD:AV557378.1
                     ,INSD:EL968021.1,INSD:ES059294.1,INSD:ES180161.1,INSD:ES04
                     7725.1,INSD:ES092728.1,INSD:ES042208.1,INSD:ES215026.1,INS
                     D:ES126377.1,INSD:ES093823.1,INSD:ES105712.1,INSD:ES000505
                     .1,INSD:BP816553.1,INSD:ES180421.1,INSD:ES176976.1,INSD:AA
                     598099.1,INSD:ES124037.1,INSD:ES062591.1,INSD:EL994429.1,I
                     NSD:EL979246.1,INSD:ES082977.1,INSD:ES114841.1,INSD:ES1350
                     24.1,INSD:ES096009.1,INSD:BE529922.1,INSD:ES088350.1,INSD:
                     ES040682.1,INSD:EL968714.1,INSD:ES164960.1,INSD:ES044509.1
                     ,INSD:DR292414.1,INSD:BP637882.1,INSD:ES178954.1,INSD:ES05
                     4787.1,INSD:ES137600.1,INSD:ES196576.1,INSD:ES180439.1,INS
                     D:ES145646.1,INSD:ES098440.1,INSD:EL974661.1,INSD:ES201481
                     .1,INSD:ES158990.1,INSD:DR292444.1,INSD:ES066017.1,INSD:ES
                     172488.1,INSD:ES185208.1,INSD:EL969159.1,INSD:ES212280.1,I
                     NSD:ES086338.1,INSD:DR292479.1,INSD:ES129871.1,INSD:ES1833
                     76.1,INSD:DR249269.1,INSD:ES194324.1,INSD:BP657198.1,INSD:
                     EG446675.1,INSD:ES215183.1,INSD:ES073651.1,INSD:ES196857.1
                     ,INSD:ES205320.1,INSD:ES151427.1,INSD:EL984654.1,INSD:ES08
                     9563.1,INSD:ES071449.1,INSD:ES167324.1,INSD:ES156419.1,INS
                     D:ES152175.1,INSD:ES021848.1,INSD:ES128764.1,INSD:ES088192
                     .1,INSD:ES132941.1,INSD:ES164111.1,INSD:BP822634.1,INSD:ES
                     193338.1,INSD:ES116618.1,INSD:ES043792.1,INSD:DR292447.1,I
                     NSD:ES204381.1,INSD:ES048138.1,INSD:ES213913.1,INSD:DR2924
                     41.1,INSD:ES148767.1,INSD:DR292480.1,INSD:BP823446.1,INSD:
                     ES120156.1,INSD:BP638358.1,INSD:ES170406.1,INSD:ES200623.1
                     ,INSD:ES088697.1,INSD:ES158768.1,INSD:ES032254.1,INSD:ES15
                     1484.1,INSD:ES129758.1,INSD:ES041780.1,INSD:ES046269.1,INS
                     D:ES180817.1,INSD:DR292476.1,INSD:ES012436.1,INSD:DR292508
                     .1,INSD:ES208286.1,INSD:ES059992.1,INSD:ES181668.1,INSD:ES
                     014639.1,INSD:BP644013.1,INSD:ES214304.1,INSD:DR292383.1,I
                     NSD:ES173481.1,INSD:ES088603.1,INSD:ES157348.1,INSD:ES0269
                     63.1,INSD:EL977006.1,INSD:ES032579.1,INSD:ES206487.1,INSD:
                     ES206925.1,INSD:ES132894.1,INSD:DR292429.1,INSD:EL990003.1
                     ,INSD:ES098355.1,INSD:ES068376.1,INSD:ES053730.1,INSD:ES17
                     0494.1,INSD:ES128226.1,INSD:ES123272.1,INSD:ES112534.1,INS
                     D:EL987332.1,INSD:ES172931.1,INSD:ES067961.1,INSD:EL968405
                     .1,INSD:ES017199.1,INSD:EL999392.1,INSD:DR377403.1,INSD:DR
                     292401.1,INSD:EL971822.1,INSD:ES020926.1,INSD:ES162547.1,I
                     NSD:ES045748.1,INSD:EL967655.1,INSD:ES156825.1,INSD:ES1016
                     10.1,INSD:AV566032.1,INSD:EL991117.1,INSD:ES054531.1,INSD:
                     ES210087.1,INSD:EL983256.1,INSD:EL969356.1,INSD:EL970710.1
                     ,INSD:EL997249.1,INSD:ES017691.1,INSD:ES149184.1,INSD:ES03
                     0146.1,INSD:ES070790.1,INSD:ES074123.1,INSD:ES074449.1,INS
                     D:ES172595.1,INSD:ES167713.1,INSD:EL987371.1,INSD:ES026569
                     .1,INSD:ES164391.1,INSD:EL969296.1,INSD:ES014568.1,INSD:EL
                     986857.1,INSD:ES105104.1,INSD:ES189684.1,INSD:ES069836.1,I
                     NSD:EL988093.1,INSD:ES186306.1,INSD:ES031872.1,INSD:ES1610
                     39.1,INSD:ES180711.1,INSD:ES035711.1,INSD:BP591514.1,INSD:
                     EL967219.1,INSD:ES139841.1,INSD:ES098378.1,INSD:BP818899.1
                     ,INSD:EL976644.1,INSD:ES023101.1,INSD:ES087319.1,INSD:ES12
                     9836.1,INSD:ES131920.1,INSD:BP643823.1,INSD:ES019809.1,INS
                     D:ES053811.1,INSD:ES136342.1,INSD:ES055408.1,INSD:ES178928
                     .1,INSD:ES133346.1,INSD:ES076753.1,INSD:ES191242.1,INSD:ES
                     173748.1,INSD:AV561785.1,INSD:EL967909.1,INSD:ES019158.1,I
                     NSD:ES144921.1,INSD:DR292402.1,INSD:EL996060.1,INSD:DR2924
                     37.1,INSD:ES094048.1,INSD:ES212009.1,INSD:ES061953.1,INSD:
                     ES085821.1,INSD:ES204532.1,INSD:EL986275.1,INSD:DR292477.1
                     ,INSD:ES212185.1,INSD:DR292412.1,INSD:EL986586.1,INSD:ES21
                     5691.1,INSD:ES170895.1,INSD:BP595544.1,INSD:ES213697.1,INS
                     D:ES201874.1,INSD:ES039382.1,INSD:EL969532.1,INSD:ES142830
                     .1,INSD:BP649271.1,INSD:ES031110.1,INSD:ES205563.1,INSD:EL
                     981939.1,INSD:ES121159.1,INSD:ES086476.1,INSD:ES071731.1,I
                     NSD:ES164252.1,INSD:ES192168.1,INSD:ES121165.1,INSD:ES2041
                     82.1,INSD:ES147247.1,INSD:ES117547.1,INSD:EL992969.1,INSD:
                     ES127042.1,INSD:ES175573.1,INSD:ES194696.1,INSD:ES134259.1
                     ,INSD:ES198972.1,INSD:ES057861.1,INSD:ES131506.1,INSD:ES21
                     3120.1,INSD:ES145908.1,INSD:ES032927.1,INSD:ES177284.1,INS
                     D:ES208773.1,INSD:ES204606.1,INSD:ES202154.1,INSD:ES202840
                     .1,INSD:ES133653.1,INSD:ES152350.1,INSD:DR292467.1,INSD:ES
                     094578.1,INSD:ES039781.1,INSD:ES059565.1,INSD:BP839648.1,I
                     NSD:ES107869.1,INSD:EL987571.1,INSD:DR292419.1,INSD:ES0316
                     21.1,INSD:ES099004.1,INSD:ES103655.1,INSD:ES029479.1,INSD:
                     ES083901.1,INSD:ES095213.1,INSD:ES189651.1,INSD:ES026690.1
                     ,INSD:ES048437.1,INSD:ES212217.1,INSD:EL973783.1,INSD:ES19
                     3460.1,INSD:ES104246.1,INSD:ES088239.1,INSD:ES070594.1,INS
                     D:ES201477.1,INSD:ES191430.1,INSD:ES099261.1,INSD:BP826184
                     .1,INSD:ES079368.1,INSD:ES013641.1,INSD:ES006558.1,INSD:ES
                     144167.1,INSD:ES084213.1,INSD:DR292468.1,INSD:ES056446.1,I
                     NSD:ES042025.1,INSD:ES049186.1,INSD:ES098978.1,INSD:EL9680
                     92.1,INSD:ES024640.1,INSD:ES000361.1,INSD:ES065169.1,INSD:
                     ES055018.1,INSD:ES177643.1,INSD:ES175064.1,INSD:ES202970.1
                     ,INSD:ES123875.1,INSD:ES056848.1,INSD:ES025396.1,INSD:DR29
                     2385.1,INSD:ES207118.1,INSD:ES135152.1,INSD:ES179676.1,INS
                     D:ES054885.1,INSD:EL969076.1,INSD:ES158432.1,INSD:ES114381
                     .1,INSD:ES015652.1,INSD:ES111696.1,INSD:ES175859.1,INSD:AV
                     786041.1,INSD:ES122526.1,INSD:EL997346.1,INSD:ES013375.1,I
                     NSD:DR292390.1,INSD:ES003089.1,INSD:ES065775.1,INSD:ES0183
                     05.1,INSD:ES040750.1,INSD:ES089517.1,INSD:ES172901.1,INSD:
                     ES098996.1,INSD:ES194573.1,INSD:ES134500.1,INSD:ES084974.1
                     ,INSD:ES121451.1,INSD:ES115547.1,INSD:ES003596.1,INSD:ES02
                     0054.1,INSD:ES093015.1,INSD:EG446697.1,INSD:AV561273.1,INS
                     D:AV563007.1,INSD:EL998630.1,INSD:DR292418.1,INSD:ES130480
                     .1,INSD:BP837607.1,INSD:EL972933.1,INSD:BP650540.1,INSD:ES
                     060987.1,INSD:ES035767.1,INSD:ES210914.1,INSD:ES166745.1,I
                     NSD:ES055454.1,INSD:ES134608.1,INSD:ES176251.1,INSD:AV5640
                     47.1,INSD:ES195944.1,INSD:ES065862.1,INSD:ES137942.1,INSD:
                     ES050675.1,INSD:ES066988.1,INSD:ES174619.1,INSD:ES214679.1
                     ,INSD:ES188971.1,INSD:ES198412.1,INSD:ES075876.1,INSD:ES14
                     4373.1,INSD:ES131728.1,INSD:EL977705.1,INSD:ES188524.1,INS
                     D:ES054466.1,INSD:ES081791.1,INSD:ES035930.1,INSD:ES195456
                     .1,INSD:ES135252.1,INSD:ES000834.1,INSD:ES107290.1,INSD:ES
                     050856.1,INSD:ES159727.1,INSD:ES158039.1,INSD:DR292408.1,I
                     NSD:EL983788.1,INSD:ES130853.1,INSD:ES090229.1,INSD:ES1833
                     79.1,INSD:ES145427.1,INSD:ES175105.1,INSD:EL984044.1,INSD:
                     ES096870.1,INSD:ES169134.1,INSD:ES103556.1,INSD:ES004913.1
                     ,INSD:EL974585.1,INSD:ES109487.1,INSD:ES066025.1,INSD:ES11
                     2023.1,INSD:ES188697.1,INSD:ES200239.1,INSD:EL980730.1,INS
                     D:EL999130.1,INSD:ES188618.1,INSD:ES124831.1,INSD:DR292515
                     .1,INSD:AV824027.1,INSD:ES135226.1,INSD:ES135600.1,INSD:EL
                     974144.1,INSD:ES150136.1,INSD:ES035827.1,INSD:ES098167.1,I
                     NSD:DR292381.1,INSD:ES153032.1,INSD:ES045235.1,INSD:ES2048
                     80.1,INSD:ES136785.1,INSD:ES157047.1,INSD:ES177675.1,INSD:
                     ES191047.1,INSD:ES130622.1,INSD:DR249268.1,INSD:BP595656.1
                     ,INSD:ES055618.1,INSD:ES157572.1,INSD:DR292488.1,INSD:EL98
                     1260.1,INSD:DR292483.1,INSD:ES063076.1,INSD:DR292517.1,INS
                     D:ES162614.1,INSD:ES117318.1,INSD:ES187468.1,INSD:ES052330
                     .1,INSD:ES192305.1,INSD:EL980854.1,INSD:ES177964.1,INSD:EL
                     977020.1,INSD:DR292473.1,INSD:EL983692.1,INSD:ES038673.1,I
                     NSD:DR292520.1,INSD:ES040780.1,INSD:ES213869.1,INSD:ES1928
                     26.1,INSD:ES195081.1,INSD:ES075733.1,INSD:BP595568.1,INSD:
                     ES053832.1,INSD:ES203981.1,INSD:BP646536.1,INSD:ES196051.1
                     ,INSD:EL990795.1,INSD:ES197372.1,INSD:ES154356.1,INSD:ES16
                     5046.1,INSD:AV828790.1,INSD:ES196922.1,INSD:ES153460.1,INS
                     D:EL995268.1,INSD:DR292465.1,INSD:ES204155.1,INSD:ES183873
                     .1,INSD:ES177611.1,INSD:EL993948.1,INSD:ES167724.1,INSD:ES
                     151651.1,INSD:BP647258.1,INSD:DR249267.1,INSD:ES216311.1,I
                     NSD:EL995600.1,INSD:ES015857.1,INSD:ES069083.1,INSD:ES0206
                     65.1,INSD:ES147208.1,INSD:EL977823.1,INSD:EL981241.1,INSD:
                     ES074782.1,INSD:ES061700.1,INSD:ES185100.1,INSD:DR292463.1
                     ,INSD:ES101073.1,INSD:ES018588.1,INSD:ES056898.1,INSD:ES05
                     4056.1,INSD:ES108956.1,INSD:ES060943.1,INSD:ES037477.1,INS
                     D:ES009787.1,INSD:ES024706.1,INSD:ES179354.1,INSD:DR292438
                     .1,INSD:BP650380.1,INSD:DR292506.1,INSD:EL998274.1,INSD:DR
                     292513.1,INSD:ES213160.1,INSD:EL972389.1,INSD:ES198347.1,I
                     NSD:ES181604.1,INSD:ES059584.1,INSD:EL981704.1,INSD:ES1785
                     83.1,INSD:BP816408.1,INSD:EL999372.1,INSD:H76958.1,INSD:ES
                     029031.1,INSD:DR292448.1,INSD:ES082332.1,INSD:ES131940.1,I
                     NSD:ES114410.1,INSD:DR292409.1,INSD:ES024087.1,INSD:BP6366
                     20.1,INSD:ES104576.1,INSD:EL967246.1,INSD:ES161222.1,INSD:
                     ES114900.1,INSD:ES071718.1,INSD:ES062489.1,INSD:ES070627.1
                     ,INSD:ES136951.1,INSD:BP642102.1,INSD:EL982933.1,INSD:ES17
                     3809.1,INSD:EL971948.1,INSD:ES197272.1,INSD:ES136250.1,INS
                     D:BP824140.1,INSD:ES191986.1,INSD:ES134620.1,INSD:ES066061
                     .1,INSD:BP595240.1,INSD:ES054791.1,INSD:ES179262.1,INSD:EL
                     993633.1,INSD:ES002956.1,INSD:ES014893.1,INSD:AV562148.1,I
                     NSD:EL986630.1,INSD:ES184911.1,INSD:ES119885.1,INSD:BP5976
                     61.1,INSD:ES145095.1,INSD:ES089125.1,INSD:ES047136.1,INSD:
                     EL981948.1,INSD:ES120227.1,INSD:ES080818.1,INSD:ES186161.1
                     ,INSD:ES015031.1,INSD:ES213338.1,INSD:DR292466.1,INSD:ES20
                     1690.1,INSD:ES088371.1,INSD:ES126011.1,INSD:ES025365.1,INS
                     D:BP643644.1,INSD:ES011900.1,INSD:AV531472.1,INSD:ES082407
                     .1,INSD:ES083652.1,INSD:ES151037.1,INSD:ES146718.1,INSD:ES
                     051551.1,INSD:ES121965.1,INSD:ES054122.1,INSD:ES079458.1,I
                     NSD:ES152476.1,INSD:ES164796.1,INSD:ES152271.1,INSD:ES1981
                     26.1,INSD:BP820603.1,INSD:ES041541.1,INSD:ES098723.1,INSD:
                     ES050127.1,INSD:ES140509.1,INSD:DR225570.1,INSD:ES055418.1
                     ,INSD:ES061935.1,INSD:ES042810.1,INSD:ES173150.1,INSD:ES18
                     2738.1,INSD:AV567328.1,INSD:ES038488.1,INSD:ES177627.1,INS
                     D:DR359405.1,INSD:ES183021.1,INSD:DR342348.1,INSD:ES070295
                     .1,INSD:ES209076.1,INSD:ES136366.1,INSD:ES162693.1,INSD:BP
                     823134.1,INSD:ES146503.1,INSD:EL992963.1,INSD:ES032292.1,I
                     NSD:AV789538.1,INSD:ES205214.1,INSD:ES029334.1,INSD:AM1111
                     69.1,INSD:DR292421.1,INSD:ES097846.1,INSD:ES028980.1,INSD:
                     ES125097.1,INSD:ES098079.1,INSD:ES034796.1,INSD:ES168130.1
                     ,INSD:ES070369.1,INSD:ES164220.1,INSD:EL999635.1,INSD:ES10
                     0476.1,INSD:ES007983.1,INSD:DR292433.1,INSD:ES113145.1,INS
                     D:ES022223.1,INSD:ES039963.1,INSD:ES118386.1,INSD:ES204516
                     .1,INSD:ES120850.1,INSD:ES087659.1,INSD:ES102695.1,INSD:ES
                     096254.1,INSD:ES174522.1,INSD:DR292461.1,INSD:ES150382.1,I
                     NSD:EL974330.1,INSD:DR292384.1,INSD:ES073676.1,INSD:EL9692
                     28.1,INSD:ES018133.1,INSD:ES094023.1,INSD:ES126199.1,INSD:
                     ES024658.1,INSD:ES089356.1,INSD:ES048515.1,INSD:ES128780.1
                     ,INSD:ES055654.1,INSD:ES025716.1,INSD:ES160667.1,INSD:EL97
                     5633.1,INSD:ES151856.1,INSD:BP590236.1,INSD:ES072948.1,INS
                     D:ES141386.1,INSD:EL984894.1,INSD:ES081062.1,INSD:ES129352
                     .1,INSD:ES026752.1,INSD:ES165827.1,INSD:AV813624.1,INSD:ES
                     126930.1,INSD:ES189989.1,INSD:ES025718.1,INSD:ES024089.1,I
                     NSD:ES054383.1,INSD:ES201018.1,INSD:ES202034.1,INSD:ES0179
                     10.1,INSD:ES198490.1,INSD:ES025338.1,INSD:BP590675.1,INSD:
                     ES117808.1,INSD:EL992412.1,INSD:ES026935.1,INSD:ES019255.1
                     ,INSD:ES048215.1,INSD:ES038068.1,INSD:EL988070.1,INSD:ES07
                     4385.1,INSD:ES067397.1,INSD:ES197771.1,INSD:ES063081.1,INS
                     D:ES147044.1,INSD:ES046255.1,INSD:ES185133.1,INSD:EL989832
                     .1,INSD:ES019734.1,INSD:ES036158.1,INSD:EL994087.1,INSD:ES
                     207423.1,INSD:ES186658.1,INSD:ES098702.1,INSD:ES019907.1,I
                     NSD:ES193910.1,INSD:ES007544.1,INSD:ES047698.1,INSD:EL9760
                     05.1,INSD:BP597686.1,INSD:ES037512.1,INSD:BP651576.1,INSD:
                     ES060417.1,INSD:ES054195.1,INSD:DR292493.1,INSD:ES099859.1
                     ,INSD:EL993146.1,INSD:ES007679.1,INSD:BP639443.1,INSD:EL98
                     8531.1,INSD:DR292415.1,INSD:ES172447.1,INSD:ES179975.1,INS
                     D:BP813782.1,INSD:BP660240.1,INSD:EL998004.1,INSD:ES089730
                     .1,INSD:ES077515.1,INSD:ES159132.1,INSD:ES118866.1,INSD:ES
                     182282.1,INSD:ES170567.1,INSD:ES021549.1,INSD:ES144146.1,I
                     NSD:ES001387.1,INSD:EL969584.1,INSD:ES052594.1,INSD:ES1589
                     83.1,INSD:ES173355.1,INSD:ES002640.1,INSD:ES180310.1,INSD:
                     EL981250.1,INSD:ES175192.1,INSD:ES178352.1,INSD:ES214871.1
                     ,INSD:ES195389.1,INSD:ES182647.1,INSD:ES185386.1,INSD:AV55
                     8584.1,INSD:ES214895.1,INSD:ES052680.1,INSD:ES072125.1,INS
                     D:ES018303.1,INSD:DR292457.1,INSD:EL980209.1,INSD:DR289737
                     .1,INSD:ES185621.1,INSD:ES106970.1,INSD:ES160471.1,INSD:ES
                     080487.1,INSD:ES158369.1,INSD:ES129726.1,INSD:ES194564.1,I
                     NSD:ES164140.1,INSD:AV566620.1,INSD:ES103130.1,INSD:ES0104
                     58.1,INSD:ES002602.1,INSD:ES163064.1,INSD:ES077855.1,INSD:
                     EL994609.1,INSD:ES149613.1,INSD:ES145794.1,INSD:ES098576.1
                     ,INSD:EL996845.1,INSD:ES136173.1,INSD:ES141083.1,INSD:ES03
                     7496.1,INSD:ES162129.1,INSD:DR292392.1,INSD:ES184231.1,INS
                     D:EL979222.1,INSD:ES137331.1,INSD:DR225572.1,INSD:ES081578
                     .1,INSD:ES020291.1,INSD:EL999970.1,INSD:ES208342.1,INSD:ES
                     169893.1,INSD:BP595577.1,INSD:ES091656.1,INSD:ES020591.1,I
                     NSD:ES128626.1,INSD:DR292503.1,INSD:ES174677.1,INSD:DR2925
                     09.1,INSD:ES058988.1,INSD:ES054445.1,INSD:ES179572.1,INSD:
                     BP824389.1,INSD:ES072938.1,INSD:ES196991.1,INSD:ES180929.1
                     ,INSD:DR382458.1,INSD:EL975149.1,INSD:ES015200.1,INSD:ES18
                     5947.1,INSD:ES080772.1,INSD:EL988773.1,INSD:ES162551.1,INS
                     D:ES088498.1,INSD:ES141268.1,INSD:ES211099.1,INSD:ES149580
                     .1,INSD:ES119864.1,INSD:ES198780.1,INSD:ES021263.1,INSD:ES
                     112372.1,INSD:ES064645.1,INSD:ES039146.1,INSD:DR292453.1,I
                     NSD:ES135158.1,INSD:ES212814.1,INSD:ES050755.1,INSD:ES1966
                     35.1,INSD:ES127829.1,INSD:ES139519.1,INSD:EL985928.1,INSD:
                     ES205975.1,INSD:ES059306.1,INSD:ES119833.1,INSD:ES073464.1
                     ,INSD:ES184845.1,INSD:DR292472.1,INSD:ES115336.1,INSD:ES13
                     1987.1,INSD:ES201632.1,INSD:ES206958.1,INSD:ES135733.1,INS
                     D:AV565280.1,INSD:ES005876.1,INSD:ES030261.1,INSD:ES038675
                     .1,INSD:ES011296.1,INSD:ES140117.1,INSD:ES137620.1,INSD:ES
                     093635.1,INSD:ES114398.1,INSD:ES199780.1,INSD:EL999249.1,I
                     NSD:EL983371.1,INSD:ES134062.1,INSD:ES165444.1,INSD:ES1027
                     35.1,INSD:BP595575.1,INSD:ES153565.1,INSD:ES181410.1,INSD:
                     ES159821.1,INSD:ES085071.1,INSD:EL998596.1,INSD:ES117094.1
                     ,INSD:EL968686.1,INSD:ES138059.1,INSD:ES104059.1,INSD:DR29
                     2439.1,INSD:ES132147.1,INSD:ES149407.1,INSD:ES123835.1,INS
                     D:EL974503.1,INSD:ES035465.1,INSD:ES066147.1,INSD:ES070380
                     .1,INSD:ES098111.1,INSD:DR292407.1,INSD:ES019398.1,INSD:ES
                     212437.1,INSD:ES147875.1,INSD:ES083887.1,INSD:ES009456.1,I
                     NSD:ES113607.1,INSD:EL991950.1,INSD:ES146176.1,INSD:ES1549
                     76.1,INSD:ES194274.1,INSD:EL984383.1,INSD:EL994996.1,INSD:
                     ES185394.1,INSD:DR292443.1,INSD:ES048469.1,INSD:ES187510.1
                     ,INSD:ES034293.1,INSD:ES142975.1,INSD:DR292410.1,INSD:ES18
                     4388.1,INSD:ES215823.1,INSD:ES038677.1,INSD:ES166483.1,INS
                     D:ES160759.1,INSD:ES115645.1,INSD:EL995087.1,INSD:BP636653
                     .1,INSD:ES183708.1,INSD:ES166039.1,INSD:DR292494.1,INSD:ES
                     095853.1,INSD:ES148363.1,INSD:EL994007.1,INSD:ES208860.1,I
                     NSD:ES213042.1,INSD:EL986022.1,INSD:DR292482.1,INSD:ES0261
                     67.1,INSD:ES214598.1,INSD:EL969975.1,INSD:ES046512.1,INSD:
                     ES089916.1,INSD:EL972792.1,INSD:ES201040.1,INSD:ES176803.1
                     ,INSD:EL999243.1,INSD:EL979288.1,INSD:ES212409.1,INSD:ES08
                     5539.1,INSD:BP589351.1,INSD:ES047658.1,INSD:ES153052.1,INS
                     D:ES153077.1,INSD:ES010940.1,INSD:ES194378.1,INSD:ES032995
                     .1,INSD:ES060906.1,INSD:ES057590.1,INSD:ES155373.1,INSD:ES
                     204567.1,INSD:ES086813.1,INSD:ES028864.1,INSD:ES004752.1,I
                     NSD:ES082997.1,INSD:ES060442.1,INSD:ES105591.1,INSD:ES1923
                     13.1,INSD:EL988325.1,INSD:ES176260.1,INSD:ES198820.1,INSD:
                     ES103716.1,INSD:ES198140.1,INSD:EL991638.1,INSD:ES056897.1
                     ,INSD:ES189312.1,INSD:ES026368.1,INSD:EL999652.1,INSD:ES19
                     9494.1,INSD:ES096632.1,INSD:ES158074.1,INSD:ES088015.1,INS
                     D:ES139135.1,INSD:ES060143.1,INSD:ES096458.1,INSD:ES199417
                     .1,INSD:BP645193.1,INSD:AV557848.1,INSD:ES039973.1,INSD:ES
                     195486.1,INSD:ES048874.1,INSD:ES024140.1,INSD:BP647886.1,I
                     NSD:EL996848.1,INSD:EL983521.1,INSD:ES200458.1,INSD:ES0319
                     76.1,INSD:ES149300.1,INSD:ES176593.1,INSD:ES136249.1,INSD:
                     ES160067.1,INSD:ES194185.1,INSD:ES122224.1,INSD:ES176166.1
                     ,INSD:EL972079.1,INSD:ES204823.1,INSD:ES175884.1,INSD:EL97
                     6577.1,INSD:ES119798.1,INSD:ES135598.1,INSD:ES112438.1,INS
                     D:ES174532.1,INSD:ES042138.1,INSD:ES160372.1,INSD:ES173239
                     .1,INSD:EL996283.1,INSD:ES157719.1,INSD:ES192274.1,INSD:ES
                     021824.1,INSD:DR292399.1,INSD:ES108314.1,INSD:EL977677.1,I
                     NSD:EL990637.1,INSD:ES089941.1,INSD:ES185065.1,INSD:ES0682
                     57.1,INSD:ES210104.1,INSD:ES067637.1,INSD:ES015028.1,INSD:
                     ES191753.1,INSD:ES157548.1,INSD:EL997004.1,INSD:EL973722.1
                     ,INSD:BP831622.1,INSD:ES090993.1,INSD:EL968639.1,INSD:DR29
                     2498.1,INSD:ES207494.1,INSD:BP821253.1,INSD:ES010512.1,INS
                     D:DR292512.1,INSD:ES184527.1,INSD:ES013135.1,INSD:ES060697
                     .1,INSD:ES048974.1,INSD:ES004537.1,INSD:ES103576.1,INSD:ES
                     175743.1,INSD:ES083059.1,INSD:ES059409.1,INSD:ES158354.1,I
                     NSD:EL989663.1,INSD:ES104850.1,INSD:AV561644.1,INSD:ES0311
                     26.1,INSD:ES150899.1,INSD:ES171527.1,INSD:ES057209.1,INSD:
                     EL973882.1,INSD:ES142865.1,INSD:ES112776.1,INSD:ES088955.1
                     ,INSD:BP827528.1,INSD:DR292406.1,INSD:ES182240.1,INSD:ES17
                     9678.1,INSD:ES135015.1,INSD:DR292425.1,INSD:ES012186.1,INS
                     D:ES089169.1,INSD:EL969089.1,INSD:DR292496.1,INSD:ES136771
                     .1,INSD:BP596894.1,INSD:BP838336.1,INSD:DR292491.1,INSD:EL
                     978244.1,INSD:DR292430.1,INSD:ES119893.1,INSD:ES026112.1,I
                     NSD:BP645153.1,INSD:ES134085.1,INSD:ES073982.1,INSD:ES0866
                     64.1,INSD:ES060023.1,INSD:ES150682.1,INSD:DR292445.1,INSD:
                     DR292521.1,INSD:ES140605.1,INSD:ES026541.1,INSD:ES027815.1
                     ,INSD:EL970150.1,INSD:EL980001.1,INSD:EL977941.1,INSD:ES04
                     5688.1,INSD:ES210892.1,INSD:ES026050.1,INSD:ES084984.1,INS
                     D:ES173145.1,INSD:BP821792.1,INSD:ES046109.1,INSD:ES038227
                     .1,INSD:ES142219.1,INSD:ES073659.1,INSD:ES087382.1,INSD:ES
                     114312.1,INSD:ES175132.1,INSD:ES081346.1,INSD:ES137830.1,I
                     NSD:BP585165.1,INSD:ES003277.1,INSD:ES075085.1,INSD:ES1766
                     13.1,INSD:ES001659.1,INSD:ES063785.1,INSD:ES094533.1,INSD:
                     ES205363.1,INSD:EL987969.1,INSD:ES100366.1,INSD:EL976368.1
                     ,INSD:ES022923.1,INSD:ES160615.1,INSD:ES176143.1,INSD:ES11
                     3826.1,INSD:EL977707.1,INSD:EL983786.1,INSD:ES044087.1,INS
                     D:DR292462.1,INSD:ES002289.1,INSD:ES028991.1,INSD:EL992870
                     .1,INSD:ES062958.1,INSD:BP651293.1,INSD:ES179353.1,INSD:ES
                     071440.1,INSD:ES120870.1,INSD:ES119120.1,INSD:ES186511.1,I
                     NSD:ES054764.1,INSD:ES040770.1,INSD:ES092808.1,INSD:ES0166
                     19.1,INSD:ES077134.1,INSD:ES117378.1,INSD:ES182789.1,INSD:
                     ES160681.1,INSD:ES093000.1,INSD:ES046705.1,INSD:ES146340.1
                     ,INSD:ES202025.1,INSD:ES103962.1,INSD:ES199699.1,INSD:ES08
                     7336.1,INSD:DR292411.1,INSD:ES068299.1,INSD:ES020431.1,INS
                     D:ES118491.1,INSD:EL975910.1,INSD:ES103966.1,INSD:ES013231
                     .1,INSD:DR292481.1,INSD:ES057740.1,INSD:ES177991.1,INSD:ES
                     038376.1,INSD:BP841389.1,INSD:EL978670.1,INSD:EG446686.1,I
                     NSD:ES184090.1,INSD:ES194870.1,INSD:BP811965.1,INSD:BP5969
                     61.1,INSD:ES079954.1,INSD:BP833619.1,INSD:ES090927.1,INSD:
                     ES043696.1,INSD:ES038996.1,INSD:ES174385.1,INSD:ES061944.1
                     ,INSD:ES009157.1,INSD:ES215726.1,INSD:ES029309.1,INSD:ES01
                     7844.1,INSD:BP592543.1,INSD:ES080820.1,INSD:ES136464.1,INS
                     D:ES003099.1,INSD:ES046762.1,INSD:ES016579.1,INSD:ES081067
                     .1,INSD:EL997628.1,INSD:ES153944.1,INSD:ES192281.1,INSD:EL
                     988371.1,INSD:ES145916.1,INSD:DR225571.1,INSD:ES087570.1,I
                     NSD:ES187849.1,INSD:EL980011.1,INSD:ES157774.1,INSD:ES1733
                     76.1,INSD:BP597653.1,INSD:ES046621.1,INSD:ES068410.1,INSD:
                     DR292470.1,INSD:ES017680.1,INSD:ES104965.1,INSD:ES011168.1
                     ,INSD:ES021414.1,INSD:ES089271.1,INSD:ES001449.1,INSD:EL97
                     9866.1,INSD:ES060518.1,INSD:ES144301.1,INSD:ES110536.1,INS
                     D:ES200869.1,INSD:ES122142.1,INSD:ES131263.1,INSD:BP835974
                     .1,INSD:ES115302.1,INSD:ES030407.1,INSD:ES034879.1,INSD:EL
                     985871.1,INSD:ES177059.1,INSD:ES162546.1,INSD:ES192180.1,I
                     NSD:ES141527.1,INSD:ES185171.1,INSD:ES212238.1,INSD:ES1218
                     50.1,INSD:ES124768.1,INSD:ES156778.1,INSD:ES047075.1,INSD:
                     ES016705.1,INSD:ES158489.1,INSD:ES083334.1,INSD:EL972589.1
                     ,INSD:ES199563.1,INSD:ES214732.1,INSD:ES212267.1,INSD:R904
                     81.1,INSD:ES108164.1,INSD:ES201554.1,INSD:ES070698.1,INSD:
                     ES128770.1,INSD:ES148700.1,INSD:EL994822.1,INSD:ES055298.1
                     ,INSD:ES081731.1,INSD:ES184522.1,INSD:BP647673.1,INSD:EL97
                     9043.1,INSD:EL979854.1,INSD:ES171951.1,INSD:ES114460.1,INS
                     D:ES069530.1,INSD:ES098033.1,INSD:ES061075.1,INSD:BP646623
                     .1,INSD:ES036429.1,INSD:ES011855.1,INSD:EL969139.1,INSD:ES
                     110087.1,INSD:ES153585.1,INSD:ES059679.1,INSD:ES178116.1,I
                     NSD:ES016567.1,INSD:ES031440.1,INSD:ES045922.1,INSD:BP6594
                     78.1,INSD:ES144789.1,INSD:ES016009.1,INSD:ES207645.1,INSD:
                     ES146519.1,INSD:ES094731.1,INSD:ES027510.1,INSD:EL994926.1
                     ,INSD:ES087165.1,INSD:EL984076.1,INSD:ES044673.1,INSD:ES13
                     0580.1,INSD:ES191115.1,INSD:ES035075.1,INSD:ES090937.1,INS
                     D:ES133009.1,INSD:ES156057.1,INSD:ES110984.1,INSD:ES059141
                     .1,INSD:ES199751.1,INSD:BE577731.1,INSD:ES141636.1,INSD:EL
                     997392.1,INSD:ES081151.1,INSD:ES071785.1,INSD:ES078874.1,I
                     NSD:DR292394.1,INSD:ES063580.1,INSD:ES040960.1,INSD:EL9980
                     20.1,INSD:ES096913.1,INSD:ES206840.1,INSD:ES006891.1,INSD:
                     DR292522.1,INSD:EL976923.1,INSD:ES069850.1,INSD:ES082810.1
                     ,INSD:ES008691.1,INSD:ES034025.1,INSD:ES019241.1,INSD:ES21
                     5084.1,INSD:ES152710.1,INSD:ES116861.1,INSD:ES062907.1,INS
                     D:ES001279.1,INSD:ES214525.1,INSD:ES190854.1,INSD:DR292398
                     .1,INSD:ES137258.1,INSD:ES009031.1,INSD:ES039712.1,INSD:ES
                     125195.1,INSD:ES117841.1,INSD:ES009126.1,INSD:ES086090.1,I
                     NSD:ES194304.1,INSD:ES147788.1,INSD:ES053505.1,INSD:AV5589
                     08.1,INSD:ES142330.1,INSD:ES148141.1,INSD:BE520932.1,INSD:
                     ES048803.1,INSD:ES113883.1,INSD:ES044234.1,INSD:ES009931.1
                     ,INSD:EL974558.1,INSD:ES039409.1,INSD:ES014478.1,INSD:ES19
                     7931.1,INSD:AV567042.1,INSD:ES016097.1,INSD:ES059417.1,INS
                     D:DR381321.1,INSD:ES087092.1,INSD:ES130126.1,INSD:EL987289
                     .1,INSD:ES082224.1,INSD:ES155347.1,INSD:ES026278.1,INSD:ES
                     052814.1,INSD:EL967083.1,INSD:ES161803.1,INSD:ES065614.1,I
                     NSD:ES036077.1,INSD:ES131677.1,INSD:ES140513.1,INSD:ES0909
                     35.1,INSD:EL981695.1,INSD:ES175624.1,INSD:ES084011.1,INSD:
                     ES198868.1,INSD:ES025501.1,INSD:AV561113.1,INSD:ES193221.1
                     ,INSD:ES061897.1,INSD:ES162801.1,INSD:ES063284.1,INSD:ES15
                     8683.1,INSD:ES044664.1,INSD:ES057017.1,INSD:ES054081.1,INS
                     D:ES168284.1,INSD:ES154280.1,INSD:ES018098.1,INSD:ES006021
                     .1,INSD:ES205640.1,INSD:ES063716.1,INSD:ES201572.1,INSD:ES
                     119324.1,INSD:ES043724.1,INSD:DR292485.1,INSD:ES092685.1,I
                     NSD:DR292456.1,INSD:DR292395.1,INSD:ES142508.1,INSD:ES1662
                     12.1,INSD:EL971816.1,INSD:ES198633.1,INSD:DR292464.1,INSD:
                     ES207603.1,INSD:EL984778.1,INSD:ES099753.1,INSD:ES094873.1
                     ,INSD:ES205780.1,INSD:ES167710.1,INSD:ES021523.1,INSD:ES19
                     3514.1,INSD:ES079403.1,INSD:ES139712.1,INSD:EL999558.1,INS
                     D:ES196664.1,INSD:ES140600.1,INSD:ES122828.1,INSD:BP825731
                     .1,INSD:ES032877.1,INSD:ES208478.1,INSD:ES056700.1,INSD:AV
                     560193.1,INSD:ES115223.1,INSD:BP823028.1,INSD:ES036729.1,I
                     NSD:ES159918.1,INSD:ES119347.1,INSD:ES068380.1,INSD:ES0970
                     87.1,INSD:ES146285.1,INSD:ES006320.1,INSD:ES192528.1,INSD:
                     ES015248.1,INSD:ES073570.1,INSD:ES039376.1,INSD:ES113975.1
                     ,INSD:ES048218.1,INSD:DR292400.1,INSD:ES071334.1,INSD:ES00
                     4762.1,INSD:ES130775.1,INSD:ES113824.1,INSD:ES028139.1,INS
                     D:ES043527.1,INSD:ES104982.1,INSD:ES035221.1,INSD:ES137320
                     .1,INSD:ES010927.1,INSD:ES074337.1,INSD:ES199296.1,INSD:ES
                     124229.1,INSD:AV556288.1,INSD:ES090258.1,INSD:ES105818.1,I
                     NSD:ES171462.1,INSD:ES112710.1,INSD:AV559962.1,INSD:BP8213
                     19.1,INSD:ES213060.1,INSD:ES053270.1,INSD:ES184233.1,INSD:
                     ES127109.1,INSD:ES117589.1,INSD:ES083306.1,INSD:ES007747.1
                     ,INSD:DR292393.1,INSD:ES189206.1,INSD:ES034361.1,INSD:ES03
                     1555.1,INSD:ES119280.1,INSD:ES017041.1,INSD:ES121398.1,INS
                     D:DR292396.1,INSD:EL978170.1,INSD:ES169932.1,INSD:AV563147
                     .1,INSD:ES115004.1,INSD:ES091363.1,INSD:EL977388.1,INSD:ES
                     049958.1,INSD:ES007013.1,INSD:ES208821.1,INSD:ES196008.1,I
                     NSD:EL973798.1,INSD:EL995300.1,INSD:ES086043.1,INSD:ES1764
                     61.1,INSD:EL999752.1,INSD:ES208994.1,INSD:ES063644.1,INSD:
                     DR292454.1,INSD:ES184884.1,INSD:DR292455.1,INSD:DR292435.1
                     ,INSD:ES098784.1,INSD:ES019318.1,INSD:ES043951.1,INSD:DR29
                     2382.1,INSD:ES105753.1,INSD:EL978967.1,INSD:EL972370.1,INS
                     D:ES023255.1,INSD:ES188771.1,INSD:EL972969.1,INSD:ES192629
                     .1,INSD:EL998867.1,INSD:ES091280.1,INSD:ES002966.1,INSD:ES
                     031226.1,INSD:ES059167.1,INSD:EL975452.1,INSD:ES095999.1,I
                     NSD:ES033765.1,INSD:EL985170.1,INSD:ES116487.1,INSD:ES0981
                     49.1,INSD:ES123267.1,INSD:EL983960.1,INSD:DR292519.1,INSD:
                     AV785150.1,INSD:AV561477.1,INSD:ES104250.1,INSD:ES181247.1
                     ,INSD:ES215814.1,INSD:ES129803.1,INSD:ES076454.1,INSD:ES05
                     4807.1,INSD:ES149292.1,INSD:AM111183.1,INSD:ES081646.1,INS
                     D:DR292423.1,INSD:EL974115.1,INSD:ES080762.1,INSD:ES107622
                     .1,INSD:ES183712.1,INSD:ES171314.1,INSD:ES131861.1,INSD:ES
                     110609.1,INSD:DR348822.1,INSD:ES177521.1,INSD:EL967755.1,I
                     NSD:ES003597.1,INSD:ES203571.1,INSD:ES165056.1,INSD:EL9982
                     13.1,INSD:ES145558.1,INSD:DR292497.1,INSD:ES117397.1,INSD:
                     ES179861.1,INSD:ES049135.1,INSD:ES135398.1,INSD:DR378763.1
                     ,INSD:ES023724.1,INSD:ES080001.1,INSD:ES104494.1,INSD:ES17
                     0251.1,INSD:ES093940.1,INSD:ES008943.1,INSD:ES058205.1,INS
                     D:ES144203.1,INSD:ES114335.1,INSD:EL989004.1,INSD:ES100200
                     .1,INSD:ES180905.1,INSD:DR292492.1,INSD:ES059861.1,INSD:EL
                     995882.1,INSD:ES055363.1,INSD:ES114654.1,INSD:ES091067.1,I
                     NSD:ES033669.1,INSD:ES091921.1,INSD:ES028299.1,INSD:DR2923
                     97.1,INSD:ES130621.1,INSD:ES107906.1,INSD:ES092606.1,INSD:
                     ES089018.1,INSD:EL969710.1,INSD:ES087032.1,INSD:ES061472.1
                     ,INSD:EL992485.1,INSD:ES148194.1,INSD:DR292518.1,INSD:ES12
                     3324.1,INSD:ES013368.1,INSD:ES175374.1,INSD:ES128344.1,INS
                     D:ES190193.1,INSD:ES073240.1,INSD:EL968838.1,INSD:ES126295
                     .1,INSD:ES077527.1,INSD:ES140635.1,INSD:EL972185.1,INSD:ES
                     174850.1,INSD:DR292474.1,INSD:EL980584.1,INSD:ES163736.1,I
                     NSD:ES184253.1,INSD:AM111162.1,INSD:ES144802.1,INSD:DR2925
                     05.1,INSD:ES099929.1,INSD:ES128695.1,INSD:ES009481.1,INSD:
                     EL968613.1,INSD:ES001209.1,INSD:ES043122.1,INSD:ES154404.1
                     ,INSD:ES158870.1,INSD:ES199637.1,INSD:ES192012.1,INSD:ES19
                     4558.1,INSD:DR249265.1,INSD:ES169250.1,INSD:ES067117.1,INS
                     D:ES102335.1,INSD:ES139716.1,INSD:DR292436.1,INSD:AV564303
                     .1,INSD:ES192771.1,INSD:ES107317.1,INSD:ES166942.1,INSD:AV
                     558577.1,INSD:ES069043.1,INSD:ES009960.1,INSD:ES023725.1,I
                     NSD:ES107761.1,INSD:ES146528.1,INSD:ES094526.1,INSD:ES0036
                     32.1,INSD:EL994904.1,INSD:BP653533.1,INSD:ES150965.1,INSD:
                     ES196486.1,INSD:ES082781.1,INSD:BP640659.1,INSD:ES042299.1
                     ,INSD:EL977300.1,INSD:ES154497.1,INSD:ES033615.1,INSD:ES20
                     3118.1,INSD:ES013413.1,INSD:ES136676.1,INSD:ES184736.1,INS
                     D:ES130682.1,INSD:ES047454.1,INSD:EL976166.1,INSD:ES195605
                     .1,INSD:ES138216.1,INSD:ES043971.1,INSD:EL988405.1,INSD:ES
                     134657.1,INSD:ES046906.1,INSD:ES107083.1,INSD:ES155566.1,I
                     NSD:ES123867.1,INSD:ES077486.1,INSD:EL970857.1,INSD:ES0760
                     62.1,INSD:ES126815.1,INSD:EL981703.1,INSD:ES034858.1,INSD:
                     ES165518.1,INSD:BP817569.1,INSD:BP655030.1,INSD:ES197909.1
                     ,INSD:ES013647.1,INSD:BP588462.1,INSD:ES210412.1,INSD:ES02
                     2368.1,INSD:ES195723.1,INSD:ES204729.1,INSD:EL987349.1,INS
                     D:EL976470.1,INSD:ES158550.1,INSD:ES025425.1,INSD:ES096411
                     .1,INSD:EL995077.1,INSD:EL992312.1,INSD:ES100598.1,INSD:ES
                     147474.1,INSD:ES043344.1,INSD:ES182208.1,INSD:ES114300.1,I
                     NSD:ES099271.1,INSD:EL990325.1,INSD:ES184146.1,INSD:ES1013
                     51.1,INSD:ES203262.1,INSD:ES129360.1,INSD:ES148872.1,INSD:
                     DR292446.1,INSD:ES150397.1,INSD:ES079551.1,INSD:ES019586.1
                     ,INSD:ES123005.1,INSD:EL971960.1,INSD:ES063446.1,INSD:ES18
                     9723.1,INSD:ES160576.1,INSD:ES152923.1,INSD:EL982418.1,INS
                     D:ES032723.1,INSD:DR292490.1,INSD:EL987710.1,INSD:ES173558
                     .1,INSD:EL975118.1,INSD:ES155253.1,INSD:ES144847.1,INSD:DR
                     292434.1,INSD:BP829413.1,INSD:ES191399.1,INSD:ES051383.1,I
                     NSD:ES110949.1,INSD:ES003263.1,INSD:ES164844.1,INSD:DR2925
                     02.1,INSD:ES168583.1,INSD:BP813368.1,INSD:DR249266.1,INSD:
                     ES186945.1,INSD:ES027495.1,INSD:ES071843.1,INSD:ES181065.1
                     ,INSD:EL973691.1,INSD:ES185878.1,INSD:ES047246.1,INSD:ES17
                     5494.1,INSD:ES111164.1,INSD:ES201109.1,INSD:ES157610.1,INS
                     D:ES176933.1,INSD:DR292379.1,INSD:EL990044.1,INSD:ES119557
                     .1,INSD:ES038608.1,INSD:ES135695.1,INSD:ES125213.1,INSD:ES
                     018227.1,INSD:EL984630.1,INSD:ES161024.1,INSD:ES141873.1,I
                     NSD:EL984028.1,INSD:ES119556.1,INSD:ES084122.1,INSD:ES0020
                     26.1,INSD:ES109958.1,INSD:ES104824.1,INSD:ES200635.1,INSD:
                     ES037972.1,INSD:EL997023.1,INSD:ES092407.1,INSD:ES068791.1
                     ,INSD:ES104698.1,INSD:DR292424.1,INSD:ES173265.1,INSD:DR29
                     2451.1,INSD:EL970399.1,INSD:ES089621.1,INSD:ES199291.1,INS
                     D:ES084978.1,INSD:ES209055.1,INSD:ES162389.1,INSD:ES079285
                     .1,INSD:ES099863.1,INSD:ES210169.1,INSD:ES030222.1,INSD:ES
                     172955.1,INSD:ES173045.1,INSD:ES165222.1,INSD:ES152776.1,I
                     NSD:ES200882.1,INSD:ES171313.1,INSD:ES026335.1,INSD:ES1377
                     50.1,INSD:ES147790.1,INSD:EL984556.1,INSD:ES158192.1,INSD:
                     BP586811.1,INSD:EL998950.1,INSD:ES011309.1,INSD:BE525719.1
                     ,INSD:ES079397.1,INSD:ES153722.1,INSD:ES062142.1,INSD:EL97
                     0385.1,INSD:ES095971.1,INSD:ES065647.1,INSD:ES025929.1,INS
                     D:ES027253.1,INSD:ES173405.1,INSD:ES090728.1,INSD:ES053704
                     .1,INSD:ES200396.1,INSD:EL987211.1,INSD:BP827455.1,INSD:EL
                     995018.1,INSD:EG446664.1,INSD:ES020764.1,INSD:ES109272.1,I
                     NSD:ES053774.1,INSD:ES128088.1,INSD:ES067578.1,INSD:ES1357
                     67.1,INSD:ES019836.1,INSD:ES042060.1,INSD:ES030368.1,INSD:
                     ES176077.1,INSD:ES208884.1,INSD:ES201785.1,INSD:EL999946.1
                     ,INSD:AV566033.1,INSD:ES085751.1,INSD:ES180565.1,INSD:ES17
                     2450.1,INSD:ES131137.1,INSD:ES058266.1,INSD:ES054853.1,INS
                     D:ES149268.1,INSD:ES146721.1,INSD:ES195418.1,INSD:ES056077
                     .1,INSD:ES168292.1,INSD:ES068513.1,INSD:ES057352.1,INSD:ES
                     200009.1,INSD:BP636614.1,INSD:EL970815.1,INSD:ES049114.1,I
                     NSD:EL982111.1,INSD:EL995064.1,INSD:ES124388.1,INSD:ES1237
                     09.1,INSD:ES191878.1,INSD:ES042887.1,INSD:ES171674.1,INSD:
                     ES180863.1,INSD:ES190128.1,INSD:ES023364.1,INSD:BP838735.1
                     ,INSD:ES078482.1,INSD:BP636703.1,INSD:ES034161.1,INSD:DR29
                     2387.1,INSD:T43010.1,INSD:DR370043.1,INSD:ES198119.1,INSD:
                     BP655896.1,INSD:ES005246.1,INSD:EL983182.1,INSD:EL992797.1
                     ,INSD:ES179639.1,INSD:ES188860.1,INSD:ES153550.1,INSD:ES20
                     7126.1,INSD:ES024319.1,INSD:ES075718.1,INSD:ES173159.1,INS
                     D:ES186640.1,INSD:ES031924.1,INSD:ES158109.1,INSD:ES027351
                     .1,INSD:ES124017.1,INSD:ES070975.1,INSD:ES086998.1,INSD:ES
                     187188.1,INSD:ES099220.1,INSD:ES188446.1,INSD:ES137385.1,I
                     NSD:EL976698.1,INSD:BP645984.1,INSD:ES082980.1,INSD:ES2003
                     90.1,INSD:DR292460.1,INSD:ES149250.1,INSD:ES110597.1,INSD:
                     ES132076.1,INSD:DR361067.1,INSD:ES114671.1,INSD:ES007030.1
                     ,INSD:ES044431.1,INSD:ES082001.1,INSD:DR292431.1,INSD:BP81
                     9979.1,INSD:EL982105.1,INSD:ES119057.1,INSD:ES036149.1,INS
                     D:ES163958.1,INSD:ES082866.1,INSD:ES166554.1,INSD:ES097262
                     .1,INSD:ES043718.1,INSD:ES057664.1,INSD:ES201670.1,INSD:ES
                     199376.1,INSD:ES089197.1,INSD:ES156029.1,INSD:ES082355.1,I
                     NSD:ES051773.1,INSD:ES075721.1,INSD:ES137850.1,INSD:EL9964
                     64.1,INSD:ES168666.1,INSD:AV556255.1,INSD:ES103396.1,INSD:
                     ES082885.1,INSD:DR292449.1,INSD:EL993978.1,INSD:ES082097.1
                     ,INSD:ES090857.1,INSD:AM111181.1,INSD:ES050522.1,INSD:AV56
                     4287.1,INSD:ES071864.1,INSD:ES025608.1,INSD:ES203257.1,INS
                     D:EL991555.1,INSD:ES138444.1,INSD:ES091229.1,INSD:ES198726
                     .1,INSD:ES104421.1,INSD:ES184419.1,INSD:ES043745.1,INSD:ES
                     187818.1,INSD:ES020695.1,INSD:ES039020.1,INSD:ES106461.1,I
                     NSD:ES133541.1,INSD:ES066655.1,INSD:ES201303.1,INSD:ES1731
                     99.1,INSD:ES092620.1,INSD:ES177075.1,INSD:ES149110.1,INSD:
                     ES034691.1,INSD:ES047401.1,INSD:ES040376.1,INSD:ES124471.1
                     ,INSD:ES035962.1,INSD:ES117542.1"
                     /inference="Similar to RNA
                     sequence,mRNA:INSD:AY088280.1,INSD:BX828638.1,INSD:BT00048
                     3.1,INSD:AY058119.1,INSD:BX826914.1,INSD:BX827069.1"
                     /transcript_id="NM_117365.2"
                     /db_xref="GI:30682287"
                     /db_xref="GeneID:826908"
                     /db_xref="TAIR:AT4G12960"
     misc_feature    4395..4398
                     /vntifkey="21"
                     /label=AATG
ORIGIN
        1 GTGGCTCTTC AGTGGACGAA AGGGCCTCGT GATACGCCTA TTTTTATAGG TTAATGTCAT
       61 GATAATAATG GTTTCTTAGA CGTCAGGTGG CACTTTTCGG GGAAATGTGC GCGGAACCCC
      121 TATTTGTTTA TTTTTCTAAA TACATTCAAA TATGTATCCG CTCATGAGAC AATAACCCTG
      181 ATAAATGCTT CAATAATATT GAAAAAGGAA GAGTATGCGC TCACGCAACT GGTCCAGAAC
      241 CTTGACCGAA CGCAGCGGTG GTAACGGCGC AGTGGCGGTT TTCATGGCTT GTTATGACTG
      301 TTTTTTTGGG GTACAGTCTA TGCCTCGGGC ATCCAAGCAG CAAGCGCGTT ACGCCGTGGG
      361 TCGATGTTTG ATGTTATGGA GCAGCAACGA TGTTACGCAG CAGGGCAGTC GCCCTAAAAC
      421 AAAGTTAAAC ATCATGAGGG AAGCGGTGAT CGCCGAAGTA TCGACTCAAC TATCAGAGGT
      481 AGTTGGCGTC ATCGAGCGCC ATCTCGAACC GACGTTGCTG GCCGTACATT TGTACGGCTC
      541 CGCAGTGGAT GGCGGCCTGA AGCCACACAG CGATATTGAT TTGCTGGTTA CGGTGACCGT
      601 AAGGCTTGAT GAAACAACGC GGCGAGCTTT GATCAACGAC CTTTTGGAAA CTTCGGCTTC
      661 CCCTGGAGAG AGCGAGATTC TCCGCGCTGT AGAAGTCACC ATTGTTGTGC ACGACGACAT
      721 CATTCCGTGG CGTTATCCAG CTAAGCGCGA ACTGCAATTT GGAGAATGGC AGCGCAATGA
      781 CATTCTTGCA GGTATCTTCG AGCCAGCCAC GATCGACATT GATCTGGCTA TCTTGCTGAC
      841 AAAAGCAAGA GAACATAGCG TTGCCTTGGT AGGTCCAGCG GCGGAGGAAC TCTTTGATCC
      901 GGTTCCTGAA CAGGATCTAT TTGAGGCGCT AAATGAAACC TTAACGCTAT GGAACTCGCC
      961 GCCCGACTGG GCTGGCGATG AGCGAAATGT AGTGCTTACG TTGTCCCGCA TTTGGTACAG
     1021 CGCAGTAACC GGCAAAATCG CGCCGAAGGA TGTCGCTGCC GACTGGGCAA TGGAGCGCCT
     1081 GCCGGCCCAG TATCAGCCCG TCATACTTGA AGCTAGACAG GCTTATCTTG GACAAGAAGA
     1141 AGATCGCTTG GCCTCGCGCG CAGATCAGTT GGAAGAATTT GTCCATTACG TAAAAGGCGA
     1201 GATCACCAAG GTAGTCGGCA AATAACTGTC AGACCAAGTT TACTCATATA TACTTTAGAT
     1261 TGATTTAAAA CTTCATTTTT AATTTAAAAG GATCTAGGTG AAGATCCTTT TTGATAATCT
     1321 CATGACCAAA ATCCCTTAAC GTGAGTTTTC GTTCCACTGA GCGTCAGACC CCGTAGAAAA
     1381 GATCAAAGGA TCTTCTTGAG ATCCTTTTTT TCTGCGCGTA ATCTGCTGCT TGCAAACAAA
     1441 AAAACCACCG CTACCAGCGG TGGTTTGTTT GCCGGATCAA GAGCTACCAA CTCTTTTTCC
     1501 GAAGGTAACT GGCTTCAGCA GAGCGCAGAT ACCAAATACT GTCCTTCTAG TGTAGCCGTA
     1561 GTTAGGCCAC CACTTCAAGA ACTCTGTAGC ACCGCCTACA TACCTCGCTC TGCTAATCCT
     1621 GTTACCAGTG GCTGCTGCCA GTGGCGATAA GTCGTGTCTT ACCGGGTTGG ACTCAAGACG
     1681 ATAGTTACCG GATAAGGCGC AGCGGTCGGG CTGAACGGGG GGTTCGTGCA CACAGCCCAG
     1741 CTTGGAGCGA ACGACCTACA CCGAACTGAG ATACCTACAG CGTGAGCTAT GAGAAAGCGC
     1801 CACGCTTCCC GAAGGGAGAA AGGCGGACAG GTATCCGGTA AGCGGCAGGG TCGGAACAGG
     1861 AGAGCGCACG AGGGAGCTTC CAGGGGGAAA CGCCTGGTAT CTTTATAGTC CTGTCGGGTT
     1921 TCGCCACCTC TGACTTGAGC GTCGATTTTT GTGATGCTCG TCAGGGGGGC GGAGCCTATG
     1981 GAAAAACGCC AGCAACGCGG CCTTTTTACG GTTCCTGGCC TTTTGCTGGC CTTTTGCTCA
     2041 CATGTTCTTT CCTGCGTTAT CCCCTGATTC TGTGGATAAC CGTATTACCG CCTTTGAGTG
     2101 AGCTGATACC GCTCGCCGCA GCCGAACGAC CGAGCGCAGC GAGTCAGTGA GCGAGGAAGC
     2161 GGAAGAGCGC CCAATACGCA AACCGCCTCT CCCCGCGCGT TGGCCGATTC ATTAATCACT
     2221 CTGTGGTCTC AGGAGATGTC GCCTTAAAAA ATGAATCGAA TGGTGAGTGA GACACCTGAT
     2281 ATTAGTTGTG TGAATTCACG ATGTTTTATT AGTTTATTTC CGTCATTGGT GATCTCCTAC
     2341 TATATTTGTT ACGGTATTAG ACATTTAATT GGATTTAAAC AATTTAATCA CTTACGGTAT
     2401 TTACGGTATT AGAATTATTA TTGTTTGATT ATATATATAT ATATATATAT TTTTTTTTTG
     2461 GTGTAAATGA TTTTATATTT TATCAAACAT AATCTGGTTT TATATTTTAT AAACATGATA
     2521 TGATTATTTT AAATTTATAA AAACTCTAAA AACTCTAAAA TCTCTATTAA TATTAAATTT
     2581 ATTAAATAAA TTTTAATTAG TTGACCCGTG ATCCAACCTG GTTGACTCGA TTACCCAGTG
     2641 ACAAAGAAAG TAGTCCGGTT CATTATCCAG GTCGGGTTTA AAAACATTGG TTTTTAATTT
     2701 TTGGATTTTG GTTTTAGGTT TTCGATTTTT GTAGTTTGTG ATTTTTGTTG TAGATTTTAA
     2761 TTTTTACAGA ATCTTAAATG GAAATTTATT TAGTTTTTAG TTCTCTACTT TAATTTATAG
     2821 TTTTTTATTT TTTGTTTAAA AATTACTAAA ACAATGAAAA ATTGTTTAAA AATCTTGAAT
     2881 GGAAATTCGT TAAAGGTGGA TTGTCAAAGT CAATCCATAA CTGAAATTAG CAATTTTAGG
     2941 GTAAATTAGC AATTTTCTGC GAGGGTAGTA GCTGTTTACC CAAAATCTTG AATGGAAATT
     3001 TGTTTCAACG TTTTTAAGTT CTCTATTTTA TTATAGTTTT TTATTTTCTG TTTAAAAATT
     3061 ACTAAAACAA TGATAATAAA TATTTTCTTA ATAATAAAAA ATTAAAAAGA TGCAGAAAAA
     3121 AAATAATCAT AGGTATATTG CATATAAACA TAGATTTTGT AAATAAAACC AATTTTTACG
     3181 AAAAACTAAA ATGAAAAACT CATATTAATA CAATAATACT AAAATAATGA TGTAGAAAAG
     3241 AAAAAACATA GCATATTTAA AATAATAAAA AAGAATTAAA AAATAAATAT CACATAAATC
     3301 TTCTAGAAAT TTGGTTTCCT TATGTTTTAG AAAATCTACT TTTTATTAAT CATAAATGAG
     3361 TAATTATTAG TTTTTGATTT AATCTACGTT TTTCTTAATC ATAAATGGGT AATTATTAGT
     3421 TTTTGCAAAA TCAAAATCCA AAAATTGTTC TAAACACTGC AACCATTTAA GGCCTATATC
     3481 ACTCAGAAAA TTTCTGGTGG GAGAACTAAT CGTTTGTCCT TTCTAAATCT CACATATTAG
     3541 AATTTAGAAT TAGTGTGCTA CATAAAAATA TTAGTTCAGC TCGGAACAAC TATTTTTTGG
     3601 TAAAACAGAG AACTTAAACA AATGCATTAT TTTATCAACA TGCATTTTGA ATTGAATATA
     3661 AAATTTCATA ATTGTAAAGA CATAAATTAC ATAAAATTTT ACATGAAAAA ATAGATATAG
     3721 AAAGAAAATG AAACTAACTG ATGATATGCT CTCTAAATTT TTTAATCTCA TAACAAGAAT
     3781 TCAAATTAAT TAGTTCATAT TTTTGGTTAA TATAACATTT ACCTGTCTAA GTTGGAACTT
     3841 TCATTTTTTT TCTGTTTTGT TTAGTCAGTA TTCTTAATGT GAAACGGAAA GTTGAATTTA
     3901 TTCAAACTTA AATTCAATAG CATTAATTAA AGGCGAAAGC TATTATCTCT ACATGTGGTT
     3961 CAAACTAGAC ATCCAATTTA ATTAGCTTAT TGACGTTGAA ATGTTTTCCA AAACTACTAT
     4021 AGTTTGGCAA TTTGAAAGAT GCATCAGAAC TACTCAGACA GGTAAAAGTA GAACCTCTAG
     4081 CTGTGTGAAT TGTATGTTAG TCCATAAAGA ACATCTTGTA AACTTCATAC TTAAGATATA
     4141 TATTACAATA TATACTTGAA TGGTAGATAA AAACGATTAG TCTGATTGCT AGCATACTCA
     4201 CAACTATTTG GAAATGAGTA AGATATTGGC ATCTAGAGTT ACTACTATGG AGACAAAAGT
     4261 CGAATAAAAG AGTCCTCACG TGAAAATGTT ACGAGCTAGT AACTAAAGCA TTTACACTAA
     4321 CGGTAAAAAA AGTATCTATA AATGTTTACA CAAGGTAGTA GTCATTAGCA CTCAACTTAA
     4381 ACTCTTTTAG TAACAATGTG AGACCACGAA
//
