# Supplementary material for: Peripheral infrastructure vectors and an extended set of plant parts for the Modular Cloning system
Source: PLoS One. 2018 May 30;13(5):e0197185. doi: 10.1371/journal.pone.0197185 (PMC5976141; doi:10.1371/journal.pone.0197185)
Supplement: S1 File — (ZIP) [file pone.0197185.s005.zip › C4_pJOG300_[Pro+5U] ALb2S AT1G66850.gbk]

LOCUS       pJOG300_[Pro+5U]_ALb2S_AT1G66850      2642 bp    DNA     circular UNA 10-MAR-2009
COMMENT     This file is created by Vector NTI
            http://www.invitrogen.com/
FEATURES             Location/Qualifiers
     CDS             215..1225
                     /vntifkey="4"
                     /label="Sm/Sp no DraIII"
     mutation        1192
                     /vntifkey="62"
                     /label="G to A"
     misc_feature    1385..1999
                     /vntifkey="21"
                     /label="rep (pMB1)"
     rep_origin      complement(1984)
                     /vntifkey="33"
                     /label=ORI
                     /note="RNaseH cleavage point"
     promoter        2236..2600
                     /label="Alb2S-At1g66850 promoter fragment"
     5'UTR           2601..>2627
                     /locus_tag="AT1G66850"
                     /gene_synonym="F4N21.4"
                     /gene_synonym="F4N21_4"
                     /product="bifunctional inhibitor/lipid-transfer
                     protein/seed storage 2S albumin-like protein"
                     /inference="Similar to RNA
                     sequence,EST:INSD:DR253516.1,INSD:DR238776.1,INSD:DR238667
                     .1,INSD:DR253506.1,INSD:DR238755.1,INSD:DR238763.1,INSD:DR
                     238750.1,INSD:DR238792.1,INSD:DR238662.1,INSD:DR238774.1,I
                     NSD:DR238753.1,INSD:DR238679.1,INSD:DR253495.1,INSD:DR2386
                     82.1,INSD:DR238740.1,INSD:DR253498.1,INSD:DR238706.1,INSD:
                     DR238783.1,INSD:DR238733.1,INSD:DR253509.1,INSD:DR238684.1
                     ,INSD:DR238760.1,INSD:DR238741.1,INSD:DR238768.1,INSD:DR23
                     8780.1,INSD:DR253518.1,INSD:DR238671.1,INSD:DR238759.1,INS
                     D:DR238718.1,INSD:DR238785.1,INSD:DR382498.1,INSD:DR238658
                     .1,INSD:DR377695.1,INSD:DR238677.1,INSD:DR238798.1,INSD:DR
                     238799.1,INSD:DR238715.1,INSD:DR238665.1,INSD:DR238796.1,I
                     NSD:DR253502.1,INSD:DR253519.1,INSD:DR238659.1,INSD:DR2387
                     27.1,INSD:DR238779.1,INSD:DR253521.1,INSD:DR238676.1,INSD:
                     DR238700.1,INSD:DR253496.1,INSD:DR238650.1,INSD:DR238751.1
                     ,INSD:DR238735.1,INSD:DR238673.1,INSD:DR238710.1,INSD:DR25
                     3511.1,INSD:DR238720.1,INSD:DR238724.1,INSD:DR238690.1,INS
                     D:DR238678.1,INSD:DR253507.1,INSD:DR238652.1,INSD:DR238777
                     .1,INSD:DR238666.1,INSD:DR253522.1,INSD:DR238789.1,INSD:DR
                     377090.1,INSD:DR238698.1,INSD:DR238773.1,INSD:DR238790.1,I
                     NSD:DR238781.1,INSD:CK119113.1,INSD:DR253504.1,INSD:DR2387
                     23.1,INSD:DR238801.1,INSD:DR253492.1,INSD:DR376227.1,INSD:
                     DR238747.1,INSD:DR238752.1,INSD:DR238730.1,INSD:DR238743.1
                     ,INSD:DR238766.1,INSD:DR238701.1,INSD:DR238749.1,INSD:DR23
                     8748.1,INSD:DR253501.1,INSD:DR253514.1,INSD:DR238716.1,INS
                     D:DR253512.1,INSD:DR238657.1,INSD:CK121655.1,INSD:DR238772
                     .1,INSD:DR238795.1,INSD:DR238784.1,INSD:DR238708.1,INSD:DR
                     238689.1,INSD:DR238714.1,INSD:DR238712.1,INSD:DR238731.1,I
                     NSD:DR238728.1,INSD:DR238683.1,INSD:DR238661.1,INSD:DR2386
                     69.1,INSD:DR238653.1,INSD:DR238709.1,INSD:DR238672.1,INSD:
                     DR238744.1,INSD:DR238761.1,INSD:DR253500.1,INSD:AU229923.1
                     ,INSD:DR238674.1,INSD:DR253526.1,INSD:BP830058.1,INSD:DR23
                     8767.1,INSD:DR253505.1,INSD:DR238770.1,INSD:DR238758.1,INS
                     D:DR238762.1,INSD:DR238791.1,INSD:DR238800.1,INSD:DR238722
                     .1,INSD:DR238691.1,INSD:DR238681.1,INSD:DR238703.1,INSD:DR
                     238648.1,INSD:DR238663.1,INSD:DR253497.1,INSD:DR238694.1,I
                     NSD:DR238680.1,INSD:DR253523.1,INSD:AV535619.1,INSD:DR2387
                     19.1,INSD:DR238699.1,INSD:DR238778.1,INSD:DR238734.1,INSD:
                     DR238687.1,INSD:DR238704.1,INSD:DR238787.1,INSD:DR238693.1
                     ,INSD:DR238742.1,INSD:DR253491.1,INSD:DR253510.1,INSD:DR23
                     8729.1,INSD:DR238754.1,INSD:DR238717.1,INSD:DR238794.1,INS
                     D:DR238739.1,INSD:DR253525.1,INSD:DR238764.1,INSD:DR238788
                     .1,INSD:DR377022.1,INSD:DR238651.1,INSD:DR238721.1,INSD:DR
                     238793.1,INSD:DR238775.1,INSD:AU238701.1,INSD:DR253490.1,I
                     NSD:CK120457.1,INSD:DR238668.1,INSD:DR253503.1,INSD:DR2386
                     92.1,INSD:DR253499.1,INSD:DR238702.1,INSD:DR238670.1,INSD:
                     DR238713.1,INSD:DR238675.1,INSD:DR253520.1,INSD:DR238695.1
                     ,INSD:DR238705.1,INSD:DR238697.1,INSD:DR253493.1,INSD:DR23
                     8757.1,INSD:DR238765.1,INSD:DR238686.1,INSD:AV549907.1,INS
                     D:DR238696.1,INSD:DR238649.1,INSD:DR238786.1,INSD:CK119766
                     .1,INSD:DR238660.1,INSD:DR238664.1,INSD:DR238688.1,INSD:DR
                     253513.1,INSD:DR238732.1,INSD:DR238655.1,INSD:DR238685.1,I
                     NSD:DR253494.1,INSD:DR238769.1,INSD:DR238782.1,INSD:DR2387
                     11.1,INSD:DR238726.1,INSD:DR238736.1,INSD:DR238725.1,INSD:
                     DR253517.1,INSD:DR238771.1,INSD:DR253524.1,INSD:DR238654.1
                     ,INSD:DR238745.1,INSD:DR253508.1,INSD:DR238656.1,INSD:DR23
                     8737.1,INSD:DR238797.1,INSD:DR238738.1,INSD:DR238707.1,INS
                     D:DR238746.1,INSD:DR253515.1,INSD:DR238756.1"
                     /inference="similar to RNA
                     sequence,mRNA:INSD:BT004688.1,INSD:BX814029.1,INSD:AY08643
                     3.1,INSD:AK117859.1"
                     /db_xref="TAIR:AT1G66850"
                     /label=Alb2S-AT1G66850
     misc_feature    2627..2630
                     /vntifkey="21"
                     /label=AATG
ORIGIN
        1 GTGGCTCTTC AGTGGACGAA AGGGCCTCGT GATACGCCTA TTTTTATAGG TTAATGTCAT
       61 GATAATAATG GTTTCTTAGA CGTCAGGTGG CACTTTTCGG GGAAATGTGC GCGGAACCCC
      121 TATTTGTTTA TTTTTCTAAA TACATTCAAA TATGTATCCG CTCATGAGAC AATAACCCTG
      181 ATAAATGCTT CAATAATATT GAAAAAGGAA GAGTATGCGC TCACGCAACT GGTCCAGAAC
      241 CTTGACCGAA CGCAGCGGTG GTAACGGCGC AGTGGCGGTT TTCATGGCTT GTTATGACTG
      301 TTTTTTTGGG GTACAGTCTA TGCCTCGGGC ATCCAAGCAG CAAGCGCGTT ACGCCGTGGG
      361 TCGATGTTTG ATGTTATGGA GCAGCAACGA TGTTACGCAG CAGGGCAGTC GCCCTAAAAC
      421 AAAGTTAAAC ATCATGAGGG AAGCGGTGAT CGCCGAAGTA TCGACTCAAC TATCAGAGGT
      481 AGTTGGCGTC ATCGAGCGCC ATCTCGAACC GACGTTGCTG GCCGTACATT TGTACGGCTC
      541 CGCAGTGGAT GGCGGCCTGA AGCCACACAG CGATATTGAT TTGCTGGTTA CGGTGACCGT
      601 AAGGCTTGAT GAAACAACGC GGCGAGCTTT GATCAACGAC CTTTTGGAAA CTTCGGCTTC
      661 CCCTGGAGAG AGCGAGATTC TCCGCGCTGT AGAAGTCACC ATTGTTGTGC ACGACGACAT
      721 CATTCCGTGG CGTTATCCAG CTAAGCGCGA ACTGCAATTT GGAGAATGGC AGCGCAATGA
      781 CATTCTTGCA GGTATCTTCG AGCCAGCCAC GATCGACATT GATCTGGCTA TCTTGCTGAC
      841 AAAAGCAAGA GAACATAGCG TTGCCTTGGT AGGTCCAGCG GCGGAGGAAC TCTTTGATCC
      901 GGTTCCTGAA CAGGATCTAT TTGAGGCGCT AAATGAAACC TTAACGCTAT GGAACTCGCC
      961 GCCCGACTGG GCTGGCGATG AGCGAAATGT AGTGCTTACG TTGTCCCGCA TTTGGTACAG
     1021 CGCAGTAACC GGCAAAATCG CGCCGAAGGA TGTCGCTGCC GACTGGGCAA TGGAGCGCCT
     1081 GCCGGCCCAG TATCAGCCCG TCATACTTGA AGCTAGACAG GCTTATCTTG GACAAGAAGA
     1141 AGATCGCTTG GCCTCGCGCG CAGATCAGTT GGAAGAATTT GTCCATTACG TAAAAGGCGA
     1201 GATCACCAAG GTAGTCGGCA AATAACTGTC AGACCAAGTT TACTCATATA TACTTTAGAT
     1261 TGATTTAAAA CTTCATTTTT AATTTAAAAG GATCTAGGTG AAGATCCTTT TTGATAATCT
     1321 CATGACCAAA ATCCCTTAAC GTGAGTTTTC GTTCCACTGA GCGTCAGACC CCGTAGAAAA
     1381 GATCAAAGGA TCTTCTTGAG ATCCTTTTTT TCTGCGCGTA ATCTGCTGCT TGCAAACAAA
     1441 AAAACCACCG CTACCAGCGG TGGTTTGTTT GCCGGATCAA GAGCTACCAA CTCTTTTTCC
     1501 GAAGGTAACT GGCTTCAGCA GAGCGCAGAT ACCAAATACT GTCCTTCTAG TGTAGCCGTA
     1561 GTTAGGCCAC CACTTCAAGA ACTCTGTAGC ACCGCCTACA TACCTCGCTC TGCTAATCCT
     1621 GTTACCAGTG GCTGCTGCCA GTGGCGATAA GTCGTGTCTT ACCGGGTTGG ACTCAAGACG
     1681 ATAGTTACCG GATAAGGCGC AGCGGTCGGG CTGAACGGGG GGTTCGTGCA CACAGCCCAG
     1741 CTTGGAGCGA ACGACCTACA CCGAACTGAG ATACCTACAG CGTGAGCTAT GAGAAAGCGC
     1801 CACGCTTCCC GAAGGGAGAA AGGCGGACAG GTATCCGGTA AGCGGCAGGG TCGGAACAGG
     1861 AGAGCGCACG AGGGAGCTTC CAGGGGGAAA CGCCTGGTAT CTTTATAGTC CTGTCGGGTT
     1921 TCGCCACCTC TGACTTGAGC GTCGATTTTT GTGATGCTCG TCAGGGGGGC GGAGCCTATG
     1981 GAAAAACGCC AGCAACGCGG CCTTTTTACG GTTCCTGGCC TTTTGCTGGC CTTTTGCTCA
     2041 CATGTTCTTT CCTGCGTTAT CCCCTGATTC TGTGGATAAC CGTATTACCG CCTTTGAGTG
     2101 AGCTGATACC GCTCGCCGCA GCCGAACGAC CGAGCGCAGC GAGTCAGTGA GCGAGGAAGC
     2161 GGAAGAGCGC CCAATACGCA AACCGCCTCT CCCCGCGCGT TGGCCGATTC ATTAATCACT
     2221 CTGTGGTCTC AGGAGAAACT GGTTCATCAC CCATTCAATA TTTGTGATTT AGGCTACTTT
     2281 CGAAAATTGG GCCTATTGGG CTATTGTAAA CTTGAAATTT AATTTTCTTT CGTTTTTGGA
     2341 GGACTCTTAG CCCTCAACTG AAATAATTTG ATCTAAATTA CAAAGCCCTA ATTAGTTTCC
     2401 CAAAAAAAAA AAAAAAAATT AATAAGCCCT AATTTAATAC GTGTGTCACT ATTACTTAAT
     2461 ACTTATTTTC GACTAAGTTC TTTTTGCATG ACGACTAGTT ACGTTCACGT TATTTAACAT
     2521 TCAAGATACA TGCATTTTGC GTTATGGAAT GCAATGCGAA ACCCAAACAT AATAAATACT
     2581 AAAACAAGAC CTCAAAGAAA AATATAGAAT ATAACCATAT TCCGGAAATG TGAGACCACG
     2641 AA
//
