# Supplementary material for: Peripheral infrastructure vectors and an extended set of plant parts for the Modular Cloning system
Source: PLoS One. 2018 May 30;13(5):e0197185. doi: 10.1371/journal.pone.0197185 (PMC5976141; doi:10.1371/journal.pone.0197185)
Supplement: S1 File — (ZIP) [file pone.0197185.s005.zip › C6_pJOG123_[Pro+5Uf] AtEDS1 At3g48090.gbk]

LOCUS       pJOG123_[Pro+5Uf]_AtEDS1_At3g48090      3288 bp    DNA     circular UNA 23-OCT-2012
COMMENT     This file is created by Vector NTI
            http://www.invitrogen.com/
FEATURES             Location/Qualifiers
     CDS             215..1225
                     /vntifkey="4"
                     /label="Sm/Sp no DraIII"
     mutation        1192
                     /vntifkey="62"
                     /label="G to A"
     misc_feature    1385..1999
                     /vntifkey="21"
                     /label="rep (pMB1)"
     rep_origin      complement(1984)
                     /vntifkey="33"
                     /label=ORI
                     /note="RNaseH cleavage point"
     gene            <2232..2541
                     /gene="RR5"
                     /locus_tag="AT3G48100"
                     /gene_synonym="ARABIDOPSIS THALIANA RESPONSE REGULATOR 2"
                     /gene_synonym="ARR5"
                     /gene_synonym="ATRR2"
                     /gene_synonym="IBC6"
                     /gene_synonym="INDUCED BY CYTOKININ 6"
                     /gene_synonym="response regulator 5"
                     /gene_synonym="RR5"
                     /note="Encodes a transcription repressor that mediates a
                     negative feedback loop in cytokinin signalling. ARR5
                     expression is upregulated by Class I KNOX genes. Arr5
                     protein is stabilized by cytokinin in a two-component
                     phosphorelay."
                     /db_xref="TAIR:AT3G48100"
     mRNA            <2232..2541
                     /gene="RR5"
                     /locus_tag="AT3G48100"
                     /gene_synonym="ARABIDOPSIS THALIANA RESPONSE REGULATOR 2"
                     /gene_synonym="ARR5"
                     /gene_synonym="ATRR2"
                     /gene_synonym="IBC6"
                     /gene_synonym="INDUCED BY CYTOKININ 6"
                     /gene_synonym="response regulator 5"
                     /gene_synonym="RR5"
                     /product="two-component response regulator ARR5"
                     /inference="Similar to RNA
                     sequence,EST:INSD:BP569605.1,INSD:AI995868.1,INSD:BP802401
                     .1,INSD:ES173971.1,INSD:CB254498.1,INSD:AV801211.1,INSD:T2
                     1859.1,INSD:ES189556.1,INSD:DR340677.1,INSD:AV789920.1,INS
                     D:AV825102.1,INSD:EG488522.1,INSD:CB254494.1,INSD:AV536923
                     .1,INSD:AV536269.1,INSD:EL097944.1,INSD:DR340678.1,INSD:EL
                     152320.1,INSD:EH877374.1,INSD:BP571768.1,INSD:EG488521.1,I
                     NSD:EL188461.1,INSD:DR375363.1,INSD:AV828376.1,INSD:AI1001
                     25.1,INSD:BP574579.1"
                     /inference="Similar to RNA
                     sequence,mRNA:INSD:AB010916.1,INSD:BX824631.1,INSD:AY11469
                     8.1,INSD:AY072390.1,INSD:AB008488.1,INSD:AK226519.1"
                     /db_xref="TAIR:AT3G48100"
     promoter        2236..3272
                     /label="AtEDS1 promoter fragment"
     mutation        2706
                     /label="A->T to eliminate BsaI"
     mutation        2883
                     /label="C->G to eliminate BsaI"
     mutation        3124
                     /label="T->A to eliminate BsaI"
     mRNA            3186..>3272
                     /gene="EDS1"
                     /locus_tag="AT3G48090"
                     /gene_synonym="ATEDS1"
                     /gene_synonym="EDS1"
                     /gene_synonym="EDS1 PROTEIN"
                     /gene_synonym="enhanced disease susceptibility 1"
                     /product="enhanced disease susceptibility 1 protein"
                     /inference="Similar to RNA
                     sequence,EST:INSD:T45498.1,INSD:BP798325.1,INSD:EH941074.1
                     ,INSD:AV784414.1,INSD:EL332958.1,INSD:EL119125.1,INSD:CF65
                     3103.1,INSD:AI997218.1,INSD:EG475125.1,INSD:EG481551.1,INS
                     D:EG481552.1,INSD:EL288310.1,INSD:BP798978.1,INSD:CF653104
                     .1,INSD:DR300348.1,INSD:EL173852.1,INSD:EL139210.1,INSD:AV
                     783279.1,INSD:AV822498.1,INSD:DR370077.1,INSD:DR300349.1,I
                     NSD:EL227076.1,INSD:EL279589.1,INSD:EL062939.1,INSD:EG4977
                     23.1,INSD:AA395521.1,INSD:DR300350.1,INSD:EH915500.1,INSD:
                     DR300347.1"
                     /inference="Similar to RNA
                     sequence,mRNA:INSD:AY150423.1,INSD:AY046025.1"
                     /db_xref="TAIR:AT3G48090"
     mRNA            3209..>3272
                     /gene="EDS1"
                     /locus_tag="AT3G48090"
                     /gene_synonym="ATEDS1"
                     /gene_synonym="EDS1"
                     /gene_synonym="EDS1 PROTEIN"
                     /gene_synonym="enhanced disease susceptibility 1"
                     /product="enhanced disease susceptibility 1 protein"
                     /inference="Similar to RNA
                     sequence,EST:INSD:T45498.1,INSD:EH941074.1,INSD:AV784414.1
                     ,INSD:EL332958.1,INSD:EL119125.1,INSD:CF653103.1,INSD:BP56
                     1017.2,INSD:AI997218.1,INSD:EG475125.1,INSD:EG481552.1,INS
                     D:EL288310.1,INSD:CF653104.1,INSD:DR300348.1,INSD:EL173852
                     .1,INSD:EL139210.1,INSD:AV783279.1,INSD:DR370077.1,INSD:EL
                     227076.1,INSD:DR300349.1,INSD:EL279589.1,INSD:EL062939.1,I
                     NSD:EG497723.1,INSD:AA395521.1,INSD:EH915500.1,INSD:DR3003
                     50.1,INSD:DR300347.1"
                     /db_xref="TAIR:AT3G48090"
     misc_feature    3273..3276
                     /vntifkey="21"
                     /label=CCAT
     misc_feature    3273..3276
                     /vntifkey="21"
                     /label=CCAT
ORIGIN
        1 GTGGCTCTTC AGTGGACGAA AGGGCCTCGT GATACGCCTA TTTTTATAGG TTAATGTCAT
       61 GATAATAATG GTTTCTTAGA CGTCAGGTGG CACTTTTCGG GGAAATGTGC GCGGAACCCC
      121 TATTTGTTTA TTTTTCTAAA TACATTCAAA TATGTATCCG CTCATGAGAC AATAACCCTG
      181 ATAAATGCTT CAATAATATT GAAAAAGGAA GAGTATGCGC TCACGCAACT GGTCCAGAAC
      241 CTTGACCGAA CGCAGCGGTG GTAACGGCGC AGTGGCGGTT TTCATGGCTT GTTATGACTG
      301 TTTTTTTGGG GTACAGTCTA TGCCTCGGGC ATCCAAGCAG CAAGCGCGTT ACGCCGTGGG
      361 TCGATGTTTG ATGTTATGGA GCAGCAACGA TGTTACGCAG CAGGGCAGTC GCCCTAAAAC
      421 AAAGTTAAAC ATCATGAGGG AAGCGGTGAT CGCCGAAGTA TCGACTCAAC TATCAGAGGT
      481 AGTTGGCGTC ATCGAGCGCC ATCTCGAACC GACGTTGCTG GCCGTACATT TGTACGGCTC
      541 CGCAGTGGAT GGCGGCCTGA AGCCACACAG CGATATTGAT TTGCTGGTTA CGGTGACCGT
      601 AAGGCTTGAT GAAACAACGC GGCGAGCTTT GATCAACGAC CTTTTGGAAA CTTCGGCTTC
      661 CCCTGGAGAG AGCGAGATTC TCCGCGCTGT AGAAGTCACC ATTGTTGTGC ACGACGACAT
      721 CATTCCGTGG CGTTATCCAG CTAAGCGCGA ACTGCAATTT GGAGAATGGC AGCGCAATGA
      781 CATTCTTGCA GGTATCTTCG AGCCAGCCAC GATCGACATT GATCTGGCTA TCTTGCTGAC
      841 AAAAGCAAGA GAACATAGCG TTGCCTTGGT AGGTCCAGCG GCGGAGGAAC TCTTTGATCC
      901 GGTTCCTGAA CAGGATCTAT TTGAGGCGCT AAATGAAACC TTAACGCTAT GGAACTCGCC
      961 GCCCGACTGG GCTGGCGATG AGCGAAATGT AGTGCTTACG TTGTCCCGCA TTTGGTACAG
     1021 CGCAGTAACC GGCAAAATCG CGCCGAAGGA TGTCGCTGCC GACTGGGCAA TGGAGCGCCT
     1081 GCCGGCCCAG TATCAGCCCG TCATACTTGA AGCTAGACAG GCTTATCTTG GACAAGAAGA
     1141 AGATCGCTTG GCCTCGCGCG CAGATCAGTT GGAAGAATTT GTCCATTACG TAAAAGGCGA
     1201 GATCACCAAG GTAGTCGGCA AATAACTGTC AGACCAAGTT TACTCATATA TACTTTAGAT
     1261 TGATTTAAAA CTTCATTTTT AATTTAAAAG GATCTAGGTG AAGATCCTTT TTGATAATCT
     1321 CATGACCAAA ATCCCTTAAC GTGAGTTTTC GTTCCACTGA GCGTCAGACC CCGTAGAAAA
     1381 GATCAAAGGA TCTTCTTGAG ATCCTTTTTT TCTGCGCGTA ATCTGCTGCT TGCAAACAAA
     1441 AAAACCACCG CTACCAGCGG TGGTTTGTTT GCCGGATCAA GAGCTACCAA CTCTTTTTCC
     1501 GAAGGTAACT GGCTTCAGCA GAGCGCAGAT ACCAAATACT GTCCTTCTAG TGTAGCCGTA
     1561 GTTAGGCCAC CACTTCAAGA ACTCTGTAGC ACCGCCTACA TACCTCGCTC TGCTAATCCT
     1621 GTTACCAGTG GCTGCTGCCA GTGGCGATAA GTCGTGTCTT ACCGGGTTGG ACTCAAGACG
     1681 ATAGTTACCG GATAAGGCGC AGCGGTCGGG CTGAACGGGG GGTTCGTGCA CACAGCCCAG
     1741 CTTGGAGCGA ACGACCTACA CCGAACTGAG ATACCTACAG CGTGAGCTAT GAGAAAGCGC
     1801 CACGCTTCCC GAAGGGAGAA AGGCGGACAG GTATCCGGTA AGCGGCAGGG TCGGAACAGG
     1861 AGAGCGCACG AGGGAGCTTC CAGGGGGAAA CGCCTGGTAT CTTTATAGTC CTGTCGGGTT
     1921 TCGCCACCTC TGACTTGAGC GTCGATTTTT GTGATGCTCG TCAGGGGGGC GGAGCCTATG
     1981 GAAAAACGCC AGCAACGCGG CCTTTTTACG GTTCCTGGCC TTTTGCTGGC CTTTTGCTCA
     2041 CATGTTCTTT CCTGCGTTAT CCCCTGATTC TGTGGATAAC CGTATTACCG CCTTTGAGTG
     2101 AGCTGATACC GCTCGCCGCA GCCGAACGAC CGAGCGCAGC GAGTCAGTGA GCGAGGAAGC
     2161 GGAAGAGCGC CCAATACGCA AACCGCCTCT CCCCGCGCGT TGGCCGATTC ATTAATCACT
     2221 CTGTGGTCTC AGGAGAGCTG TCTACATGAA TCGAATCCAG CGAGATAAGT TAGTTATTTT
     2281 AAGCGTTGGT TGGAACACTT TACATGGCTT TTCGTAGAAA TTTCCCCAAG TTGGGTTTTA
     2341 TTAAGACCAA GAAAATTCTA GTCTCCTAGA CTTTTTTTTG TTTCTTTTGT TAATTTAGTC
     2401 TCCTAGGCTT TTTCATTCTA TCTGAAAGCA AAATATGGTT ATGCAATTTG GTTTAGCCAA
     2461 AAAAACAAAC TAAATTTTTC TAGTCCGGTT CATGTAACTT CATAATCAAA CAAGTAAAAG
     2521 TCGAATGTGA CGCGTCTTGC CGAACGCAAA AACGGACCAG GCAAGAAGGT GTAGTTAGTT
     2581 AATTCGGTTA ATATTCAGCT GAGAGAAATC GAACCGGTTC CATATCTTGT AGATTATCCG
     2641 GTTTACTTTC CGGATAAGAT TTATAAGCAA AACAGAGTTA AAGTAGTAGA TTTCTTCTAT
     2701 ACGAGtCCAA ATCTGAAAAC CCAAGTCAAG CTACAAAAAC TTAACTCCAA GCGAACAAAT
     2761 CTCCTCATTC ATTAAACAAC AAAATTGTTT TCCGACAAAA AAGTGAATAT CAcTGAGTTA
     2821 CTGCGAAATC CCAACCGAGA GTGACATCTC AAACCAAAAG ATGGAGTCTA TATTAAAGAG
     2881 ACGACGACTC CAAAGTCAAG CTACAAAATT TCCAAGCAAA GATTACACAG AGAAAACTTT
     2941 CCGACCAAAT GTGAATGTTT ATGAAAGTTT CTGCGAAACT CCAGTCATGT CGGATGTACA
     3001 AAGCCATAAC CAATGTAAAA CCGACACGTG GAAAGCTAAG ATTCCTAGCT TTTCTTTCTT
     3061 CATGAGTCTC CAATAGCCAA AGAGTCAACT CCAAAAAAAA AACCCATTTT TGCATTGAAA
     3121 TGGaCTCATG ATGGGGTATT TTGGGTAACT AATTAGTCCT GTCTACATCT TCCCATAAAT
     3181 TAACAGAGTA GGAGCGGATT AAAGAAGCAA GACGATTCAA AAGAAAAAAG AGAGAAGAAA
     3241 GTCCACTAAA GAAAAGAGAA TAGATATAGA TCCCATTGAG ACCACGAA
//
