# Supplementary material for: Peripheral infrastructure vectors and an extended set of plant parts for the Modular Cloning system
Source: PLoS One. 2018 May 30;13(5):e0197185. doi: 10.1371/journal.pone.0197185 (PMC5976141; doi:10.1371/journal.pone.0197185)
Supplement: S1 File — (ZIP) [file pone.0197185.s005.zip › C7_pJOG026_[Pro+5U] AtPAD4 At3g52430.gbk]

LOCUS       pJOG026_[Pro+5U]_AtPAD4_At3g52430      3469 bp    DNA     circular UNA 10-MAR-2009
COMMENT     This file is created by Vector NTI
            http://www.invitrogen.com/
FEATURES             Location/Qualifiers
     CDS             215..1225
                     /vntifkey="4"
                     /label="Sm/Sp no DraIII"
     mutation        1192
                     /vntifkey="62"
                     /label="G to A"
     misc_feature    1385..1999
                     /vntifkey="21"
                     /label="rep (pMB1)"
     rep_origin      complement(1984)
                     /vntifkey="33"
                     /label=ORI
                     /note="RNaseH cleavage point"
     promoter        2236..3453
                     /label="AtPAD4 promoter fragment"
     5-UTR           3260..>3454
                     /gene="PAD4"
                     /locus_tag="AT3G52430"
                     /gene_synonym="ARABIDOPSIS PHYTOALEXIN DEFICIENT 4"
                     /gene_synonym="ATPAD4"
                     /gene_synonym="PAD4"
                     /gene_synonym="PHYTOALEXIN DEFICIENT 4"
                     /product="protein PHYTOALEXIN DEFICIENT 4"
                     /inference="Similar to RNA
                     sequence,EST:INSD:EG524345.1,INSD:EL324465.1,INSD:AV803692
                     .1,INSD:EL009013.1,INSD:BP793568.1,INSD:CF651411.1,INSD:AV
                     791839.1,INSD:AV790018.1,INSD:CB185894.1,INSD:EH931272.1,I
                     NSD:EG478911.1,INSD:BE662976.1,INSD:DR359104.1,INSD:EG4789
                     10.1,INSD:BP779595.1,INSD:EH941537.1,INSD:BP602031.1,INSD:
                     EL188778.1,INSD:EG524333.1,INSD:EG524311.1,INSD:EH986152.1
                     ,INSD:ES109054.1,INSD:CB074389.1,INSD:AV547894.1,INSD:EH96
                     7305.1,INSD:CB185837.1,INSD:EH982352.1,INSD:CF651412.1,INS
                     D:EG524322.1"
                     /inference="Similar to RNA
                     sequence,mRNA:INSD:BX842146.1,INSD:AF188329.1,INSD:AK22655
                     8.1"
                     /db_xref="TAIR:AT3G52430"
                     /label=PAD4-5U
     mutation        3315
                     /label="C-G to eliminate BpiI"
ORIGIN
        1 GTGGCTCTTC AGTGGACGAA AGGGCCTCGT GATACGCCTA TTTTTATAGG TTAATGTCAT
       61 GATAATAATG GTTTCTTAGA CGTCAGGTGG CACTTTTCGG GGAAATGTGC GCGGAACCCC
      121 TATTTGTTTA TTTTTCTAAA TACATTCAAA TATGTATCCG CTCATGAGAC AATAACCCTG
      181 ATAAATGCTT CAATAATATT GAAAAAGGAA GAGTATGCGC TCACGCAACT GGTCCAGAAC
      241 CTTGACCGAA CGCAGCGGTG GTAACGGCGC AGTGGCGGTT TTCATGGCTT GTTATGACTG
      301 TTTTTTTGGG GTACAGTCTA TGCCTCGGGC ATCCAAGCAG CAAGCGCGTT ACGCCGTGGG
      361 TCGATGTTTG ATGTTATGGA GCAGCAACGA TGTTACGCAG CAGGGCAGTC GCCCTAAAAC
      421 AAAGTTAAAC ATCATGAGGG AAGCGGTGAT CGCCGAAGTA TCGACTCAAC TATCAGAGGT
      481 AGTTGGCGTC ATCGAGCGCC ATCTCGAACC GACGTTGCTG GCCGTACATT TGTACGGCTC
      541 CGCAGTGGAT GGCGGCCTGA AGCCACACAG CGATATTGAT TTGCTGGTTA CGGTGACCGT
      601 AAGGCTTGAT GAAACAACGC GGCGAGCTTT GATCAACGAC CTTTTGGAAA CTTCGGCTTC
      661 CCCTGGAGAG AGCGAGATTC TCCGCGCTGT AGAAGTCACC ATTGTTGTGC ACGACGACAT
      721 CATTCCGTGG CGTTATCCAG CTAAGCGCGA ACTGCAATTT GGAGAATGGC AGCGCAATGA
      781 CATTCTTGCA GGTATCTTCG AGCCAGCCAC GATCGACATT GATCTGGCTA TCTTGCTGAC
      841 AAAAGCAAGA GAACATAGCG TTGCCTTGGT AGGTCCAGCG GCGGAGGAAC TCTTTGATCC
      901 GGTTCCTGAA CAGGATCTAT TTGAGGCGCT AAATGAAACC TTAACGCTAT GGAACTCGCC
      961 GCCCGACTGG GCTGGCGATG AGCGAAATGT AGTGCTTACG TTGTCCCGCA TTTGGTACAG
     1021 CGCAGTAACC GGCAAAATCG CGCCGAAGGA TGTCGCTGCC GACTGGGCAA TGGAGCGCCT
     1081 GCCGGCCCAG TATCAGCCCG TCATACTTGA AGCTAGACAG GCTTATCTTG GACAAGAAGA
     1141 AGATCGCTTG GCCTCGCGCG CAGATCAGTT GGAAGAATTT GTCCATTACG TAAAAGGCGA
     1201 GATCACCAAG GTAGTCGGCA AATAACTGTC AGACCAAGTT TACTCATATA TACTTTAGAT
     1261 TGATTTAAAA CTTCATTTTT AATTTAAAAG GATCTAGGTG AAGATCCTTT TTGATAATCT
     1321 CATGACCAAA ATCCCTTAAC GTGAGTTTTC GTTCCACTGA GCGTCAGACC CCGTAGAAAA
     1381 GATCAAAGGA TCTTCTTGAG ATCCTTTTTT TCTGCGCGTA ATCTGCTGCT TGCAAACAAA
     1441 AAAACCACCG CTACCAGCGG TGGTTTGTTT GCCGGATCAA GAGCTACCAA CTCTTTTTCC
     1501 GAAGGTAACT GGCTTCAGCA GAGCGCAGAT ACCAAATACT GTCCTTCTAG TGTAGCCGTA
     1561 GTTAGGCCAC CACTTCAAGA ACTCTGTAGC ACCGCCTACA TACCTCGCTC TGCTAATCCT
     1621 GTTACCAGTG GCTGCTGCCA GTGGCGATAA GTCGTGTCTT ACCGGGTTGG ACTCAAGACG
     1681 ATAGTTACCG GATAAGGCGC AGCGGTCGGG CTGAACGGGG GGTTCGTGCA CACAGCCCAG
     1741 CTTGGAGCGA ACGACCTACA CCGAACTGAG ATACCTACAG CGTGAGCTAT GAGAAAGCGC
     1801 CACGCTTCCC GAAGGGAGAA AGGCGGACAG GTATCCGGTA AGCGGCAGGG TCGGAACAGG
     1861 AGAGCGCACG AGGGAGCTTC CAGGGGGAAA CGCCTGGTAT CTTTATAGTC CTGTCGGGTT
     1921 TCGCCACCTC TGACTTGAGC GTCGATTTTT GTGATGCTCG TCAGGGGGGC GGAGCCTATG
     1981 GAAAAACGCC AGCAACGCGG CCTTTTTACG GTTCCTGGCC TTTTGCTGGC CTTTTGCTCA
     2041 CATGTTCTTT CCTGCGTTAT CCCCTGATTC TGTGGATAAC CGTATTACCG CCTTTGAGTG
     2101 AGCTGATACC GCTCGCCGCA GCCGAACGAC CGAGCGCAGC GAGTCAGTGA GCGAGGAAGC
     2161 GGAAGAGCGC CCAATACGCA AACCGCCTCT CCCCGCGCGT TGGCCGATTC ATTAATCACT
     2221 CTGTGGTCTC AGGAGAGCAA TTACAAGATT GCTTTATAGA TAAAGCAGAT TAGCTAAATA
     2281 AGTATAGGGA GACGATAACA TGTGGTGATA CAAAGATGTG TCAGATTGAT TGTTTAACAT
     2341 CATTTAGTTG AGAAAACTTT GGACGACGAC TGACTTCATC ATATGAGAAA ACACCAAGAA
     2401 AATGTACTAC TAGTCTCTAA TGGAGAGACT TGGTTATAGA AGTTCATTGT TTAATTTGAA
     2461 TATTTACTCC AATTCAGGAA AATATCAAAA CCAGAAAATT ACATGAAAAT TACTATAGAT
     2521 GGTAGCTTTG CAATGATTAT TGTCCGGTTG GATAGTTTCA TTGACATTTA GGATTCAGAT
     2581 TATCTCTTTT ATCATTATCA GTTTGTTAAG GCAAGAGTTT TCTAATACAT GCTTAAGTCC
     2641 TAATCATCAG ATATTTCTTC TTCAAACCTT TTTTGTTTTG TTTTGATAAT TTGCCCCATT
     2701 TTGTACTCTA GGTTTTTCCA CAAAGATCCC AAACAGAGAT TAAAAGATGA CAATGGCATG
     2761 GACCTTTCAA TGCTTTGTTT TTTTGTTAAA TTAGATATAA ACCTTTCCAA ACAGTAAATT
     2821 ATCAAATTCA TTAACAAGTA TCTATATCTC TCTAGTAGAG GTAGACCACA ACTTAAAAAT
     2881 CTCCTCAAGT CATGGTGGGT CTAACTTGTA GGACTTATAT GGGCCAAATT GTATAACTAT
     2941 ATCATGTTAA GCTGAAACTG AAAGTAATTG GTTCCTTTTA AAAGCTTAGC CAAAAAAACT
     3001 TCAAAATGTC TGAGTCAAAT GTAGGTTGAT TTCTCTGCAA TTTCCATGAA AGATAGATAG
     3061 ATAAACTCTT ACCAAAGTTT CTGCATATCA AAAGTTGTCA ATTTATGCTC AAGTCTAAAC
     3121 CATTCCGATT ACATAGGATC ACATGCTTTG ATTCGCATTT TCTTCTACTA TATATTTACA
     3181 TATTTTTTTG TCCTCTACAC ACAATGATTA AAAAATGAGA ATGGACCTAC CTTTCACAGC
     3241 ATTTCTTTAT TATTATTTTA TAAAACCAGT ACAATTTTAC TAAATTATGA TGTTAAAGTA
     3301 AGAGACTTTG AAGAGGACGA CTTAGCAAAG ACCAAAACCA AGAAATTACA TAGGAACAAG
     3361 CCAAGAAGAT ACATAGATAA TTTCTTTTTG CTTGTAATAT ATTTACAACT TCATAAACAT
     3421 CATCGTTCTG CAACTCTCTA CTCGATATCC AATAATGTGA GACCACGAA
//
