# Supplementary material for: Peripheral infrastructure vectors and an extended set of plant parts for the Modular Cloning system
Source: PLoS One. 2018 May 30;13(5):e0197185. doi: 10.1371/journal.pone.0197185 (PMC5976141; doi:10.1371/journal.pone.0197185)
Supplement: S1 File — (ZIP) [file pone.0197185.s005.zip › C9_pJOG466_[Pro+5U] SAG101 AT5G14920.gbk]

LOCUS       pJOG466_[Pro+5U]_SAG101_AT5G14920      3233 bp    DNA     circular UNA 10-MAR-2009
COMMENT     This file is created by Vector NTI
            http://www.invitrogen.com/
FEATURES             Location/Qualifiers
     misc_feature    join(2921..3233,1..302)
                     /vntifkey="21"
                     /label="rep (pMB1)"
     rep_origin      complement(287)
                     /vntifkey="33"
                     /label=ORI
                     /note="RNaseH cleavage point"
     primer          395..414
                     /label=JS836
     promoter        539..1520
                     /label="SAG101 promoter fragment"
     gene            <539..748
                     /locus_tag="AT5G14920"
                     /gene_synonym="F2G14.40"
                     /gene_synonym="F2G14_40"
                     /db_xref="TAIR:AT5G14920"
     mRNA            <539..748
                     /locus_tag="AT5G14920"
                     /gene_synonym="F2G14.40"
                     /gene_synonym="F2G14_40"
                     /product="gibberellin-regulated protein"
                     /inference="Similar to RNA
                     sequence,EST:INSD:EH969968.1,INSD:EL312173.1,INSD:ES026421
                     .1,INSD:EL258610.1,INSD:AV781429.1,INSD:BP585178.1,INSD:ES
                     007891.1,INSD:CB265168.1,INSD:BP865607.1,INSD:EL010516.1,I
                     NSD:EL033301.1,INSD:EH970923.1,INSD:DR292857.1,INSD:AV5397
                     84.1,INSD:BP604840.1,INSD:EL010508.1,INSD:EL005810.1,INSD:
                     DR202168.1,INSD:DR374973.1,INSD:DR292859.1,INSD:EH926494.1
                     ,INSD:EL208641.1,INSD:BP839217.1,INSD:DR292845.1,INSD:EH79
                     5389.1,INSD:ES016641.1,INSD:EG520142.1,INSD:EH859392.1,INS
                     D:DR292836.1,INSD:EG420328.1,INSD:H76038.1,INSD:ES124266.1
                     ,INSD:DR292844.1,INSD:EH952779.1,INSD:EL994049.1,INSD:AV53
                     3849.1,INSD:DR292851.1,INSD:DR292852.1,INSD:EL190440.1,INS
                     D:EL155937.1,INSD:EL061512.1,INSD:EL087532.1,INSD:EH971137
                     .1,INSD:BP659160.1,INSD:U74169.1,INSD:EL019624.1,INSD:EL33
                     8333.1,INSD:N37712.1,INSD:AV567097.1,INSD:EL163051.1,INSD:
                     ES048871.1,INSD:BP622526.1,INSD:EH899269.1,INSD:EG481570.1
                     ,INSD:ES105589.1,INSD:EH941343.1,INSD:DR202173.1,INSD:BP63
                     0406.1,INSD:ES105381.1,INSD:EL327470.1,INSD:EL018100.1,INS
                     D:DR202175.1,INSD:BP865784.1,INSD:EH976989.1,INSD:EL180871
                     .1,INSD:EL054465.1,INSD:EL045174.1,INSD:DR292840.1,INSD:EL
                     114994.1,INSD:EL274407.1,INSD:ES160351.1,INSD:DR379824.1,I
                     NSD:BP602694.1,INSD:DR292842.1,INSD:EL975868.1,INSD:ES0533
                     56.1,INSD:DR292837.1,INSD:EL183322.1,INSD:T21257.1,INSD:DR
                     292841.1,INSD:BP861413.1,INSD:EH950858.1,INSD:N65867.1,INS
                     D:EH873034.1,INSD:EH862786.1,INSD:DR292843.1,INSD:ES117522
                     .1,INSD:N64948.1,INSD:AV550546.1,INSD:EH862415.1,INSD:EL01
                     9999.1,INSD:EH846761.1,INSD:DR292856.1,INSD:EL259384.1,INS
                     D:DR292848.1,INSD:EL042101.1,INSD:ES031740.1,INSD:DR202167
                     .1,INSD:ES040310.1,INSD:BP857144.1,INSD:EL186186.1,INSD:AV
                     544533.1,INSD:EG504275.1,INSD:AV821154.1,INSD:EG504277.1,I
                     NSD:EL307601.1,INSD:EL149681.1,INSD:BP791264.1,INSD:EL0187
                     23.1,INSD:ES117846.1,INSD:EL128477.1,INSD:DR202174.1,INSD:
                     BP854051.1,INSD:EL117910.1,INSD:ES092789.1,INSD:BP608805.1
                     ,INSD:BP868964.1,INSD:EL242995.1,INSD:EL161042.1,INSD:EL01
                     5322.1,INSD:EL253232.1,INSD:N96517.1,INSD:EL082119.1,INSD:
                     EH891347.1,INSD:EL168705.1,INSD:EH831021.1,INSD:T44076.1,I
                     NSD:EL198949.1,INSD:DR292853.1,INSD:EL175092.1,INSD:DR2928
                     54.1,INSD:BP606173.1,INSD:EL059199.1,INSD:BP816041.1,INSD:
                     BP833969.1,INSD:AV803111.1,INSD:DR292849.1,INSD:BP865741.1
                     ,INSD:DR292839.1,INSD:DR292858.1,INSD:EL234277.1,INSD:DR20
                     2172.1,INSD:DR292847.1,INSD:EL259073.1,INSD:AV814335.1,INS
                     D:EH941076.1,INSD:ES172279.1,INSD:AV791046.1,INSD:EH867872
                     .1,INSD:DR202170.1,INSD:EG420344.1,INSD:ES060348.1,INSD:BP
                     865681.1,INSD:DR292855.1,INSD:EH811864.1,INSD:CB260773.1,I
                     NSD:EH892049.1,INSD:EG520141.1,INSD:EH877062.1,INSD:DR2928
                     50.1,INSD:EL154448.1,INSD:EL138702.1,INSD:EH846427.1,INSD:
                     DR202171.1,INSD:EL162110.1,INSD:EH948229.1,INSD:EL170171.1
                     ,INSD:BP560509.2,INSD:AV567395.1,INSD:EL024565.1,INSD:DR20
                     2177.1,INSD:AV781672.1,INSD:BP839926.1,INSD:DR202169.1,INS
                     D:EG498653.1,INSD:EL120012.1,INSD:EL095643.1,INSD:EL219559
                     .1,INSD:DR202176.1,INSD:ES152229.1,INSD:EL155438.1,INSD:BP
                     668599.1,INSD:EL164491.1,INSD:DR292838.1,INSD:EL057287.1,I
                     NSD:EL009791.1,INSD:EL043057.1,INSD:T44692.1,INSD:EH992168
                     .1,INSD:BP849610.1,INSD:EL185642.1,INSD:EL163147.1,INSD:AV
                     788924.1,INSD:EL116627.1,INSD:AV539881.1,INSD:EL209814.1,I
                     NSD:EL332928.1,INSD:AV563783.1,INSD:EH891107.1,INSD:EL1662
                     57.1,INSD:EL205817.1,INSD:EL198894.1,INSD:EL273904.1,INSD:
                     EH964869.1,INSD:EL259385.1,INSD:BP669922.1,INSD:DR292846.1
                     ,INSD:EG498655.1,INSD:EH839763.1,INSD:EH972985.1,INSD:AV81
                     3074.1,INSD:EL093601.1,INSD:EH821617.1,INSD:EL334954.1"
                     /inference="similar to RNA
                     sequence,mRNA:INSD:AY057724.1,INSD:AF372894.1,INSD:AY08718
                     3.1,INSD:BX833204.1,INSD:AY045696.1,INSD:AY055791.1"
                     /db_xref="TAIR:AT5G14920"
     mRNA            1409..>1520
                     /gene="SAG101"
                     /locus_tag="AT5G14930"
                     /gene_synonym="F2G14.50"
                     /gene_synonym="F2G14_50"
                     /gene_synonym="SAG101"
                     /gene_synonym="senescence-associated gene 101"
                     /product="senescence-associated protein 101"
                     /inference="Similar to RNA
                     sequence,EST:INSD:DR206339.1,INSD:CF774001.1,INSD:DR206338
                     .1,INSD:BP863766.1,INSD:EL184884.1,INSD:DR206341.1,INSD:N3
                     7740.1,INSD:CB074598.1,INSD:DR206337.1,INSD:ES158000.1,INS
                     D:EL142501.1,INSD:BP663519.1,INSD:DR206340.1,INSD:EH932147
                     .1,INSD:AA712743.1,INSD:EL043230.1,INSD:BP846944.1,INSD:EH
                     964283.1,INSD:AV559208.1,INSD:AI995772.1,INSD:EL255949.1"
                     /inference="similar to RNA
                     sequence,mRNA:INSD:BX832493.1,INSD:DQ103714.1,INSD:AF23988
                     8.1"
                     /db_xref="TAIR:AT5G14930"
     misc_feature    1521..1524
                     /vntifkey="21"
                     /label=AATG
     primer          complement(1638..1655)
                     /label=JS837
     CDS             1751..2761
                     /vntifkey="4"
                     /label="Sm/Sp no DraIII"
     mutation        2728
                     /vntifkey="62"
                     /label="G to A"
ORIGIN
        1 CGCAGCGGTC GGGCTGAACG GGGGGTTCGT GCACACAGCC CAGCTTGGAG CGAACGACCT
       61 ACACCGAACT GAGATACCTA CAGCGTGAGC TATGAGAAAG CGCCACGCTT CCCGAAGGGA
      121 GAAAGGCGGA CAGGTATCCG GTAAGCGGCA GGGTCGGAAC AGGAGAGCGC ACGAGGGAGC
      181 TTCCAGGGGG AAACGCCTGG TATCTTTATA GTCCTGTCGG GTTTCGCCAC CTCTGACTTG
      241 AGCGTCGATT TTTGTGATGC TCGTCAGGGG GGCGGAGCCT ATGGAAAAAC GCCAGCAACG
      301 CGGCCTTTTT ACGGTTCCTG GCCTTTTGCT GGCCTTTTGC TCACATGTTC TTTCCTGCGT
      361 TATCCCCTGA TTCTGTGGAT AACCGTATTA CCGCCTTTGA GTGAGCTGAT ACCGCTCGCC
      421 GCAGCCGAAC GACCGAGCGC AGCGAGTCAG TGAGCGAGGA AGCGGAAGAG CGCCCAATAC
      481 GCAAACCGCC TCTCCCCGCG CGTTGGCCGA TTCATTAATC ACTCTGTGGT CTCAGGAGTG
      541 ACGATGGTTG TTAAACGAAA TAATTTAAAT CAATGGAGTT TTTATAAGTT TGTAATGCGT
      601 TTGTTTTTGT TATAGTAATA TTGAGTTGGA TCTTTGTTTA CGGGACGTAG AATACTAAAT
      661 AATGAAAAAA ACCTTCTCGA TGAATTAAGG GTTTTATGAA TTTGTTTTGT ATTGAATAAT
      721 ATAGGGATGG ATAAAGTTTT ATTATTCTAA CAGGTTACTT TATTAGGCAT TTCTTCGGCT
      781 CATGTAACTC TTGTATCGCT GAAACTATGT AATAGATAGA AGAACCTAAA AAAAGAAAGA
      841 AAACAAGAAA TGCACATAGC GAAGCTCAAA AGATGAGTGT TCTGCTAGCG GTAATGTTGT
      901 TATTCAGTTG GGTCAAATGC TCTAATTGCA AATCTTATTT GGGCCTTATA TAGACTCTTA
      961 TGTGCATATG GTCCAGCCTA TTTGGGCCGA TGTGTTTGAA GATCATTTGG GAAAGTCTTG
     1021 CGCAAGGAGA ACTTACTTGG GACTTGGGAG ACTTGGAGTA ACAAATTCGT CTTGGAGTAA
     1081 CAAATACATG TCAACTTATT CCACAAGTTC TTTGTGATAA TGATATACAT ATTTAAATGT
     1141 TTTAAAAAAG GGAAAGAATA AACAAACTCT TTGTGACTTT TTGGGTATTT ATGATTCTTT
     1201 TGGTCCTTCT CTTGTACACA TTTGAGTCCT ATCTTATATG GTAAGCTTTC AAATGCAAGC
     1261 GTGTTATTTT TATTCACACT TGTTCTATCT TAATAGTATG TTGAACTCTT CGCCTTTGGC
     1321 GATTCTTCCC GGAAAAGGGA CCATTGACTT TCAGATACAC TTCTTTTTTT TTTTTATAAT
     1381 AATTATTATC AGTTCAATGA TTTTTCAATA TGGACTCTCG TTCTCAGACA TTTATTTCTC
     1441 TCAGTCTTAC AATATAAATT TTCATTCTTA CCATCCATAA TTTTGTATTG TCTTgTCCAC
     1501 AGATCTATTC CAGCTCACGC AATGTGAGAC CACGAAGTGG CTCTTCAGTG GACGAAAGGG
     1561 CCTCGTGATA CGCCTATTTT TATAGGTTAA TGTCATGATA ATAATGGTTT CTTAGACGTC
     1621 AGGTGGCACT TTTCGGGGAA ATGTGCGCGG AACCCCTATT TGTTTATTTT TCTAAATACA
     1681 TTCAAATATG TATCCGCTCA TGAGACAATA ACCCTGATAA ATGCTTCAAT AATATTGAAA
     1741 AAGGAAGAGT ATGCGCTCAC GCAACTGGTC CAGAACCTTG ACCGAACGCA GCGGTGGTAA
     1801 CGGCGCAGTG GCGGTTTTCA TGGCTTGTTA TGACTGTTTT TTTGGGGTAC AGTCTATGCC
     1861 TCGGGCATCC AAGCAGCAAG CGCGTTACGC CGTGGGTCGA TGTTTGATGT TATGGAGCAG
     1921 CAACGATGTT ACGCAGCAGG GCAGTCGCCC TAAAACAAAG TTAAACATCA TGAGGGAAGC
     1981 GGTGATCGCC GAAGTATCGA CTCAACTATC AGAGGTAGTT GGCGTCATCG AGCGCCATCT
     2041 CGAACCGACG TTGCTGGCCG TACATTTGTA CGGCTCCGCA GTGGATGGCG GCCTGAAGCC
     2101 ACACAGCGAT ATTGATTTGC TGGTTACGGT GACCGTAAGG CTTGATGAAA CAACGCGGCG
     2161 AGCTTTGATC AACGACCTTT TGGAAACTTC GGCTTCCCCT GGAGAGAGCG AGATTCTCCG
     2221 CGCTGTAGAA GTCACCATTG TTGTGCACGA CGACATCATT CCGTGGCGTT ATCCAGCTAA
     2281 GCGCGAACTG CAATTTGGAG AATGGCAGCG CAATGACATT CTTGCAGGTA TCTTCGAGCC
     2341 AGCCACGATC GACATTGATC TGGCTATCTT GCTGACAAAA GCAAGAGAAC ATAGCGTTGC
     2401 CTTGGTAGGT CCAGCGGCGG AGGAACTCTT TGATCCGGTT CCTGAACAGG ATCTATTTGA
     2461 GGCGCTAAAT GAAACCTTAA CGCTATGGAA CTCGCCGCCC GACTGGGCTG GCGATGAGCG
     2521 AAATGTAGTG CTTACGTTGT CCCGCATTTG GTACAGCGCA GTAACCGGCA AAATCGCGCC
     2581 GAAGGATGTC GCTGCCGACT GGGCAATGGA GCGCCTGCCG GCCCAGTATC AGCCCGTCAT
     2641 ACTTGAAGCT AGACAGGCTT ATCTTGGACA AGAAGAAGAT CGCTTGGCCT CGCGCGCAGA
     2701 TCAGTTGGAA GAATTTGTCC ATTACGTAAA AGGCGAGATC ACCAAGGTAG TCGGCAAATA
     2761 ACTGTCAGAC CAAGTTTACT CATATATACT TTAGATTGAT TTAAAACTTC ATTTTTAATT
     2821 TAAAAGGATC TAGGTGAAGA TCCTTTTTGA TAATCTCATG ACCAAAATCC CTTAACGTGA
     2881 GTTTTCGTTC CACTGAGCGT CAGACCCCGT AGAAAAGATC AAAGGATCTT CTTGAGATCC
     2941 TTTTTTTCTG CGCGTAATCT GCTGCTTGCA AACAAAAAAA CCACCGCTAC CAGCGGTGGT
     3001 TTGTTTGCCG GATCAAGAGC TACCAACTCT TTTTCCGAAG GTAACTGGCT TCAGCAGAGC
     3061 GCAGATACCA AATACTGTCC TTCTAGTGTA GCCGTAGTTA GGCCACCACT TCAAGAACTC
     3121 TGTAGCACCG CCTACATACC TCGCTCTGCT AATCCTGTTA CCAGTGGCTG CTGCCAGTGG
     3181 CGATAAGTCG TGTCTTACCG GGTTGGACTC AAGACGATAG TTACCGGATA AGG
//
