# Supplementary material for: Peripheral infrastructure vectors and an extended set of plant parts for the Modular Cloning system
Source: PLoS One. 2018 May 30;13(5):e0197185. doi: 10.1371/journal.pone.0197185 (PMC5976141; doi:10.1371/journal.pone.0197185)
Supplement: S1 File — (ZIP) [file pone.0197185.s005.zip › D10_pAGM1761[Pro]_pAtDMC1.gbk]

LOCUS       pAGM1761      5301 bp    DNA     circular UNA 14-NOV-2017
COMMENT     This file is created by Vector NTI
            http://www.invitrogen.com/
FEATURES             Location/Qualifiers
     CDS             120..1130
                     /vntifkey="4"
                     /label="Sm/Sp no DraIII"
     mutation        1097
                     /vntifkey="62"
                     /label="G to A"
     misc_feature    1290..1904
                     /vntifkey="21"
                     /label="rep (pMB1)"
     rep_origin      complement(1889)
                     /vntifkey="33"
                     /label=ORI
                     /note="RNaseH cleavage point"
     promoter        2141..5190
                     /vntifkey="21"
                     /label="AtDMC1 promoter"
ORIGIN
        1 TTCGGGGAAA TGTGCGCGGA ACCCCTATTT GTTTATTTTT CTAAATACAT TCAAATATGT
       61 ATCCGCTCAT GAGACAATAA CCCTGATAAA TGCTTCAATA ATATTGAAAA AGGAAGAGTA
      121 TGCGCTCACG CAACTGGTCC AGAACCTTGA CCGAACGCAG CGGTGGTAAC GGCGCAGTGG
      181 CGGTTTTCAT GGCTTGTTAT GACTGTTTTT TTGGGGTACA GTCTATGCCT CGGGCATCCA
      241 AGCAGCAAGC GCGTTACGCC GTGGGTCGAT GTTTGATGTT ATGGAGCAGC AACGATGTTA
      301 CGCAGCAGGG CAGTCGCCCT AAAACAAAGT TAAACATCAT GAGGGAAGCG GTGATCGCCG
      361 AAGTATCGAC TCAACTATCA GAGGTAGTTG GCGTCATCGA GCGCCATCTC GAACCGACGT
      421 TGCTGGCCGT ACATTTGTAC GGCTCCGCAG TGGATGGCGG CCTGAAGCCA CACAGCGATA
      481 TTGATTTGCT GGTTACGGTG ACCGTAAGGC TTGATGAAAC AACGCGGCGA GCTTTGATCA
      541 ACGACCTTTT GGAAACTTCG GCTTCCCCTG GAGAGAGCGA GATTCTCCGC GCTGTAGAAG
      601 TCACCATTGT TGTGCACGAC GACATCATTC CGTGGCGTTA TCCAGCTAAG CGCGAACTGC
      661 AATTTGGAGA ATGGCAGCGC AATGACATTC TTGCAGGTAT CTTCGAGCCA GCCACGATCG
      721 ACATTGATCT GGCTATCTTG CTGACAAAAG CAAGAGAACA TAGCGTTGCC TTGGTAGGTC
      781 CAGCGGCGGA GGAACTCTTT GATCCGGTTC CTGAACAGGA TCTATTTGAG GCGCTAAATG
      841 AAACCTTAAC GCTATGGAAC TCGCCGCCCG ACTGGGCTGG CGATGAGCGA AATGTAGTGC
      901 TTACGTTGTC CCGCATTTGG TACAGCGCAG TAACCGGCAA AATCGCGCCG AAGGATGTCG
      961 CTGCCGACTG GGCAATGGAG CGCCTGCCGG CCCAGTATCA GCCCGTCATA CTTGAAGCTA
     1021 GACAGGCTTA TCTTGGACAA GAAGAAGATC GCTTGGCCTC GCGCGCAGAT CAGTTGGAAG
     1081 AATTTGTCCA TTACGTAAAA GGCGAGATCA CCAAGGTAGT CGGCAAATAA CTGTCAGACC
     1141 AAGTTTACTC ATATATACTT TAGATTGATT TAAAACTTCA TTTTTAATTT AAAAGGATCT
     1201 AGGTGAAGAT CCTTTTTGAT AATCTCATGA CCAAAATCCC TTAACGTGAG TTTTCGTTCC
     1261 ACTGAGCGTC AGACCCCGTA GAAAAGATCA AAGGATCTTC TTGAGATCCT TTTTTTCTGC
     1321 GCGTAATCTG CTGCTTGCAA ACAAAAAAAC CACCGCTACC AGCGGTGGTT TGTTTGCCGG
     1381 ATCAAGAGCT ACCAACTCTT TTTCCGAAGG TAACTGGCTT CAGCAGAGCG CAGATACCAA
     1441 ATACTGTCCT TCTAGTGTAG CCGTAGTTAG GCCACCACTT CAAGAACTCT GTAGCACCGC
     1501 CTACATACCT CGCTCTGCTA ATCCTGTTAC CAGTGGCTGC TGCCAGTGGC GATAAGTCGT
     1561 GTCTTACCGG GTTGGACTCA AGACGATAGT TACCGGATAA GGCGCAGCGG TCGGGCTGAA
     1621 CGGGGGGTTC GTGCACACAG CCCAGCTTGG AGCGAACGAC CTACACCGAA CTGAGATACC
     1681 TACAGCGTGA GCTATGAGAA AGCGCCACGC TTCCCGAAGG GAGAAAGGCG GACAGGTATC
     1741 CGGTAAGCGG CAGGGTCGGA ACAGGAGAGC GCACGAGGGA GCTTCCAGGG GGAAACGCCT
     1801 GGTATCTTTA TAGTCCTGTC GGGTTTCGCC ACCTCTGACT TGAGCGTCGA TTTTTGTGAT
     1861 GCTCGTCAGG GGGGCGGAGC CTATGGAAAA ACGCCAGCAA CGCGGCCTTT TTACGGTTCC
     1921 TGGCCTTTTG CTGGCCTTTT GCTCACATGT TCTTTCCTGC GTTATCCCCT GATTCTGTGG
     1981 ATAACCGTAT TACCGCCTTT GAGTGAGCTG ATACCGCTCG CCGCAGCCGA ACGACCGAGC
     2041 GCAGCGAGTC AGTGAGCGAG GAAGCGGAAG AGCGCCCAAT ACGCAAACCG CCTCTCCCCG
     2101 CGCGTTGGCC GATTCATTAA TCACTCTGTG GTCTCAGGAG CTATGAGATT ACTCGTGTAT
     2161 CAATTCTCTA ATTAATTAAA AATAGTATAA ATTAAATAAT ATAGTTCGAT ACACGAATAT
     2221 AATTGCGAAG AATAGGCATA CAAATTTGTC ATACATGTTT CGATATGGCT CACGAGGAGG
     2281 CTGATGTAAC AGTTTGATGT ATACGTATGC AAATTGAGAA GTACTTGATC AGACCTATAT
     2341 ATGTGATGCT CGAACTTATC TTTTTGTTTT GGATCATCTA TCGAATACAA TGGTACTATA
     2401 ATTTAAATGT TTTTTTTCTT CTTTTTCTTT AGTATCAAAA GCAACGTTAG ATGCTAAATA
     2461 AAGAGTTAGT TGATTGTGAT GACTGATAGT CTGATAAAAT CATTAACTTT GCACCCGAAG
     2521 TCAAATAAAA GTGTTCATAT TTATAAATTC CAACCAACGT TAATAAGCCA CACCTAATCG
     2581 GTGATTGCCA ACAATATTAT AATAAAATTA AAAAAACTAC GACTAAAGTT AATTTGCTAT
     2641 AATTTTGTGG TATGTTTTAA AAACAAAGTT CTTTAGTTCT AATATCATGA AAATTCAGTG
     2701 TACTGTAAAA TATGTAAAAA GGTTTTAGTA CAGTTCTTTT TTGTATATAA CGGCAAAGTT
     2761 CAATACATAT TTTACTATTG AATTTTTTTT ATAAAAAAAT AACAATTGCT ACCAACTTTT
     2821 TGAAGCATAT TGATCGCAAC TTAATTAGAA TTCTTCTTTT TTTTTCTTGG AAGATTAATA
     2881 AAACCTAATT TCAATGTGGA ACAAATAAAT GTAGAAATAT TGTTATCACA AACTAATATA
     2941 TGATATTTTT TAATATTTTC ATATATACTT TTGAGATTCT GATGATATAA CAGTTTTCAT
     3001 TAAAATACAA ATTGTCGTGT ACTAATTTTT CTTTTGTTCA AGTATGTGAT AAAAATATGT
     3061 TGCAAATTGC GAGTTATTAT AATGTTACAA ATATGTAGAG AGAATACATG AGAAGAGTTA
     3121 AAAGAAGCAT GCTTAAGCCA ACAGAGAGTG GATCCAAATG TTGCTTTCCA GCTTTATACA
     3181 AACGTATCAC CCACATTACT GCCACTGCTA CATATATTGA AGGAGAGAGA GATGATGATC
     3241 ATAATGATAA ATCGATGTCG ATGATAAATT GATGATGATG GCTCCGGTAT GTGTACCCTA
     3301 GGAGTTGTAG CTAGCTAGCT AGGACCATGT ATATACATAC ATACATATAT TAGTGTTTTT
     3361 TGTAACTTGT ACGTACCTTA CATAGAGTAT GGAGTTTACT AAAACGGCAA CGTTTGGTGG
     3421 GGGTAGTGAA TTCGCAAGTG GGGATGAGTC TATGTAATAG AAGATGCAAC ATGCAAATGG
     3481 TCCCCTTTCT GTTTTTATTT AAAGAAATGA GTGTTTACTG AGGAGGAAAC ATCCCATTTA
     3541 TAGATTCACA CCCATAAAAG CAAACCACTT CTCCTTCTTT TTATTTCCCC ATGATATTAC
     3601 TTCGAGAATA TTTTGAAAAT TTGAAGTGTA CATTTAGAGA TTGTGTACTT TGAACACTCA
     3661 TGTCAAATGC ATCTAAATAC ATAAACTCCA ATTTAAAATA ATCGTCTAAA CCTAGAGTGC
     3721 CATTTGTTTA GCCATTTGTT GGTCATCATT TCTCATGCTT TGATTACATG TACCGGTTGA
     3781 TTCATGTGAA AAATCATGTG CATAAACTAA GAAATAGCTA GCACATAAAA TTTTGATTTA
     3841 GGTTGGATAT TACTATGTTC ACTTTAAGAG AAAAAAAACT TATGGCAAAA AGTGATGATG
     3901 GTATATGAAT ATGATAATCA AAGTGCATAT GTGAAGTGAG AGGCAACTGT AGAGTAATAT
     3961 AATAAAATCC AAAGAAAATT TTTAAATATG AGAAAAAATT ATATAAAAAG GTTCTTTTGT
     4021 AATCCACTTC TTTTGATATA GGGAGATTCG TTGAGCATCC ATGTGCTCTT TCAATCGACA
     4081 CTATTCTGTC TGTATCTAGC CAACCACATA TACCTTTACA CTAGAGAACT TCGATGATTC
     4141 TTTTTCAAAA TCAATGTGAT ATAATATAAT TAAGCATATA TGCATAAAAA ATGAAGAAGA
     4201 ATGGTAGAGT CATGTTACTT AAGGTCATGG TGTGTAAAAA CATTGATACT TTACAATATA
     4261 TGAGTTGTGA AGTGCTCTTA AAGTTATAAC ATCCGGTTCT ACGTATTGAC CTAGAACTAG
     4321 AAGAATCGTT TTTTAGTCCA AATCAAATCA AGTCGGTTCT TTATCAGTTT TGTTGTATGT
     4381 GAATTAATTT GAAAATATTA GCTATGATCT TAGCTTGGGT TTTTGTTTCT AAGGGTTAAG
     4441 GATCATATCT CTTTGTCAAA TGACATGTGG TCTATATGTC ATGAATTAGG CACCGCTATC
     4501 TTTTACTATT GATTCGACGA CATTGGGACT CCTCACTACA CTTATCTTAA AAAAACTCAA
     4561 AGTTGGTGTT AATGGCTTGT CACCATAAAC TTTCATGAGC TCTAACAAAT TAAACTTGAA
     4621 CTTGATCAGG TGTCACAATA TATACAATTT CGAGGGATAA ATATTTCAAA AGGATAATAT
     4681 GATAGTTGGT AGAAATGTAT AGTTTCTAGT AATAATAGAG ATCGTTGGTT AAACTCCCCA
     4741 ACTTTTTAAA ATTAATTTGA TTAGTGGATC CGCAAACAAA TATTAGATTG GGCCTATATG
     4801 CATCTATATT ATTTTTATTT TTCTGTAATT TCAGTAAAAT GGGCCTATGG TCCTATATGC
     4861 ATCCGAATAA TTAGTATACT GGGCTTATGG GCCTATATGC ATTTGATTTT ATCGATAAAA
     4921 TGTGAGTCAA ATGTCTAATG TGCGCCGTTA TGAAGTGCAA GTGGCTAATT TTTTTCACCT
     4981 AGATTCCTTC TATTGACCGT CGATAGACGG ATGATAACTA TGACGTGGCA TTATCGCAGC
     5041 CATCAAACAA AGTCATGTAT AACAAACAAG AGCACACAAA CGAAAACAAA TTCAGTTGCG
     5101 GAACCCAAAT TCAAATCAAC GGAATTAGAA TCACGCTTTC AATTCCGTAA CCCGCCATTA
     5161 AAAACCTTGA ACCCTCGAAG CAAATCGAGC TACTTGAGAC CACGAAGTGG CTCTTCAGTG
     5221 GACGAAAGGG CCTCGTGATA CGCCTATTTT TATAGGTTAA TGTCATGATA ATAATGGTTT
     5281 CTTAGACGTC AGGTGGCACT T
//
