# Supplementary material for: Peripheral infrastructure vectors and an extended set of plant parts for the Modular Cloning system
Source: PLoS One. 2018 May 30;13(5):e0197185. doi: 10.1371/journal.pone.0197185 (PMC5976141; doi:10.1371/journal.pone.0197185)
Supplement: S1 File — (ZIP) [file pone.0197185.s005.zip › D11_pJOG020_[Pro+5U] PcUbi4-2.gbk]

LOCUS       pJOG020_[Pro+5U]_PcUbi4-2      3219 bp    DNA     circular UNA 10-MAR-2009
COMMENT     This file is created by Vector NTI
            http://www.invitrogen.com/
FEATURES             Location/Qualifiers
     misc_feature    join(2907..3219,1..302)
                     /vntifkey="21"
                     /label="rep (pMB1)"
     rep_origin      complement(287)
                     /vntifkey="33"
                     /label=ORI
                     /note="RNaseH cleavage point"
     promoter        539..1506
                     /label=pUbi4-2(Parsley)
     misc_feature    1507..1510
                     /vntifkey="21"
                     /label=AATG
     CDS             1737..2747
                     /vntifkey="4"
                     /label="Sm/Sp no DraIII"
     mutation        2714
                     /vntifkey="62"
                     /label="G to A"
ORIGIN
        1 CGCAGCGGTC GGGCTGAACG GGGGGTTCGT GCACACAGCC CAGCTTGGAG CGAACGACCT
       61 ACACCGAACT GAGATACCTA CAGCGTGAGC TATGAGAAAG CGCCACGCTT CCCGAAGGGA
      121 GAAAGGCGGA CAGGTATCCG GTAAGCGGCA GGGTCGGAAC AGGAGAGCGC ACGAGGGAGC
      181 TTCCAGGGGG AAACGCCTGG TATCTTTATA GTCCTGTCGG GTTTCGCCAC CTCTGACTTG
      241 AGCGTCGATT TTTGTGATGC TCGTCAGGGG GGCGGAGCCT ATGGAAAAAC GCCAGCAACG
      301 CGGCCTTTTT ACGGTTCCTG GCCTTTTGCT GGCCTTTTGC TCACATGTTC TTTCCTGCGT
      361 TATCCCCTGA TTCTGTGGAT AACCGTATTA CCGCCTTTGA GTGAGCTGAT ACCGCTCGCC
      421 GCAGCCGAAC GACCGAGCGC AGCGAGTCAG TGAGCGAGGA AGCGGAAGAG CGCCCAATAC
      481 GCAAACCGCC TCTCCCCGCG CGTTGGCCGA TTCATTAATC ACTCTGTGGT CTCAGGAGAT
      541 TACGGATATG AATATAGGCA TATCCGTATC CGAATTATCC GTTTGACAGC TAGCAACGAT
      601 TGTACAATTG CTTCTTTAAA AAAGGAAGAA AGAAAGAAAG AAAAGAATCA ACATCAGCGT
      661 TAACAAACGG CCCCGTTACG GCCCAAACGG TCATATAGAG TAACGGCGTT AAGCGTTGAA
      721 AGACTCCTAT CGAAATACGT AACCGCAAAC GTGTCATAGT CAGATCCCCT CTTCCTTCAC
      781 CGCCTCAAAC ACAAAAATAA TCTTCTACAG CCTATATATA CAACCCCCCC TTCTATCTCT
      841 CCTTTCTCAC AATTCATCAT CTTTCTTTCT CTACCCCCAA TTTTAAGAAA TCCTCTCTTC
      901 TCCTCTTCAT TTTCAAGGTA AATCTCTCTC TCTCTCTCTC TCTCTGTTAT TCCTTGTTTT
      961 AATTAGGTAT GTATTATTGC TAGTTTGTTA ATCTGCTTAT CTTATGTATG CCTTATGTGA
     1021 ATATCTTTAT CTTGTTCATC TCATCCGTTT AGAAGCTATA AATTTGTTGA TTTGACTGTG
     1081 TATCTACACG TGGTTATGTT TATATCTAAT CAGATATGAA TTTCTTCATA TTGTTGCGTT
     1141 TGTGTGTACC AATCCGAAAT CGTTGATTTT TTTCATTTAA TCGTGTAGCT AATTGTACGT
     1201 ATACATATGG ATCTACGTAT CAATTGTTCA TCTGTTTGTG TTTGTATGTA TACAGATCTG
     1261 AAAACATCAC TTCTCTCATC TGATTGTGTT GTTACATACA TAGATATAGA TCTGTTATAT
     1321 CATTTTTTTT ATTAATTGTG TATATATATA TGTGCATAGA TCTGGATTAC ATGATTGTGA
     1381 TTATTTACAT GATTTTGTTA TTTACGTATG TATATATGTA GATCTGGACT TTTTGGAGTT
     1441 GTTGACTTGA TTGTATTTGT GTGTGTATAT GTGTGTTCTG ATCTTGATAT GTTATGTATG
     1501 TGCAGCAATG TGAGACCACG AAGTGGCTCT TCAGTGGACG AAAGGGCCTC GTGATACGCC
     1561 TATTTTTATA GGTTAATGTC ATGATAATAA TGGTTTCTTA GACGTCAGGT GGCACTTTTC
     1621 GGGGAAATGT GCGCGGAACC CCTATTTGTT TATTTTTCTA AATACATTCA AATATGTATC
     1681 CGCTCATGAG ACAATAACCC TGATAAATGC TTCAATAATA TTGAAAAAGG AAGAGTATGC
     1741 GCTCACGCAA CTGGTCCAGA ACCTTGACCG AACGCAGCGG TGGTAACGGC GCAGTGGCGG
     1801 TTTTCATGGC TTGTTATGAC TGTTTTTTTG GGGTACAGTC TATGCCTCGG GCATCCAAGC
     1861 AGCAAGCGCG TTACGCCGTG GGTCGATGTT TGATGTTATG GAGCAGCAAC GATGTTACGC
     1921 AGCAGGGCAG TCGCCCTAAA ACAAAGTTAA ACATCATGAG GGAAGCGGTG ATCGCCGAAG
     1981 TATCGACTCA ACTATCAGAG GTAGTTGGCG TCATCGAGCG CCATCTCGAA CCGACGTTGC
     2041 TGGCCGTACA TTTGTACGGC TCCGCAGTGG ATGGCGGCCT GAAGCCACAC AGCGATATTG
     2101 ATTTGCTGGT TACGGTGACC GTAAGGCTTG ATGAAACAAC GCGGCGAGCT TTGATCAACG
     2161 ACCTTTTGGA AACTTCGGCT TCCCCTGGAG AGAGCGAGAT TCTCCGCGCT GTAGAAGTCA
     2221 CCATTGTTGT GCACGACGAC ATCATTCCGT GGCGTTATCC AGCTAAGCGC GAACTGCAAT
     2281 TTGGAGAATG GCAGCGCAAT GACATTCTTG CAGGTATCTT CGAGCCAGCC ACGATCGACA
     2341 TTGATCTGGC TATCTTGCTG ACAAAAGCAA GAGAACATAG CGTTGCCTTG GTAGGTCCAG
     2401 CGGCGGAGGA ACTCTTTGAT CCGGTTCCTG AACAGGATCT ATTTGAGGCG CTAAATGAAA
     2461 CCTTAACGCT ATGGAACTCG CCGCCCGACT GGGCTGGCGA TGAGCGAAAT GTAGTGCTTA
     2521 CGTTGTCCCG CATTTGGTAC AGCGCAGTAA CCGGCAAAAT CGCGCCGAAG GATGTCGCTG
     2581 CCGACTGGGC AATGGAGCGC CTGCCGGCCC AGTATCAGCC CGTCATACTT GAAGCTAGAC
     2641 AGGCTTATCT TGGACAAGAA GAAGATCGCT TGGCCTCGCG CGCAGATCAG TTGGAAGAAT
     2701 TTGTCCATTA CGTAAAAGGC GAGATCACCA AGGTAGTCGG CAAATAACTG TCAGACCAAG
     2761 TTTACTCATA TATACTTTAG ATTGATTTAA AACTTCATTT TTAATTTAAA AGGATCTAGG
     2821 TGAAGATCCT TTTTGATAAT CTCATGACCA AAATCCCTTA ACGTGAGTTT TCGTTCCACT
     2881 GAGCGTCAGA CCCCGTAGAA AAGATCAAAG GATCTTCTTG AGATCCTTTT TTTCTGCGCG
     2941 TAATCTGCTG CTTGCAAACA AAAAAACCAC CGCTACCAGC GGTGGTTTGT TTGCCGGATC
     3001 AAGAGCTACC AACTCTTTTT CCGAAGGTAA CTGGCTTCAG CAGAGCGCAG ATACCAAATA
     3061 CTGTCCTTCT AGTGTAGCCG TAGTTAGGCC ACCACTTCAA GAACTCTGTA GCACCGCCTA
     3121 CATACCTCGC TCTGCTAATC CTGTTACCAG TGGCTGCTGC CAGTGGCGAT AAGTCGTGTC
     3181 TTACCGGGTT GGACTCAAGA CGATAGTTAC CGGATAAGG
//
