# Supplementary material for: Peripheral infrastructure vectors and an extended set of plant parts for the Modular Cloning system
Source: PLoS One. 2018 May 30;13(5):e0197185. doi: 10.1371/journal.pone.0197185 (PMC5976141; doi:10.1371/journal.pone.0197185)
Supplement: S1 File — (ZIP) [file pone.0197185.s005.zip › D12_pJOG575_[Pro+5U(f)] PcUbi4-2.gbk]

LOCUS       pJOG575_[Pro+5U(f)]_PcUbi4-2      3218 bp    DNA     circular UNA 23-OCT-2012
COMMENT     This file is created by Vector NTI
            http://www.invitrogen.com/
FEATURES             Location/Qualifiers
     misc_feature    join(2920..3218,1..316)
                     /vntifkey="21"
                     /label="rep (pMB1)"
     rep_origin      complement(301)
                     /vntifkey="33"
                     /label=ORI
                     /note="RNaseH cleavage point"
     primer          409..428
                     /label=JS836
     promoter        553..>1519
                     /label=pUbi4-2(Parsley)
     misc_feature    1520..1523
                     /vntifkey="21"
                     /label=CCAT
     misc_feature    1520..1523
                     /vntifkey="21"
                     /label=CCAT
     primer          complement(1637..1654)
                     /label=JS837
     CDS             1750..2760
                     /vntifkey="4"
                     /label="Sm/Sp no DraIII"
     mutation        2727
                     /vntifkey="62"
                     /label="G to A"
ORIGIN
        1 GTTACCGGAT AAGGCGCAGC GGTCGGGCTG AACGGGGGGT TCGTGCACAC AGCCCAGCTT
       61 GGAGCGAACG ACCTACACCG AACTGAGATA CCTACAGCGT GAGCTATGAG AAAGCGCCAC
      121 GCTTCCCGAA GGGAGAAAGG CGGACAGGTA TCCGGTAAGC GGCAGGGTCG GAACAGGAGA
      181 GCGCACGAGG GAGCTTCCAG GGGGAAACGC CTGGTATCTT TATAGTCCTG TCGGGTTTCG
      241 CCACCTCTGA CTTGAGCGTC GATTTTTGTG ATGCTCGTCA GGGGGGCGGA GCCTATGGAA
      301 AAACGCCAGC AACGCGGCCT TTTTACGGTT CCTGGCCTTT TGCTGGCCTT TTGCTCACAT
      361 GTTCTTTCCT GCGTTATCCC CTGATTCTGT GGATAACCGT ATTACCGCCT TTGAGTGAGC
      421 TGATACCGCT CGCCGCAGCC GAACGACCGA GCGCAGCGAG TCAGTGAGCG AGGAAGCGGA
      481 AGAGCGCCCA ATACGCAAAC CGCCTCTCCC CGCGCGTTGG CCGATTCATT AATCACTCTG
      541 TGGTCTCAGG AGATTACGGA TATGAATATA GGCATATCCG TATCCGAATT ATCCGTTTGA
      601 CAGCTAGCAA CGATTGTACA ATTGCTTCTT TAAAAAAGGA AGAAAGAAAG AAAGAAAAGA
      661 ATCAACATCA GCGTTAACAA ACGGCCCCGT TACGGCCCAA ACGGTCATAT AGAGTAACGG
      721 CGTTAAGCGT TGAAAGACTC CTATCGAAAT ACGTAACCGC AAACGTGTCA TAGTCAGATC
      781 CCCTCTTCCT TCACCGCCTC AAACACAAAA ATAATCTTCT ACAGCCTATA TATACAACCC
      841 CCCCTTCTAT CTCTCCTTTC TCACAATTCA TCATCTTTCT TTCTCTACCC CCAATTTTAA
      901 GAAATCCTCT CTTCTCCTCT TCATTTTCAA GGTAAATCTC TCTCTCTCTC TCTCTCTCTG
      961 TTATTCCTTG TTTTAATTAG GTATGTATTA TTGCTAGTTT GTTAATCTGC TTATCTTATG
     1021 TATGCCTTAT GTGAATATCT TTATCTTGTT CATCTCATCC GTTTAGAAGC TATAAATTTG
     1081 TTGATTTGAC TGTGTATCTA CACGTGGTTA TGTTTATATC TAATCAGATA TGAATTTCTT
     1141 CATATTGTTG CGTTTGTGTG TACCAATCCG AAATCGTTGA TTTTTTTCAT TTAATCGTGT
     1201 AGCTAATTGT ACGTATACAT ATGGATCTAC GTATCAATTG TTCATCTGTT TGTGTTTGTA
     1261 TGTATACAGA TCTGAAAACA TCACTTCTCT CATCTGATTG TGTTGTTACA TACATAGATA
     1321 TAGATCTGTT ATATCATTTT TTTTATTAAT TGTGTATATA TATATGTGCA TAGATCTGGA
     1381 TTACATGATT GTGATTATTT ACATGATTTT GTTATTTACG TATGTATATA TGTAGATCTG
     1441 GACTTTTTGG AGTTGTTGAC TTGATTGTAT TTGTGTGTGT ATATGTGTGT TCTGATCTTG
     1501 ATATGTTATG TATGTGCAGC CATTGAGACC ACGAAGTGGC TCTTCAGTGG ACGAAAGGGC
     1561 CTCGTGATAC GCCTATTTTT ATAGGTTAAT GTCATGATAA TAATGGTTTC TTAGACGTCA
     1621 GGTGGCACTT TTCGGGGAAA TGTGCGCGGA ACCCCTATTT GTTTATTTTT CTAAATACAT
     1681 TCAAATATGT ATCCGCTCAT GAGACAATAA CCCTGATAAA TGCTTCAATA ATATTGAAAA
     1741 AGGAAGAGTA TGCGCTCACG CAACTGGTCC AGAACCTTGA CCGAACGCAG CGGTGGTAAC
     1801 GGCGCAGTGG CGGTTTTCAT GGCTTGTTAT GACTGTTTTT TTGGGGTACA GTCTATGCCT
     1861 CGGGCATCCA AGCAGCAAGC GCGTTACGCC GTGGGTCGAT GTTTGATGTT ATGGAGCAGC
     1921 AACGATGTTA CGCAGCAGGG CAGTCGCCCT AAAACAAAGT TAAACATCAT GAGGGAAGCG
     1981 GTGATCGCCG AAGTATCGAC TCAACTATCA GAGGTAGTTG GCGTCATCGA GCGCCATCTC
     2041 GAACCGACGT TGCTGGCCGT ACATTTGTAC GGCTCCGCAG TGGATGGCGG CCTGAAGCCA
     2101 CACAGCGATA TTGATTTGCT GGTTACGGTG ACCGTAAGGC TTGATGAAAC AACGCGGCGA
     2161 GCTTTGATCA ACGACCTTTT GGAAACTTCG GCTTCCCCTG GAGAGAGCGA GATTCTCCGC
     2221 GCTGTAGAAG TCACCATTGT TGTGCACGAC GACATCATTC CGTGGCGTTA TCCAGCTAAG
     2281 CGCGAACTGC AATTTGGAGA ATGGCAGCGC AATGACATTC TTGCAGGTAT CTTCGAGCCA
     2341 GCCACGATCG ACATTGATCT GGCTATCTTG CTGACAAAAG CAAGAGAACA TAGCGTTGCC
     2401 TTGGTAGGTC CAGCGGCGGA GGAACTCTTT GATCCGGTTC CTGAACAGGA TCTATTTGAG
     2461 GCGCTAAATG AAACCTTAAC GCTATGGAAC TCGCCGCCCG ACTGGGCTGG CGATGAGCGA
     2521 AATGTAGTGC TTACGTTGTC CCGCATTTGG TACAGCGCAG TAACCGGCAA AATCGCGCCG
     2581 AAGGATGTCG CTGCCGACTG GGCAATGGAG CGCCTGCCGG CCCAGTATCA GCCCGTCATA
     2641 CTTGAAGCTA GACAGGCTTA TCTTGGACAA GAAGAAGATC GCTTGGCCTC GCGCGCAGAT
     2701 CAGTTGGAAG AATTTGTCCA TTACGTAAAA GGCGAGATCA CCAAGGTAGT CGGCAAATAA
     2761 CTGTCAGACC AAGTTTACTC ATATATACTT TAGATTGATT TAAAACTTCA TTTTTAATTT
     2821 AAAAGGATCT AGGTGAAGAT CCTTTTTGAT AATCTCATGA CCAAAATCCC TTAACGTGAG
     2881 TTTTCGTTCC ACTGAGCGTC AGACCCCGTA GAAAAGATCA AAGGATCTTC TTGAGATCCT
     2941 TTTTTTCTGC GCGTAATCTG CTGCTTGCAA ACAAAAAAAC CACCGCTACC AGCGGTGGTT
     3001 TGTTTGCCGG ATCAAGAGCT ACCAACTCTT TTTCCGAAGG TAACTGGCTT CAGCAGAGCG
     3061 CAGATACCAA ATACTGTCCT TCTAGTGTAG CCGTAGTTAG GCCACCACTT CAAGAACTCT
     3121 GTAGCACCGC CTACATACCT CGCTCTGCTA ATCCTGTTAC CAGTGGCTGC TGCCAGTGGC
     3181 GATAAGTCGT GTCTTACCGG GTTGGACTCA AGACGATA
//
