# Supplementary material for: Peripheral infrastructure vectors and an extended set of plant parts for the Modular Cloning system
Source: PLoS One. 2018 May 30;13(5):e0197185. doi: 10.1371/journal.pone.0197185 (PMC5976141; doi:10.1371/journal.pone.0197185)
Supplement: S1 File — (ZIP) [file pone.0197185.s005.zip › D1_pTEI067_[Pro+5U] AtCER6 Atg68530.gbk]

LOCUS       pTEI067_[Pro+5U]_AtCER6_Atg68530      3903 bp    DNA     circular UNA 10-MAR-2009
COMMENT     This file is created by Vector NTI
            http://www.invitrogen.com/
FEATURES             Location/Qualifiers
     misc_feature    join(3591..3903,1..302)
                     /vntifkey="21"
                     /label="rep (pMB1)"
     rep_origin      complement(287)
                     /vntifkey="33"
                     /label=ORI
                     /note="RNaseH cleavage point"
     primer          395..414
                     /label=JS836
     misc_feature    535..2041
                     /feature_type=Insertion
                     /origin="chromosome 1 CP002684 selection-RC selection
                     selection (1.533bp linear)Fragment: from BpiI cut at
                     11^12 to BpiI cut at 1518^1519, 1.507bpOrientation:
                     originalPlus strand 5':   no changePlus strand 3':   no
                     changeMinus strand 5':  no changeMinus strand 3':  no
                     change"
                     /label=Insert
     misc_feature    2042..2190
                     /feature_type=Insertion
                     /origin="chromosome 1 CP002684 selection-RC selection
                     selection-1 (175bp linear)Fragment: from BpiI cut at
                     11^12 to BpiI cut at 160^161, 149bpOrientation:
                     originalPlus strand 5':   no changePlus strand 3':   no
                     changeMinus strand 5':  no changeMinus strand 3':  no
                     change"
                     /label=Insert
     mRNA            2118..>2190
                     /gene="KCS6"
                     /locus_tag="AT1G68530"
                     /gene_synonym="3-ketoacyl-CoA synthase 6"
                     /gene_synonym="CER6"
                     /gene_synonym="CUT1"
                     /gene_synonym="CUTICULAR 1"
                     /gene_synonym="ECERIFERUM 6"
                     /gene_synonym="G2"
                     /gene_synonym="KCS6"
                     /gene_synonym="POLLEN-PISTIL INCOMPATIBILITY 1"
                     /gene_synonym="POP1"
                     /gene_synonym="T26J14.10"
                     /gene_synonym="T26J14_10"
                     /product="3-ketoacyl-CoA synthase 6"
                     /inference="Similar to RNA
                     sequence,EST:INSD:EH835163.1,INSD:BE525701.1,INSD:EL999519
                     .1,INSD:EL192163.1,INSD:EL320223.1,INSD:EL987470.1,INSD:BP
                     596892.1,INSD:BP653881.1,INSD:BP613718.1,INSD:EG525731.1,I
                     NSD:EL038201.1,INSD:EL293801.1,INSD:EL121592.1,INSD:BP6389
                     29.1,INSD:BP589394.1,INSD:BP604303.1,INSD:DR255783.1,INSD:
                     EH824279.1,INSD:EH903394.1,INSD:AV439976.1,INSD:BP647219.1
                     ,INSD:BP659046.1,INSD:EL087766.1,INSD:BP782713.1,INSD:DR25
                     5791.1,INSD:DR243965.1,INSD:EL017778.1,INSD:EH879147.1,INS
                     D:EH950138.1,INSD:DR255785.1,INSD:AV806669.1,INSD:EL191078
                     .1,INSD:EL067785.1,INSD:EG525745.1,INSD:BP838409.1,INSD:AV
                     441972.1,INSD:BP643303.1,INSD:AV519831.1,INSD:EH951760.1,I
                     NSD:EL040278.1,INSD:BP602284.1,INSD:BP585976.1,INSD:DR2557
                     88.1,INSD:BE522924.1,INSD:BP606478.1,INSD:EL165903.1,INSD:
                     BE521937.1,INSD:EL133678.1,INSD:EH824687.1,INSD:BP597917.1
                     ,INSD:CB258513.1,INSD:EL133078.1,INSD:EL052255.1,INSD:AV56
                     2370.1,INSD:EG499215.1,INSD:BP819093.1,INSD:EL128915.1,INS
                     D:EH939948.1,INSD:BP831362.1,INSD:CB256293.1,INSD:AV565198
                     .1,INSD:EH839457.1,INSD:BP858319.1,INSD:BP588863.1,INSD:DR
                     255786.1,INSD:EL279021.1,INSD:BP847713.1,INSD:EH881280.1,I
                     NSD:DR255782.1,INSD:ES186509.1,INSD:EH910851.1,INSD:BE5230
                     32.1,INSD:EL064816.1,INSD:EL280041.1,INSD:EH830080.1,INSD:
                     EL049464.1,INSD:BP603240.1,INSD:BP830489.1,INSD:AV565133.1
                     ,INSD:ES204914.1,INSD:EH807334.1,INSD:BP631229.1,INSD:BP64
                     7906.1,INSD:DR255775.1,INSD:DR255778.1,INSD:DR297242.1,INS
                     D:EL985550.1,INSD:BP588257.1,INSD:DR243959.1,INSD:BP821651
                     .1,INSD:EL025309.1,INSD:EL040722.1,INSD:EH893124.1,INSD:ES
                     192884.1,INSD:ES002121.1,INSD:CB255844.1,INSD:BP618096.1,I
                     NSD:BP815914.1,INSD:DR243962.1,INSD:BP619184.1,INSD:EL2874
                     57.1,INSD:EL248628.1,INSD:BP614582.1,INSD:EL308397.1,INSD:
                     EL037740.1,INSD:BP820123.1,INSD:BP819017.1,INSD:EL178140.1
                     ,INSD:AV818609.1,INSD:EH888062.1,INSD:EH862419.1,INSD:BP79
                     1813.1,INSD:BP835530.1,INSD:BP808756.1,INSD:BP641280.1,INS
                     D:AV793431.1,INSD:EH849356.1,INSD:AV530575.1,INSD:BP612911
                     .1,INSD:EH945352.1,INSD:AV517961.1,INSD:EH970804.1,INSD:EH
                     869793.1,INSD:EL095094.1,INSD:EH882920.1,INSD:DR252504.1,I
                     NSD:EH994459.1,INSD:EH816748.1,INSD:BP654219.1,INSD:BP5855
                     91.1,INSD:EL054742.1,INSD:EG449900.1,INSD:ES179680.1,INSD:
                     BP826892.1,INSD:BE521509.1,INSD:EL077382.1,INSD:EL199001.1
                     ,INSD:BP611117.1,INSD:EH905949.1,INSD:EL086669.1,INSD:EG51
                     0133.1,INSD:AV795049.1,INSD:BP645606.1,INSD:BP594857.1,INS
                     D:DR255787.1,INSD:BP833716.1,INSD:EL121569.1,INSD:EL082004
                     .1,INSD:BP620550.1,INSD:DR255779.1,INSD:EG449909.1,INSD:EH
                     946184.1,INSD:BP653728.1,INSD:EL023399.1,INSD:EL247558.1,I
                     NSD:BP807858.1,INSD:EL081730.1,INSD:EL970267.1,INSD:EH8425
                     04.1,INSD:BP649033.1,INSD:EL085209.1,INSD:AA395689.1,INSD:
                     BP860690.1,INSD:EL997025.1,INSD:BP657228.1,INSD:BP593696.1
                     ,INSD:AV794767.1,INSD:AV794748.1,INSD:BE844791.1,INSD:EL22
                     0442.1,INSD:DR255793.1,INSD:BX838981.1,INSD:EL205982.1,INS
                     D:EL188843.1,INSD:ES203277.1,INSD:EL095004.1,INSD:DR255790
                     .1,INSD:BP596007.1,INSD:EG499216.1,INSD:EL068967.1,INSD:EH
                     958338.1,INSD:BP637906.1,INSD:EG499226.1,INSD:EH963752.1,I
                     NSD:BP594935.1,INSD:ES106200.1,INSD:EH851547.1,INSD:BP8046
                     19.1,INSD:DR297243.1,INSD:BE521938.1,INSD:EG499220.1,INSD:
                     AV822321.1,INSD:BP603385.1,INSD:BP832314.1,INSD:EH952818.1
                     ,INSD:EH843929.1,INSD:BE844807.1,INSD:EL298006.1,INSD:EL09
                     4676.1,INSD:EL308832.1,INSD:BP641987.1,INSD:BP639740.1,INS
                     D:EH833250.1,INSD:ES078064.1,INSD:BP608746.1,INSD:EL225532
                     .1,INSD:BP659170.1,INSD:BP609249.1,INSD:EL309239.1,INSD:EL
                     046477.1,INSD:BP813880.1,INSD:EH963345.1,INSD:EL194055.1,I
                     NSD:BP827064.1,INSD:EH841233.1,INSD:EL164284.1,INSD:BP6526
                     80.1,INSD:BP649446.1,INSD:EH853446.1,INSD:DR255795.1,INSD:
                     EH936365.1,INSD:BP605790.1,INSD:EL148431.1,INSD:EH987172.1
                     ,INSD:ES113060.1,INSD:BP806192.2,INSD:BP629311.1,INSD:AV56
                     3031.1,INSD:AV792111.1,INSD:AV807287.1,INSD:DR255774.1,INS
                     D:DR297245.1,INSD:EL968564.1,INSD:BP818901.1,INSD:AV793616
                     .1,INSD:BP638649.1,INSD:BP807867.1,INSD:EL074340.1,INSD:EG
                     469399.1,INSD:BP607494.1,INSD:BP827357.1,INSD:AA404904.1,I
                     NSD:EH873320.1,INSD:EH852722.1,INSD:EL316774.1,INSD:EH9740
                     35.1,INSD:EH978561.1,INSD:AV524498.1,INSD:BP638841.1,INSD:
                     BP604270.1,INSD:EH906978.1,INSD:EL166608.1,INSD:BP644188.1
                     ,INSD:BP609554.1,INSD:BP659277.1,INSD:AV793537.1,INSD:AA06
                     7465.1,INSD:EL182482.1,INSD:BP620875.1,INSD:EH957207.1,INS
                     D:ES168353.1,INSD:CB258503.1,INSD:BP823026.2,INSD:BP594488
                     .1,INSD:DR255781.1,INSD:BP616714.1,INSD:AV557419.1,INSD:CB
                     255982.1,INSD:AI993283.1,INSD:BP815523.1,INSD:BP838288.1,I
                     NSD:EG499229.1,INSD:BP810891.1,INSD:AV558519.1,INSD:AV5256
                     99.1,INSD:DR297240.1,INSD:ES126358.1,INSD:EG499222.1,INSD:
                     EH927783.1,INSD:EH977480.1,INSD:EH862983.1,INSD:DR255784.1
                     ,INSD:BP586410.1,INSD:BP628795.1,INSD:BP826378.1,INSD:CB25
                     8501.1,INSD:BP596439.1,INSD:BP834812.2,INSD:EH803932.1,INS
                     D:BP639310.1,INSD:DR380306.1,INSD:BP782012.1,INSD:BP839632
                     .1,INSD:EL188172.1,INSD:EH870098.1,INSD:AV526709.1,INSD:AV
                     522546.1,INSD:DR255789.1,INSD:ES095019.1,INSD:DR297239.1,I
                     NSD:BP608069.1,INSD:BP828773.1,INSD:AV794933.1,INSD:BP8138
                     45.1,INSD:EH806867.1,INSD:DR375693.1,INSD:EL029701.1,INSD:
                     CB260754.1,INSD:EH855513.1,INSD:EL028774.1,INSD:EL215856.1
                     ,INSD:AV794374.1,INSD:EL995585.1,INSD:AV811369.1,INSD:DR25
                     5776.1,INSD:BP647947.1,INSD:DR255794.1,INSD:DR243961.1,INS
                     D:EL162448.1,INSD:BP647551.1,INSD:EL021295.1,INSD:T22193.1
                     ,INSD:BP592673.1,INSD:BP596008.1,INSD:ES094497.1,INSD:EL29
                     3989.1,INSD:BP586482.1,INSD:BP641244.1,INSD:BP596762.1,INS
                     D:DR243958.1,INSD:EL127242.1,INSD:BP658879.1,INSD:BP650735
                     .1,INSD:BP657863.1,INSD:DR372461.1,INSD:BP620035.1,INSD:EH
                     840875.1,INSD:BP824379.1,INSD:BP587587.1,INSD:AV812797.1,I
                     NSD:EH953760.1,INSD:EL132532.1,INSD:AV783046.1,INSD:BP8255
                     74.1,INSD:ES144114.1,INSD:BP606509.1,INSD:EL142895.1,INSD:
                     EL169857.1,INSD:EG469400.1,INSD:BE844752.1,INSD:EL204689.1
                     ,INSD:EL071521.1,INSD:EL169094.1,INSD:BP786143.1,INSD:BP59
                     6366.1,INSD:EL199124.1,INSD:EL055822.1,INSD:EL213215.1,INS
                     D:ES003392.1,INSD:ES123194.1,INSD:EH903297.1,INSD:EL278922
                     .1,INSD:EL260648.1,INSD:BP642156.1,INSD:EL163875.1,INSD:BP
                     833882.1,INSD:EL998955.1,INSD:EH853359.1,INSD:EH937170.1,I
                     NSD:AV829662.1,INSD:EL172922.1,INSD:EL005698.1,INSD:BP6376
                     26.1,INSD:BP825946.1,INSD:EL195310.1,INSD:BP648223.1,INSD:
                     EL999847.1,INSD:BP610668.1,INSD:BP648386.1,INSD:BP602055.1
                     ,INSD:EL166926.1,INSD:EL140739.1,INSD:EL210215.1,INSD:EL03
                     2279.1,INSD:BP821196.1,INSD:BP606851.1,INSD:EL035845.1,INS
                     D:BP590052.1,INSD:BP588402.1,INSD:BP635270.1,INSD:EH823548
                     .1,INSD:DR243963.1,INSD:BP660451.1,INSD:EH856777.1,INSD:BP
                     588519.1,INSD:EL307335.1,INSD:BP822302.1,INSD:BP636643.1,I
                     NSD:EH974603.1,INSD:ES040634.1,INSD:BP826937.1,INSD:EH9080
                     83.1,INSD:EL036330.1,INSD:BP826508.1,INSD:DR255777.1,INSD:
                     CB256311.1,INSD:BP656159.1,INSD:BP654426.1,INSD:EH825725.1
                     ,INSD:BP649415.1,INSD:BP806197.1,INSD:BP593978.1,INSD:BP77
                     9575.1,INSD:BP603648.1,INSD:BP642123.1,INSD:EL207140.1,INS
                     D:EH865344.1,INSD:BP599713.1,INSD:EL223861.1,INSD:BP586805
                     .1,INSD:DR255780.1,INSD:EH889119.1,INSD:BP852946.2,INSD:EL
                     110317.1,INSD:BP642295.1,INSD:BP655193.1,INSD:EL155499.1,I
                     NSD:EG499223.1,INSD:EH808637.1,INSD:EH798868.1,INSD:BP8186
                     80.1,INSD:ES129783.1,INSD:DR255792.1,INSD:BU635123.1,INSD:
                     AV811586.1,INSD:DR243960.1,INSD:BP833766.1,INSD:BP836888.1
                     ,INSD:EH814158.1,INSD:ES055436.1,INSD:BP648426.1,INSD:T766
                     16.1,INSD:BP615336.1"
                     /inference="similar to RNA sequence, mRNA:INSD:AK221042.1"
                     /db_xref="TAIR:AT1G68530"
     misc_feature    2191..2194
                     /vntifkey="21"
                     /label=AATG
     primer          complement(2308..2325)
                     /label=JS837
     CDS             2421..3431
                     /vntifkey="4"
                     /label="Sm/Sp no DraIII"
     mutation        3398
                     /vntifkey="62"
                     /label="G to A"
ORIGIN
        1 CGCAGCGGTC GGGCTGAACG GGGGGTTCGT GCACACAGCC CAGCTTGGAG CGAACGACCT
       61 ACACCGAACT GAGATACCTA CAGCGTGAGC TATGAGAAAG CGCCACGCTT CCCGAAGGGA
      121 GAAAGGCGGA CAGGTATCCG GTAAGCGGCA GGGTCGGAAC AGGAGAGCGC ACGAGGGAGC
      181 TTCCAGGGGG AAACGCCTGG TATCTTTATA GTCCTGTCGG GTTTCGCCAC CTCTGACTTG
      241 AGCGTCGATT TTTGTGATGC TCGTCAGGGG GGCGGAGCCT ATGGAAAAAC GCCAGCAACG
      301 CGGCCTTTTT ACGGTTCCTG GCCTTTTGCT GGCCTTTTGC TCACATGTTC TTTCCTGCGT
      361 TATCCCCTGA TTCTGTGGAT AACCGTATTA CCGCCTTTGA GTGAGCTGAT ACCGCTCGCC
      421 GCAGCCGAAC GACCGAGCGC AGCGAGTCAG TGAGCGAGGA AGCGGAAGAG CGCCCAATAC
      481 GCAAACCGCC TCTCCCCGCG CGTTGGCCGA TTCATTAATC ACTCTGTGGT CTCAGGAGCC
      541 CAAGTAGAGG AATTTCATAG TGAATTCAAA AGATTAACTG TATTCCACCG TCGTATTTTG
      601 ATAACATTTA GTTATTCCTT TTCTTTTTTT TCTTCTGCAA CAGTTTTTTT TTAATACATT
      661 TAGTGTTGGT TTGGTTCAAT GAAATATTAT ATGTTACTTC TTTTTTTGGA AATAAATTAT
      721 TCATTCTTTC TACTATAAAA GGAATTGTTC ATGCTTTTTT GATACAATAG TATACCATTT
      781 CAAAAGATAC CATAGACCAG TTATTACATG AATCGCCAAA ACAACACTAA AATCAGAAAA
      841 TCAGTATATT TTGGTATAGT CTCCAACATA CAATCATAAA ACCTCTGTGA AATTTAAAAT
      901 CTATATTTGA CATTTCAAAG TTTAACAACA TAGTTCTAAA TAATTACCTA AATTTTAAGT
      961 CAAATGTGAA TTATATTTTA CTCTTCGATA TCGGTTGTTG ACGATTAACC ATGCAAAAAA
     1021 GAAACATTAA TTGCGAATGT AAATAACAAA ACATGTAACT CTTGTAGATA TACATGTATC
     1081 GACATTTAAA CCCGAATATA TATGTATACC TATAATTTCT CTGATTTTCA CGCTACCTGC
     1141 CACGTACATG GGTGATAGGT CCAAACTCAC AAGTAAAAGT TTACGTACAG TGAATTCGTC
     1201 TTTTTGGGTA TAAACGTACA TTTAATTTAC ACGTAAGAAA GGATTACCAA TTCTTTCATT
     1261 TATGGTACCA GACAGAGTTA AGGCAAACAA GAGAAACATA TAGAGTTTTG ATATGTTTTC
     1321 TTGGATAAAT ATTAAATTGA TGCAATATTT AGGGATGGAC ACAAGGTAAT ATATGCCTTT
     1381 TAAGGTATAT GTGCTATATG AATCGTTTCG CATGGGTACT AAAATTATTT GTCCTTACTT
     1441 TATATAAACA AATTCCAACA AAATCAAGTT TTTGCTAAAA CTAGTTTATT TGCGGGTTAT
     1501 TTAATTACCT ATCATATTAC TTGTAATATC ATTCGTATGT TAACGGGTAA ACCAAACCAA
     1561 ACCGGATATT GAACTATTAA AAATCTTGTA AATTTGACAC AAACTAATGA ATATCTAAAT
     1621 TATGTTACTG CTATGATAAC GACCATTTTT GTTTTTGAGA ACCATAATAT AAATTACAGG
     1681 TACGTGACAA GTACTAAGTA TTTATATCCA CCTTTAGTCA CAGTACCAAT ATTGCGCCTA
     1741 CCGGGCAACG TGAACGTGAT CATCAAATCA AAGTAGTTAC CAAACGCTTT GATCTCGATA
     1801 AAACTAAAAG CTGACACGTC TTGCTGTTTC TTAATTTATT TCTCTTACAA CGACAATTTT
     1861 GAGAAATATG AAATTTTTAT ATCGAAAGGG AACAGTCCTT ATCATTTGCT CCCATCACTT
     1921 GCTTTTGTCT AGTTACAACT GGAAATCGAA GAGAAGTATT ACAAAAACAT TTTTCTCGTC
     1981 ATTTATAAAA AAATGACAAA AAATTAAATA GAGAGCAAAG CAAGAGCGTT GGGTGACGTT
     2041 GGcCTCTTCA TTAACTCCTC TCATCTACCC CTTCCTCTGT TCGCCTTTAT ATCCTTCACC
     2101 TTCCCTCTCT CATCTTCATT AACTCATCTT CAAAAATACC CTAATCACAT TTTGTAACAA
     2161 TAATACAATT ATACATTAAA ACTCTCCGAC AATGTGAGAC CACGAAGTGG CTCTTCAGTG
     2221 GACGAAAGGG CCTCGTGATA CGCCTATTTT TATAGGTTAA TGTCATGATA ATAATGGTTT
     2281 CTTAGACGTC AGGTGGCACT TTTCGGGGAA ATGTGCGCGG AACCCCTATT TGTTTATTTT
     2341 TCTAAATACA TTCAAATATG TATCCGCTCA TGAGACAATA ACCCTGATAA ATGCTTCAAT
     2401 AATATTGAAA AAGGAAGAGT ATGCGCTCAC GCAACTGGTC CAGAACCTTG ACCGAACGCA
     2461 GCGGTGGTAA CGGCGCAGTG GCGGTTTTCA TGGCTTGTTA TGACTGTTTT TTTGGGGTAC
     2521 AGTCTATGCC TCGGGCATCC AAGCAGCAAG CGCGTTACGC CGTGGGTCGA TGTTTGATGT
     2581 TATGGAGCAG CAACGATGTT ACGCAGCAGG GCAGTCGCCC TAAAACAAAG TTAAACATCA
     2641 TGAGGGAAGC GGTGATCGCC GAAGTATCGA CTCAACTATC AGAGGTAGTT GGCGTCATCG
     2701 AGCGCCATCT CGAACCGACG TTGCTGGCCG TACATTTGTA CGGCTCCGCA GTGGATGGCG
     2761 GCCTGAAGCC ACACAGCGAT ATTGATTTGC TGGTTACGGT GACCGTAAGG CTTGATGAAA
     2821 CAACGCGGCG AGCTTTGATC AACGACCTTT TGGAAACTTC GGCTTCCCCT GGAGAGAGCG
     2881 AGATTCTCCG CGCTGTAGAA GTCACCATTG TTGTGCACGA CGACATCATT CCGTGGCGTT
     2941 ATCCAGCTAA GCGCGAACTG CAATTTGGAG AATGGCAGCG CAATGACATT CTTGCAGGTA
     3001 TCTTCGAGCC AGCCACGATC GACATTGATC TGGCTATCTT GCTGACAAAA GCAAGAGAAC
     3061 ATAGCGTTGC CTTGGTAGGT CCAGCGGCGG AGGAACTCTT TGATCCGGTT CCTGAACAGG
     3121 ATCTATTTGA GGCGCTAAAT GAAACCTTAA CGCTATGGAA CTCGCCGCCC GACTGGGCTG
     3181 GCGATGAGCG AAATGTAGTG CTTACGTTGT CCCGCATTTG GTACAGCGCA GTAACCGGCA
     3241 AAATCGCGCC GAAGGATGTC GCTGCCGACT GGGCAATGGA GCGCCTGCCG GCCCAGTATC
     3301 AGCCCGTCAT ACTTGAAGCT AGACAGGCTT ATCTTGGACA AGAAGAAGAT CGCTTGGCCT
     3361 CGCGCGCAGA TCAGTTGGAA GAATTTGTCC ATTACGTAAA AGGCGAGATC ACCAAGGTAG
     3421 TCGGCAAATA ACTGTCAGAC CAAGTTTACT CATATATACT TTAGATTGAT TTAAAACTTC
     3481 ATTTTTAATT TAAAAGGATC TAGGTGAAGA TCCTTTTTGA TAATCTCATG ACCAAAATCC
     3541 CTTAACGTGA GTTTTCGTTC CACTGAGCGT CAGACCCCGT AGAAAAGATC AAAGGATCTT
     3601 CTTGAGATCC TTTTTTTCTG CGCGTAATCT GCTGCTTGCA AACAAAAAAA CCACCGCTAC
     3661 CAGCGGTGGT TTGTTTGCCG GATCAAGAGC TACCAACTCT TTTTCCGAAG GTAACTGGCT
     3721 TCAGCAGAGC GCAGATACCA AATACTGTCC TTCTAGTGTA GCCGTAGTTA GGCCACCACT
     3781 TCAAGAACTC TGTAGCACCG CCTACATACC TCGCTCTGCT AATCCTGTTA CCAGTGGCTG
     3841 CTGCCAGTGG CGATAAGTCG TGTCTTACCG GGTTGGACTC AAGACGATAG TTACCGGATA
     3901 AGG
//
