# Supplementary material for: Peripheral infrastructure vectors and an extended set of plant parts for the Modular Cloning system
Source: PLoS One. 2018 May 30;13(5):e0197185. doi: 10.1371/journal.pone.0197185 (PMC5976141; doi:10.1371/journal.pone.0197185)
Supplement: S1 File — (ZIP) [file pone.0197185.s005.zip › D2_pTEI068_[Pro+5U] AtCUE1 At5g33320.gbk]

LOCUS       pTEI068_[Pro+5U]_AtCUE1_At5g33320      4236 bp    DNA     circular UNA 10-MAR-2009
COMMENT     This file is created by Vector NTI
            http://www.invitrogen.com/
FEATURES             Location/Qualifiers
     misc_feature    join(3924..4236,1..302)
                     /vntifkey="21"
                     /label="rep (pMB1)"
     rep_origin      complement(287)
                     /vntifkey="33"
                     /label=ORI
                     /note="RNaseH cleavage point"
     primer          395..414
                     /label=JS836
     misc_feature    535..2523
                     /feature_type=Insertion
                     /origin="chromosome 5 CP002688 selection selection
                     (2.015bp linear)Fragment: from BpiI cut at 11^12 to BpiI
                     cut at 2000^2001, 1.989bpOrientation: originalPlus strand
                     5':   no changePlus strand 3':   no changeMinus strand
                     5':  no changeMinus strand 3':  no change"
                     /label=Insert
     gene            2413..>2523
                     /gene="CUE1"
                     /locus_tag="AT5G33320"
                     /gene_synonym="ARABIDOPSIS
                     THALIANAPHOSPHATE/PHOSPHOENOLPYRUVATE TRANSLOCATOR"
                     /gene_synonym="ARAPPT"
                     /gene_synonym="CAB UNDEREXPRESSED 1"
                     /gene_synonym="CUE1"
                     /gene_synonym="F19N2.40"
                     /gene_synonym="F19N2_40"
                     /gene_synonym="PHOSPHOENOLPYRUVATE/PHOSPHATE TRANSLOCATOR"
                     /gene_synonym="PPT"
                     /note="Encodes a plastid inner envelope protein PPT
                     (phosphoenolpyruvate/phosphate translocator) that
                     catalyzes the transport of phosphoenolpyruvate and
                     phosphate across the inner envelope membrane of plastids."
                     /db_xref="TAIR:AT5G33320"
     mRNA            2413..>2523
                     /gene="CUE1"
                     /locus_tag="AT5G33320"
                     /gene_synonym="ARABIDOPSIS
                     THALIANAPHOSPHATE/PHOSPHOENOLPYRUVATE TRANSLOCATOR"
                     /gene_synonym="ARAPPT"
                     /gene_synonym="CAB UNDEREXPRESSED 1"
                     /gene_synonym="CUE1"
                     /gene_synonym="F19N2.40"
                     /gene_synonym="F19N2_40"
                     /gene_synonym="PHOSPHOENOLPYRUVATE/PHOSPHATE TRANSLOCATOR"
                     /gene_synonym="PPT"
                     /product="Glucose-6-phosphate/phosphate translocator-like
                     protein"
                     /inference="Similar to RNA
                     sequence,EST:INSD:ES184332.1,INSD:EH815419.1,INSD:AV546414
                     .1,INSD:EG512913.1,INSD:DR218324.1,INSD:DR218316.1,INSD:BP
                     580773.1,INSD:BP866059.1,INSD:AV544121.1,INSD:EL143088.1,I
                     NSD:EG517143.1,INSD:EG508610.1,INSD:AV553518.1,INSD:EH8123
                     27.1,INSD:EL982305.1,INSD:AV550819.1,INSD:EH974932.1,INSD:
                     AV536996.1,INSD:AV441232.1,INSD:AV552589.1,INSD:EL068703.1
                     ,INSD:EL021360.1,INSD:AV542961.1,INSD:AV541648.1,INSD:AV78
                     4674.1,INSD:C99842.1,INSD:BE520766.1,INSD:AV520884.1,INSD:
                     ES166143.1,INSD:ES175952.1,INSD:EL147671.1,INSD:EL021987.1
                     ,INSD:AV543227.1,INSD:EL118286.1,INSD:EH829326.1,INSD:ES20
                     2543.1,INSD:EL028131.1,INSD:EH912331.1,INSD:AV519898.1,INS
                     D:EH951229.1,INSD:EL323983.1,INSD:EL011166.1,INSD:EH828394
                     .1,INSD:DR218325.1,INSD:DR218328.1,INSD:DR218317.1,INSD:AV
                     442147.1,INSD:BE527915.1,INSD:EL257928.1,INSD:DR218312.1,I
                     NSD:EH891019.1,INSD:ES088644.1,INSD:CB262463.1,INSD:EL1049
                     44.1,INSD:EH891766.1,INSD:EL092967.1,INSD:ES210330.1,INSD:
                     AW004234.1,INSD:ES182169.1,INSD:ES193272.1,INSD:DR218331.1
                     ,INSD:AV553081.1,INSD:EL111967.1,INSD:ES129221.1,INSD:EL08
                     9329.1,INSD:AV526424.1,INSD:BP841819.1,INSD:AV538511.1,INS
                     D:EH993123.1,INSD:DR218315.1,INSD:EG517142.1,INSD:DR218314
                     .1,INSD:T45399.1,INSD:AV544673.1,INSD:AV828046.1,INSD:DR21
                     8318.1,INSD:EL263110.1,INSD:EL997752.1,INSD:AV541298.1,INS
                     D:AV522464.1,INSD:EH828269.1,INSD:EL987035.1,INSD:BP786540
                     .1,INSD:BE523705.1,INSD:BP801691.1,INSD:DR218307.1,INSD:DR
                     218321.1,INSD:BP797203.1,INSD:EL119562.1,INSD:EL094972.1,I
                     NSD:ES201383.1,INSD:DR218309.1,INSD:EG468831.1,INSD:ES1358
                     48.1,INSD:ES039269.1,INSD:DR218308.1,INSD:EG468828.1,INSD:
                     EH879564.1,INSD:AV564398.1,INSD:EL043411.1,INSD:ES178830.1
                     ,INSD:EL072779.1,INSD:BE520790.1,INSD:EL282705.1,INSD:H771
                     16.1,INSD:AV800196.1,INSD:EL338040.1,INSD:EL046066.1,INSD:
                     ES033652.1,INSD:DR235669.1,INSD:DR218319.1,INSD:EH811292.1
                     ,INSD:EL276844.1,INSD:DR373356.1,INSD:EL023458.1,INSD:BP86
                     1956.1,INSD:AV814961.1,INSD:EL288933.1,INSD:ES142780.1,INS
                     D:EL214271.1,INSD:AV521080.1,INSD:EL288395.1,INSD:EL100439
                     .1,INSD:EL103977.1,INSD:ES215455.1,INSD:AV800246.1,INSD:ES
                     071783.1,INSD:DR218320.1,INSD:AV522131.1,INSD:AV546064.1,I
                     NSD:DR218310.1,INSD:AV565247.1,INSD:DR218330.1,INSD:EL2414
                     36.1,INSD:AV831128.1,INSD:EH989897.1,INSD:BP802336.1,INSD:
                     EH952458.1,INSD:EL991577.1,INSD:DR218313.1,INSD:BE522762.1
                     ,INSD:EL245290.1,INSD:CF773767.1,INSD:EH871147.1,INSD:CB26
                     2142.1,INSD:BE520789.1,INSD:AV560144.1,INSD:DR218329.1,INS
                     D:EG468830.1,INSD:ES113233.1"
                     /inference="similar to RNA
                     sequence,mRNA:INSD:U66321.1,INSD:AY086100.1,INSD:AY080788.
                     1,INSD:AY133809.1,INSD:BX832053.1"
                     /db_xref="TAIR:AT5G33320"
     misc_feature    2524..2527
                     /vntifkey="21"
                     /label=AATG
     primer          complement(2641..2658)
                     /label=JS837
     CDS             2754..3764
                     /vntifkey="4"
                     /label="Sm/Sp no DraIII"
     mutation        3731
                     /vntifkey="62"
                     /label="G to A"
ORIGIN
        1 CGCAGCGGTC GGGCTGAACG GGGGGTTCGT GCACACAGCC CAGCTTGGAG CGAACGACCT
       61 ACACCGAACT GAGATACCTA CAGCGTGAGC TATGAGAAAG CGCCACGCTT CCCGAAGGGA
      121 GAAAGGCGGA CAGGTATCCG GTAAGCGGCA GGGTCGGAAC AGGAGAGCGC ACGAGGGAGC
      181 TTCCAGGGGG AAACGCCTGG TATCTTTATA GTCCTGTCGG GTTTCGCCAC CTCTGACTTG
      241 AGCGTCGATT TTTGTGATGC TCGTCAGGGG GGCGGAGCCT ATGGAAAAAC GCCAGCAACG
      301 CGGCCTTTTT ACGGTTCCTG GCCTTTTGCT GGCCTTTTGC TCACATGTTC TTTCCTGCGT
      361 TATCCCCTGA TTCTGTGGAT AACCGTATTA CCGCCTTTGA GTGAGCTGAT ACCGCTCGCC
      421 GCAGCCGAAC GACCGAGCGC AGCGAGTCAG TGAGCGAGGA AGCGGAAGAG CGCCCAATAC
      481 GCAAACCGCC TCTCCCCGCG CGTTGGCCGA TTCATTAATC ACTCTGTGGT CTCAGGAGTA
      541 CGTAAACTCT TGTAAACGGA TCACACAAGA GTACGGAAAC CTTAGTTACC GACAACTAAA
      601 AGTATACAAT GATCAAACGG ACATAAGTGG ATTTGATTGG CAACTAGTAA AGTCAAATAG
      661 ATATATAAAT TGAAATAATA AATAAAATGG ATACAAATTA AAAGAAGTTT GACCCAAAAA
      721 AGAAGAAGAA ATGGATACAT AAGAGCTAAT AAAAAGAAGG TTTAAACTTA AAAAACAACT
      781 GGATTCTCTT TAACACAAAA AACTTGAGAT GCATTTTGTT GACGCTAATG TTTGATAACA
      841 TTGCTCCTTA GGCGTGCTAT ACTAGGGGTG TGAGCCAAAG CACAATTAGC CTTACCTAAA
      901 TGAATTATTG TGTTGCTTAG GCATGTTAAA CTGAGAGTAT GAGTGTAAAC AAATATCAGC
      961 AAGTTCGTCC CAAAAATGAT AAATTAAGCG ATGAGGTAAA GAGATTCCTC TAATTTAAAA
     1021 ACCACGTAGC GCTAAACAAT TAATCTAAGT TTTGAATTAT GATGCAGATA TTGCTGATCG
     1081 AGAATTTTAC AACTAGGCAA CCAAAGTTAA GAAATAGATT GAGATTTTTG ATTAGGTTGA
     1141 GGCACAATAG GGTGTGGTTA TGGTACATTG TTTTGTATAA GGATCATGTA TGCGTGGGTG
     1201 GTATGGGACT ATGAGAGAAT AATACGCGAA CATGATCAAT AAATATTGAC AAGGTGGTTG
     1261 AAGAAAAAAA AAGATGAAAC TCGGGTTCAT ATAGAAAAAA ATCCAAAGCT GTGAATGATG
     1321 CATGCAAAAT TCGGATTAAC CCATTTATTT CTTATGTATA AAATGATTAG TGCGTGAGAT
     1381 AAAAAAATAC TCATGATAGA TAGACTAGAT AAAAAAATAC TCATGATAAA TAGACTAAGA
     1441 TTTTTATTAG GATTTTGTAA AAAAAAACCT TCAAACTTGT TCATTTTTGC AATTTTATTT
     1501 CCATTTCCAA CAAATGTAAA TTAATCCTAT GAAGTATAAA ATAATACGCA TTATAACATT
     1561 TTTGCCTATT TTTGCTATTA TCAATTTTAT AAAATATTGA TATATAGTTT TTTAAACCGA
     1621 ACTCGAAAAG AAGAGTTTAA CCTTACCTTC AAAATTTTAA AAATATAATC TAATGTGTGT
     1681 GACCTTATAA ACGTTTATAA TATACGTATA AGGATCATAT TGCGTATCAT TTTAGACTTC
     1741 AAATGATGAA CCTGCATTTG TTGGAGATGA AGGATAAAAT TCCAAAAATA GATTAGTTAA
     1801 AGAATTTTTT TGCACAAAGC CTATTTTTTT CTTTGATGTA TGTAAGCTTA TCAACTGAGG
     1861 TTGGTCAAAA ATGGATTGAA TAAGAACATG TCGACCATAA ACCAAATAAT TTAGGTTTTA
     1921 GATGTTTTAA CACTTTGCTA GAAGCCGAGT ATATATAAAA GGATATATGA CTCAAGTTTT
     1981 AGGACCGAAT TTTGTATAGT TGGTTTGGAT CTCCATAATC TCAGAGCTTG GTGGTCAAGA
     2041 TTGTGCCTCG TAACCTCGTT ATCCAAAAAT GAAGTAGAAT GTGAGTCGAA TATCGTGAAT
     2101 TCGGTACCCT CTCGTTAGCT CATAGTGCGT TGAACCCTTT ATCTCGAATT TGTCAAAACA
     2161 AATTGATATT TTGTCGTGAA AAAAAAAAGT TCAGACGAAA AATAGTGGTC ACAAGTCTTG
     2221 TTCGAATTGA TACCCGAAAA AACATCTTAA CCAACTTAAA GTAAAAATTT AAAATCGGAA
     2281 ATTTAAATAT TACCCTAAAG TTTTAAAAGG CGGACTTTTC AACGAAGGTT TATGCTAAGG
     2341 TTAAAAAAAA TACAGAAACG CTTTCTCACA TTTCCATTTC AATAAATATA TATCAGTCGC
     2401 CACCCAAATT TCAGAATTGC TTCTCTTAGT ATTTGCTTTC ACCAACCCAC TCGACGGAGT
     2461 CTCCAACGCC TTCCTCCTCA TTCTCCACTC TCACACCACC AACTTCTGAT TCCAGATCTC
     2521 AACAATGTGA GACCACGAAG TGGCTCTTCA GTGGACGAAA GGGCCTCGTG ATACGCCTAT
     2581 TTTTATAGGT TAATGTCATG ATAATAATGG TTTCTTAGAC GTCAGGTGGC ACTTTTCGGG
     2641 GAAATGTGCG CGGAACCCCT ATTTGTTTAT TTTTCTAAAT ACATTCAAAT ATGTATCCGC
     2701 TCATGAGACA ATAACCCTGA TAAATGCTTC AATAATATTG AAAAAGGAAG AGTATGCGCT
     2761 CACGCAACTG GTCCAGAACC TTGACCGAAC GCAGCGGTGG TAACGGCGCA GTGGCGGTTT
     2821 TCATGGCTTG TTATGACTGT TTTTTTGGGG TACAGTCTAT GCCTCGGGCA TCCAAGCAGC
     2881 AAGCGCGTTA CGCCGTGGGT CGATGTTTGA TGTTATGGAG CAGCAACGAT GTTACGCAGC
     2941 AGGGCAGTCG CCCTAAAACA AAGTTAAACA TCATGAGGGA AGCGGTGATC GCCGAAGTAT
     3001 CGACTCAACT ATCAGAGGTA GTTGGCGTCA TCGAGCGCCA TCTCGAACCG ACGTTGCTGG
     3061 CCGTACATTT GTACGGCTCC GCAGTGGATG GCGGCCTGAA GCCACACAGC GATATTGATT
     3121 TGCTGGTTAC GGTGACCGTA AGGCTTGATG AAACAACGCG GCGAGCTTTG ATCAACGACC
     3181 TTTTGGAAAC TTCGGCTTCC CCTGGAGAGA GCGAGATTCT CCGCGCTGTA GAAGTCACCA
     3241 TTGTTGTGCA CGACGACATC ATTCCGTGGC GTTATCCAGC TAAGCGCGAA CTGCAATTTG
     3301 GAGAATGGCA GCGCAATGAC ATTCTTGCAG GTATCTTCGA GCCAGCCACG ATCGACATTG
     3361 ATCTGGCTAT CTTGCTGACA AAAGCAAGAG AACATAGCGT TGCCTTGGTA GGTCCAGCGG
     3421 CGGAGGAACT CTTTGATCCG GTTCCTGAAC AGGATCTATT TGAGGCGCTA AATGAAACCT
     3481 TAACGCTATG GAACTCGCCG CCCGACTGGG CTGGCGATGA GCGAAATGTA GTGCTTACGT
     3541 TGTCCCGCAT TTGGTACAGC GCAGTAACCG GCAAAATCGC GCCGAAGGAT GTCGCTGCCG
     3601 ACTGGGCAAT GGAGCGCCTG CCGGCCCAGT ATCAGCCCGT CATACTTGAA GCTAGACAGG
     3661 CTTATCTTGG ACAAGAAGAA GATCGCTTGG CCTCGCGCGC AGATCAGTTG GAAGAATTTG
     3721 TCCATTACGT AAAAGGCGAG ATCACCAAGG TAGTCGGCAA ATAACTGTCA GACCAAGTTT
     3781 ACTCATATAT ACTTTAGATT GATTTAAAAC TTCATTTTTA ATTTAAAAGG ATCTAGGTGA
     3841 AGATCCTTTT TGATAATCTC ATGACCAAAA TCCCTTAACG TGAGTTTTCG TTCCACTGAG
     3901 CGTCAGACCC CGTAGAAAAG ATCAAAGGAT CTTCTTGAGA TCCTTTTTTT CTGCGCGTAA
     3961 TCTGCTGCTT GCAAACAAAA AAACCACCGC TACCAGCGGT GGTTTGTTTG CCGGATCAAG
     4021 AGCTACCAAC TCTTTTTCCG AAGGTAACTG GCTTCAGCAG AGCGCAGATA CCAAATACTG
     4081 TCCTTCTAGT GTAGCCGTAG TTAGGCCACC ACTTCAAGAA CTCTGTAGCA CCGCCTACAT
     4141 ACCTCGCTCT GCTAATCCTG TTACCAGTGG CTGCTGCCAG TGGCGATAAG TCGTGTCTTA
     4201 CCGGGTTGGA CTCAAGACGA TAGTTACCGG ATAAGG
//
