# Supplementary material for: Peripheral infrastructure vectors and an extended set of plant parts for the Modular Cloning system
Source: PLoS One. 2018 May 30;13(5):e0197185. doi: 10.1371/journal.pone.0197185 (PMC5976141; doi:10.1371/journal.pone.0197185)
Supplement: S1 File — (ZIP) [file pone.0197185.s005.zip › D3_pTEI069_[Pro+5U] BODYGUARD At1g64670.gbk]

LOCUS       pTEI069_[Pro+5U]_BODYGUARD_At1g64670      3260 bp    DNA     circular UNA 10-MAR-2009
COMMENT     This file is created by Vector NTI
            http://www.invitrogen.com/
FEATURES             Location/Qualifiers
     misc_feature    join(2948..3260,1..302)
                     /vntifkey="21"
                     /label="rep (pMB1)"
     rep_origin      complement(287)
                     /vntifkey="33"
                     /label=ORI
                     /note="RNaseH cleavage point"
     primer          395..414
                     /label=JS836
     misc_feature    535..1547
                     /feature_type=Insertion
                     /origin="chromosome 1 CP002684 selection-RC selection
                     (1.039bp linear)Fragment: from BpiI cut at 11^12 to BpiI
                     cut at 1024^1025, 1.013bpOrientation: originalPlus strand
                     5':   no changePlus strand 3':   no changeMinus strand
                     5':  no changeMinus strand 3':  no change"
                     /label=Insert
     gene            1467..>1547
                     /gene="BDG1"
                     /locus_tag="AT1G64670"
                     /gene_synonym="BODYGUARD1"
                     /gene_synonym="F1N19.24"
                     /gene_synonym="F1N19_24"
                     /note="Encodes a epidermally expressed extracellular
                     protein that likely functions as an alpha-beta hydrolase
                     and is required for normal cuticle formation. Homozygous
                     mutant plants are dwarfed and have abnormal leaves,
                     collapsed cells, reduced numbers of trichomes. The
                     specific role of BDG is unclear: it may function in cutin
                     biosynthesis or as a cross-linking enzyme in the cell
                     wall itself."
                     /db_xref="TAIR:AT1G64670"
     mRNA            1467..>1547
                     /gene="BDG1"
                     /locus_tag="AT1G64670"
                     /gene_synonym="BODYGUARD1"
                     /gene_synonym="F1N19.24"
                     /gene_synonym="F1N19_24"
                     /product="alpha/beta-hydrolase domain-containing protein"
                     /inference="Similar to RNA
                     sequence,EST:INSD:DR326271.1,INSD:EG500023.1,INSD:EH901704
                     .1,INSD:ES064756.1,INSD:ES036094.1,INSD:EL091708.1,INSD:AV
                     518882.2,INSD:DR326274.1,INSD:EH830105.1,INSD:EL337723.1,I
                     NSD:ES132236.1,INSD:EL330581.1,INSD:EH827501.1,INSD:AV4415
                     85.1,INSD:EG500024.1,INSD:EH836592.1,INSD:ES052733.1,INSD:
                     AU240021.1,INSD:EL031287.1,INSD:EH915967.1,INSD:EH909045.1
                     ,INSD:DR326269.1,INSD:DR326275.1,INSD:DR326273.1,INSD:EL00
                     3548.1,INSD:EH894382.1,INSD:BX836812.1,INSD:EH815165.1,INS
                     D:BP792605.1,INSD:BX841307.1,INSD:EH924177.1,INSD:EH981073
                     .1,INSD:DR371768.1,INSD:DR326272.1,INSD:EH850759.1,INSD:AU
                     231390.1,INSD:BX840580.1,INSD:EL337326.1,INSD:ES106952.1,I
                     NSD:ES181736.1,INSD:DR326268.1,INSD:ES044308.1,INSD:ES0141
                     97.1,INSD:EH906764.1,INSD:DR326270.1,INSD:ES097841.1,INSD:
                     EL207944.1,INSD:ES075739.1,INSD:EL029647.1,INSD:ES040664.1
                     "
                     /inference="similar to RNA
                     sequence,mRNA:INSD:BT005382.1,INSD:BX815024.1,INSD:AY08459
                     0.1,INSD:AK119137.1,INSD:BX815991.1"
                     /db_xref="TAIR:AT1G64670"
     misc_feature    1548..1551
                     /vntifkey="21"
                     /label=AATG
     primer          complement(1665..1682)
                     /label=JS837
     CDS             1778..2788
                     /vntifkey="4"
                     /label="Sm/Sp no DraIII"
     mutation        2755
                     /vntifkey="62"
                     /label="G to A"
ORIGIN
        1 CGCAGCGGTC GGGCTGAACG GGGGGTTCGT GCACACAGCC CAGCTTGGAG CGAACGACCT
       61 ACACCGAACT GAGATACCTA CAGCGTGAGC TATGAGAAAG CGCCACGCTT CCCGAAGGGA
      121 GAAAGGCGGA CAGGTATCCG GTAAGCGGCA GGGTCGGAAC AGGAGAGCGC ACGAGGGAGC
      181 TTCCAGGGGG AAACGCCTGG TATCTTTATA GTCCTGTCGG GTTTCGCCAC CTCTGACTTG
      241 AGCGTCGATT TTTGTGATGC TCGTCAGGGG GGCGGAGCCT ATGGAAAAAC GCCAGCAACG
      301 CGGCCTTTTT ACGGTTCCTG GCCTTTTGCT GGCCTTTTGC TCACATGTTC TTTCCTGCGT
      361 TATCCCCTGA TTCTGTGGAT AACCGTATTA CCGCCTTTGA GTGAGCTGAT ACCGCTCGCC
      421 GCAGCCGAAC GACCGAGCGC AGCGAGTCAG TGAGCGAGGA AGCGGAAGAG CGCCCAATAC
      481 GCAAACCGCC TCTCCCCGCG CGTTGGCCGA TTCATTAATC ACTCTGTGGT CTCAGGAGAG
      541 AATGGTATGT TGAGTAAAGA GATGCGATTA GCTGTTGCTT GATGCCACGC ACACGTCCTT
      601 GTCCTCATGA AATATTACCA ATACTACTAT CTATATATGG ATACTGACAG ACTAACTCTT
      661 TTAACTCCTG TTTTACCAAA ATGTGTATAC ATATTATAGA ATTGTCTAAA AACAGGTCAG
      721 CTAGGCTGTT TAGATGGGCT GCTGGGCATT CAGAGTGATG GATATAAGTT GTGGCCACAT
      781 GCCATCATAT CACTTGTCCA TTCTTTATCT TATTTCGCTA TCAACATTTA CATTTACTAC
      841 TCTGTGCCAT TACTTCAATT ATTTGATGTC TGTATTAGTT TCACTTTCAC GGTACGTAAT
      901 CACATTTGTA TCCATAGCCC AAAAAAAAAA CACATTTATA TCCATATAGT TTAGTTGCCC
      961 TCCTTGTAGT TTTAGACCCC AAAAGTCATC AACCGGCCAA AATCCTCAAT AGTGGCCTTA
     1021 CCAAACAGAG CATATATGAG TATCATTAAT TATTGGGACT ATCTAGGGTT TTGATTGTTT
     1081 TCAAATACAA AATTACATGC CTTCTTAGCA TATTATTTTC ACATTATTAA ACATAATTTC
     1141 TTGTAACCCT AAGGAAGGAA CCGCACATCC ATAATGACTT GACTGACTTT GTGTGTATGT
     1201 AGCTATAGCG GCATTTTGGA TCATCACCGG ACCAATCGAC ATCACATGTT CCTTAGTATT
     1261 GATTCCTGTT TTGAAGTTAA AAAAGATATT ACGGTATGTG CTGGATATGC GTGGTCTAGT
     1321 GTTGCAAAAA AAAAGGAAGA AGATTCAACG GCCACCAAAT TTCATCATTT TAGCCAACAA
     1381 TGTATGTTAA ATGCGATCAA TAAATTCATG CAGCTGCCAT CTGTTTTCCT CTCTCTCTTC
     1441 ATTAACTTAA TTTCTCTCTC TCACGCATTT TGTCTTTGCA ACATCACCAC CATACATACA
     1501 TACAACTTAC ATACATACAC GTCTTgCACA AGACTCAAAC TCCACAGAAT GTGAGACCAC
     1561 GAAGTGGCTC TTCAGTGGAC GAAAGGGCCT CGTGATACGC CTATTTTTAT AGGTTAATGT
     1621 CATGATAATA ATGGTTTCTT AGACGTCAGG TGGCACTTTT CGGGGAAATG TGCGCGGAAC
     1681 CCCTATTTGT TTATTTTTCT AAATACATTC AAATATGTAT CCGCTCATGA GACAATAACC
     1741 CTGATAAATG CTTCAATAAT ATTGAAAAAG GAAGAGTATG CGCTCACGCA ACTGGTCCAG
     1801 AACCTTGACC GAACGCAGCG GTGGTAACGG CGCAGTGGCG GTTTTCATGG CTTGTTATGA
     1861 CTGTTTTTTT GGGGTACAGT CTATGCCTCG GGCATCCAAG CAGCAAGCGC GTTACGCCGT
     1921 GGGTCGATGT TTGATGTTAT GGAGCAGCAA CGATGTTACG CAGCAGGGCA GTCGCCCTAA
     1981 AACAAAGTTA AACATCATGA GGGAAGCGGT GATCGCCGAA GTATCGACTC AACTATCAGA
     2041 GGTAGTTGGC GTCATCGAGC GCCATCTCGA ACCGACGTTG CTGGCCGTAC ATTTGTACGG
     2101 CTCCGCAGTG GATGGCGGCC TGAAGCCACA CAGCGATATT GATTTGCTGG TTACGGTGAC
     2161 CGTAAGGCTT GATGAAACAA CGCGGCGAGC TTTGATCAAC GACCTTTTGG AAACTTCGGC
     2221 TTCCCCTGGA GAGAGCGAGA TTCTCCGCGC TGTAGAAGTC ACCATTGTTG TGCACGACGA
     2281 CATCATTCCG TGGCGTTATC CAGCTAAGCG CGAACTGCAA TTTGGAGAAT GGCAGCGCAA
     2341 TGACATTCTT GCAGGTATCT TCGAGCCAGC CACGATCGAC ATTGATCTGG CTATCTTGCT
     2401 GACAAAAGCA AGAGAACATA GCGTTGCCTT GGTAGGTCCA GCGGCGGAGG AACTCTTTGA
     2461 TCCGGTTCCT GAACAGGATC TATTTGAGGC GCTAAATGAA ACCTTAACGC TATGGAACTC
     2521 GCCGCCCGAC TGGGCTGGCG ATGAGCGAAA TGTAGTGCTT ACGTTGTCCC GCATTTGGTA
     2581 CAGCGCAGTA ACCGGCAAAA TCGCGCCGAA GGATGTCGCT GCCGACTGGG CAATGGAGCG
     2641 CCTGCCGGCC CAGTATCAGC CCGTCATACT TGAAGCTAGA CAGGCTTATC TTGGACAAGA
     2701 AGAAGATCGC TTGGCCTCGC GCGCAGATCA GTTGGAAGAA TTTGTCCATT ACGTAAAAGG
     2761 CGAGATCACC AAGGTAGTCG GCAAATAACT GTCAGACCAA GTTTACTCAT ATATACTTTA
     2821 GATTGATTTA AAACTTCATT TTTAATTTAA AAGGATCTAG GTGAAGATCC TTTTTGATAA
     2881 TCTCATGACC AAAATCCCTT AACGTGAGTT TTCGTTCCAC TGAGCGTCAG ACCCCGTAGA
     2941 AAAGATCAAA GGATCTTCTT GAGATCCTTT TTTTCTGCGC GTAATCTGCT GCTTGCAAAC
     3001 AAAAAAACCA CCGCTACCAG CGGTGGTTTG TTTGCCGGAT CAAGAGCTAC CAACTCTTTT
     3061 TCCGAAGGTA ACTGGCTTCA GCAGAGCGCA GATACCAAAT ACTGTCCTTC TAGTGTAGCC
     3121 GTAGTTAGGC CACCACTTCA AGAACTCTGT AGCACCGCCT ACATACCTCG CTCTGCTAAT
     3181 CCTGTTACCA GTGGCTGCTG CCAGTGGCGA TAAGTCGTGT CTTACCGGGT TGGACTCAAG
     3241 ACGATAGTTA CCGGATAAGG
//
