# Supplementary material for: Peripheral infrastructure vectors and an extended set of plant parts for the Modular Cloning system
Source: PLoS One. 2018 May 30;13(5):e0197185. doi: 10.1371/journal.pone.0197185 (PMC5976141; doi:10.1371/journal.pone.0197185)
Supplement: S1 File — (ZIP) [file pone.0197185.s005.zip › D4_pTEI070_[Pro+5U] GC1 At1g22690.gbk]

LOCUS       pTEI070_[Pro+5U]_GC1_At1g22690      3186 bp    DNA     circular UNA 10-MAR-2009
COMMENT     This file is created by Vector NTI
            http://www.invitrogen.com/
FEATURES             Location/Qualifiers
     misc_feature    join(2874..3186,1..302)
                     /vntifkey="21"
                     /label="rep (pMB1)"
     rep_origin      complement(287)
                     /vntifkey="33"
                     /label=ORI
                     /note="RNaseH cleavage point"
     primer          395..414
                     /label=JS836
     misc_feature    535..1473
                     /feature_type=Insertion
                     /origin="chromosome 1 CP002684 selection selection (965bp
                     linear)Fragment: from BpiI cut at 11^12 to BpiI cut at
                     950^951, 939bpOrientation: originalPlus strand 5':   no
                     changePlus strand 3':   no changeMinus strand 5':  no
                     changeMinus strand 3':  no change"
                     /label=Insert
     gene            1441..>1473
                     /locus_tag="AT1G22690"
                     /gene_synonym="T22J18.14"
                     /gene_synonym="T22J18_14"
                     /db_xref="TAIR:AT1G22690"
     mRNA            1441..>1473
                     /locus_tag="AT1G22690"
                     /gene_synonym="T22J18.14"
                     /gene_synonym="T22J18_14"
                     /product="putative gibberellin-regulated protein"
                     /db_xref="TAIR:AT1G22690"
     mRNA            1441..>1473
                     /locus_tag="AT1G22690"
                     /gene_synonym="T22J18.14"
                     /gene_synonym="T22J18_14"
                     /product="putative gibberellin-regulated protein"
                     /db_xref="TAIR:AT1G22690"
     mRNA            1441..>1473
                     /locus_tag="AT1G22690"
                     /gene_synonym="T22J18.14"
                     /gene_synonym="T22J18_14"
                     /product="putative gibberellin-regulated protein"
                     /inference="Similar to RNA
                     sequence,EST:INSD:BP866993.2,INSD:EL238127.1,INSD:EL251931
                     .1,INSD:EL171393.1,INSD:EG498830.1,INSD:EL064892.1,INSD:EL
                     014310.1,INSD:EH989305.1,INSD:BP859859.1,INSD:EL263806.1,I
                     NSD:BP663836.1,INSD:EL213699.1,INSD:EH927278.1,INSD:EL2586
                     62.1,INSD:EH832233.1,INSD:EH975528.1,INSD:EH945296.1,INSD:
                     EL008126.1,INSD:EH948108.1,INSD:EL089741.1,INSD:EG518866.1
                     ,INSD:EH959134.1,INSD:EL032556.1,INSD:EH876307.1,INSD:EL17
                     2262.1,INSD:EH870385.1,INSD:EL154751.1,INSD:EL331137.1,INS
                     D:EL096675.1,INSD:EH824269.1,INSD:EG518865.1,INSD:BP663381
                     .1,INSD:EL307839.1,INSD:EH983589.1,INSD:EL105781.1,INSD:BP
                     856672.1,INSD:EL164828.1,INSD:EH868330.1,INSD:AU239657.1,I
                     NSD:EL293847.1,INSD:EH866645.1,INSD:EL217595.1,INSD:EG4988
                     31.1,INSD:EL023278.1,INSD:EL194550.1,INSD:EL198111.1"
                     /inference="similar to RNA sequence, mRNA:INSD:AK118784.1"
                     /db_xref="TAIR:AT1G22690"
     misc_feature    1474..1477
                     /vntifkey="21"
                     /label=AATG
     primer          complement(1591..1608)
                     /label=JS837
     CDS             1704..2714
                     /vntifkey="4"
                     /label="Sm/Sp no DraIII"
     mutation        2681
                     /vntifkey="62"
                     /label="G to A"
ORIGIN
        1 CGCAGCGGTC GGGCTGAACG GGGGGTTCGT GCACACAGCC CAGCTTGGAG CGAACGACCT
       61 ACACCGAACT GAGATACCTA CAGCGTGAGC TATGAGAAAG CGCCACGCTT CCCGAAGGGA
      121 GAAAGGCGGA CAGGTATCCG GTAAGCGGCA GGGTCGGAAC AGGAGAGCGC ACGAGGGAGC
      181 TTCCAGGGGG AAACGCCTGG TATCTTTATA GTCCTGTCGG GTTTCGCCAC CTCTGACTTG
      241 AGCGTCGATT TTTGTGATGC TCGTCAGGGG GGCGGAGCCT ATGGAAAAAC GCCAGCAACG
      301 CGGCCTTTTT ACGGTTCCTG GCCTTTTGCT GGCCTTTTGC TCACATGTTC TTTCCTGCGT
      361 TATCCCCTGA TTCTGTGGAT AACCGTATTA CCGCCTTTGA GTGAGCTGAT ACCGCTCGCC
      421 GCAGCCGAAC GACCGAGCGC AGCGAGTCAG TGAGCGAGGA AGCGGAAGAG CGCCCAATAC
      481 GCAAACCGCC TCTCCCCGCG CGTTGGCCGA TTCATTAATC ACTCTGTGGT CTCAGGAGGA
      541 ATTGACGATG TAGAATTGTA GATGATAAAT TTTCTCAAAT ATAGATGGGC CTAATGAAGG
      601 GTGCCGCTTA TTGGATCTGA CCCATTTTGA GGACATTAAT ATTTTCATTG GTTATAAGCC
      661 TTTTAATCAA AATTGTCATT AAATTGATGT CTCCCTCTCG GGTCATTTTC CTTTCTCCCT
      721 CACAATTAAT GTAGACTTTA GCAATTTGCA CGCTGTGCTT TGTCTTTATA TTTAGTAACA
      781 CAAACATTTT GACTTGTCTT GTAGAGTTTT TCTCTTTTAT TTTTCTATCC AATATGAAAA
      841 CTAAAAGTGT TCTCGTATAC ATATATTAAA ATTAAAGAAA CCTATGAAAA CACCAATACA
      901 AATGCGATAT TGTTTTCAGT TCGACGTTTC ATGTTTGTTA GAAAATTTCT AATGACGTTT
      961 GTATAAAATA GACAATTAAA CGCCAAACAC TACATCTGTG TTTTCGAACA ATATTGCGTC
     1021 TGCGTTTCCT TCATCTATCT CTCTCAGTGT CACAATGTCT GAACTAAGAG ACAGCTGTAA
     1081 ACTATCATTA AGACATAAAC TACCAAAGTA TCAAGCTAAT GTAAAAATTA CTCTCATTTC
     1141 CACGTAACAA ATTGAGTTAG CTTAAGATAT TAGTGAAACT AGGTTTGAAT TTTCTTCTTC
     1201 TTCTTCCATG CATCCTCCGA AAAAAGGGAA CCAATCAAAA CTGTTTGCAT ATCAAACTCC
     1261 AACACTTTAC AGCAAATGCA ATCTATAATC TGTGATTTAT CCAATAAAAA CCTGTGATTT
     1321 ATGTTTGGCT CCAGCGATGA AAGTCTATGC ATGTGATCTC TATCCAACAT GAGTAATTGT
     1381 TCAGAAAATA AAAAGTAGCT GAAATGTATC TATATAAAGA ATCATCCACA AGTACTATTT
     1441 TCACACACTA CTTCAAAATC ACTACTCAAG AAAAATGTGA GACCACGAAG TGGCTCTTCA
     1501 GTGGACGAAA GGGCCTCGTG ATACGCCTAT TTTTATAGGT TAATGTCATG ATAATAATGG
     1561 TTTCTTAGAC GTCAGGTGGC ACTTTTCGGG GAAATGTGCG CGGAACCCCT ATTTGTTTAT
     1621 TTTTCTAAAT ACATTCAAAT ATGTATCCGC TCATGAGACA ATAACCCTGA TAAATGCTTC
     1681 AATAATATTG AAAAAGGAAG AGTATGCGCT CACGCAACTG GTCCAGAACC TTGACCGAAC
     1741 GCAGCGGTGG TAACGGCGCA GTGGCGGTTT TCATGGCTTG TTATGACTGT TTTTTTGGGG
     1801 TACAGTCTAT GCCTCGGGCA TCCAAGCAGC AAGCGCGTTA CGCCGTGGGT CGATGTTTGA
     1861 TGTTATGGAG CAGCAACGAT GTTACGCAGC AGGGCAGTCG CCCTAAAACA AAGTTAAACA
     1921 TCATGAGGGA AGCGGTGATC GCCGAAGTAT CGACTCAACT ATCAGAGGTA GTTGGCGTCA
     1981 TCGAGCGCCA TCTCGAACCG ACGTTGCTGG CCGTACATTT GTACGGCTCC GCAGTGGATG
     2041 GCGGCCTGAA GCCACACAGC GATATTGATT TGCTGGTTAC GGTGACCGTA AGGCTTGATG
     2101 AAACAACGCG GCGAGCTTTG ATCAACGACC TTTTGGAAAC TTCGGCTTCC CCTGGAGAGA
     2161 GCGAGATTCT CCGCGCTGTA GAAGTCACCA TTGTTGTGCA CGACGACATC ATTCCGTGGC
     2221 GTTATCCAGC TAAGCGCGAA CTGCAATTTG GAGAATGGCA GCGCAATGAC ATTCTTGCAG
     2281 GTATCTTCGA GCCAGCCACG ATCGACATTG ATCTGGCTAT CTTGCTGACA AAAGCAAGAG
     2341 AACATAGCGT TGCCTTGGTA GGTCCAGCGG CGGAGGAACT CTTTGATCCG GTTCCTGAAC
     2401 AGGATCTATT TGAGGCGCTA AATGAAACCT TAACGCTATG GAACTCGCCG CCCGACTGGG
     2461 CTGGCGATGA GCGAAATGTA GTGCTTACGT TGTCCCGCAT TTGGTACAGC GCAGTAACCG
     2521 GCAAAATCGC GCCGAAGGAT GTCGCTGCCG ACTGGGCAAT GGAGCGCCTG CCGGCCCAGT
     2581 ATCAGCCCGT CATACTTGAA GCTAGACAGG CTTATCTTGG ACAAGAAGAA GATCGCTTGG
     2641 CCTCGCGCGC AGATCAGTTG GAAGAATTTG TCCATTACGT AAAAGGCGAG ATCACCAAGG
     2701 TAGTCGGCAA ATAACTGTCA GACCAAGTTT ACTCATATAT ACTTTAGATT GATTTAAAAC
     2761 TTCATTTTTA ATTTAAAAGG ATCTAGGTGA AGATCCTTTT TGATAATCTC ATGACCAAAA
     2821 TCCCTTAACG TGAGTTTTCG TTCCACTGAG CGTCAGACCC CGTAGAAAAG ATCAAAGGAT
     2881 CTTCTTGAGA TCCTTTTTTT CTGCGCGTAA TCTGCTGCTT GCAAACAAAA AAACCACCGC
     2941 TACCAGCGGT GGTTTGTTTG CCGGATCAAG AGCTACCAAC TCTTTTTCCG AAGGTAACTG
     3001 GCTTCAGCAG AGCGCAGATA CCAAATACTG TCCTTCTAGT GTAGCCGTAG TTAGGCCACC
     3061 ACTTCAAGAA CTCTGTAGCA CCGCCTACAT ACCTCGCTCT GCTAATCCTG TTACCAGTGG
     3121 CTGCTGCCAG TGGCGATAAG TCGTGTCTTA CCGGGTTGGA CTCAAGACGA TAGTTACCGG
     3181 ATAAGG
//
