# Supplementary material for: Peripheral infrastructure vectors and an extended set of plant parts for the Modular Cloning system
Source: PLoS One. 2018 May 30;13(5):e0197185. doi: 10.1371/journal.pone.0197185 (PMC5976141; doi:10.1371/journal.pone.0197185)
Supplement: S1 File — (ZIP) [file pone.0197185.s005.zip › D5_pTEI071_[Pro+5U] CAB3 At1g29910.gbk]

LOCUS       pTEI071_[Pro+5U]_CAB3_At1g29910      3576 bp    DNA     circular UNA 10-MAR-2009
COMMENT     This file is created by Vector NTI
            http://www.invitrogen.com/
FEATURES             Location/Qualifiers
     misc_feature    join(3264..3576,1..302)
                     /vntifkey="21"
                     /label="rep (pMB1)"
     rep_origin      complement(287)
                     /vntifkey="33"
                     /label=ORI
                     /note="RNaseH cleavage point"
     primer          395..414
                     /label=JS836
     misc_feature    535..1615
                     /feature_type=Insertion
                     /origin="chromosome 1 CP002684 selection-RC selection
                     (1.107bp linear)Fragment: from BpiI cut at 11^12 to BpiI
                     cut at 1092^1093, 1.081bpOrientation: originalPlus strand
                     5':   no changePlus strand 3':   no changeMinus strand
                     5':  no changeMinus strand 3':  no change"
                     /label=Insert
     misc_feature    1616..1863
                     /feature_type=Insertion
                     /origin="chromosome 1 CP002684 selection-RC selection-1
                     (274bp linear)Fragment: from BpiI cut at 11^12 to BpiI
                     cut at 259^260, 248bpOrientation: originalPlus strand 5':
                     no changePlus strand 3':   no changeMinus strand 5':  no
                     changeMinus strand 3':  no change"
                     /label=Insert
     gene            1812..>1863
                     /gene="CAB3"
                     /locus_tag="AT1G29910"
                     /gene_synonym="AB180"
                     /gene_synonym="CAB3"
                     /gene_synonym="CELLULOSE SYNTHASE LIKE B3"
                     /gene_synonym="chlorophyll A/B binding protein 3"
                     /gene_synonym="CSLB3"
                     /gene_synonym="F1N18.5"
                     /gene_synonym="LHCB1.2"
                     /gene_synonym="LIGHT HARVESTING CHLOROPHYLL A/B
                     BINDINGPROTEIN 1.2"
                     /note="member of Chlorophyll a/b-binding protein family"
                     /db_xref="TAIR:AT1G29910"
     mRNA            1812..>1863
                     /gene="CAB3"
                     /locus_tag="AT1G29910"
                     /gene_synonym="AB180"
                     /gene_synonym="CAB3"
                     /gene_synonym="CELLULOSE SYNTHASE LIKE B3"
                     /gene_synonym="chlorophyll A/B binding protein 3"
                     /gene_synonym="CSLB3"
                     /gene_synonym="F1N18.5"
                     /gene_synonym="LHCB1.2"
                     /gene_synonym="LIGHT HARVESTING CHLOROPHYLL A/B
                     BINDINGPROTEIN 1.2"
                     /product="chlorophyll a-b binding protein 2/3"
                     /inference="Similar to RNA
                     sequence,EST:INSD:EL044312.1,INSD:EL110861.1,INSD:EL211455
                     .1,INSD:EL281842.1,INSD:EL294355.1,INSD:CB257790.1,INSD:CB
                     260089.1,INSD:T88615.1,INSD:DR193517.1,INSD:ES158864.1,INS
                     D:EH858254.1,INSD:EH882271.1,INSD:EL067556.1,INSD:EL146953
                     .1,INSD:ES186028.1,INSD:EL167261.1,INSD:EH805979.1,INSD:EH
                     835505.1,INSD:EL213102.1,INSD:ES206955.1,INSD:EH924833.1,I
                     NSD:ES036982.1,INSD:EH937304.1,INSD:EL296940.1,INSD:EL0505
                     85.1,INSD:EL218310.1,INSD:AV567705.1,INSD:BP637571.1,INSD:
                     EH841355.1,INSD:BU636204.1,INSD:T21850.1,INSD:AV799211.1,I
                     NSD:BP593162.1,INSD:EH910305.1,INSD:EL119027.1,INSD:BP8401
                     75.1,INSD:N64973.1,INSD:EL103240.1,INSD:BP841254.1,INSD:EH
                     945090.1,INSD:ES201011.1,INSD:EH948096.1,INSD:EL135858.1,I
                     NSD:EL200324.1,INSD:EH946743.1,INSD:EH900251.1,INSD:ES1921
                     81.1,INSD:BP841202.1,INSD:EL272273.1,INSD:BP839212.1,INSD:
                     EH929866.1,INSD:BE522552.1,INSD:EL110514.1,INSD:EL084360.1
                     ,INSD:EL322662.1,INSD:AV809350.1,INSD:EL045836.1,INSD:EH94
                     3268.1,INSD:EL107736.1,INSD:EL262407.1,INSD:DR193610.1,INS
                     D:EH927892.1,INSD:EL030858.1,INSD:EL169476.1,INSD:EL002895
                     .1,INSD:EL265021.1,INSD:EL266089.1,INSD:AV789855.1,INSD:EL
                     136857.1,INSD:BP839658.1,INSD:AV788126.1,INSD:BP826919.1,I
                     NSD:EH980145.1,INSD:EL244483.1,INSD:EL085451.1,INSD:EL3377
                     30.1,INSD:EL247536.1,INSD:DR193459.1,INSD:BP670221.1,INSD:
                     EL124233.1,INSD:EG455623.1,INSD:BP589213.1,INSD:EL199602.1
                     ,INSD:AV790024.1,INSD:EL009392.1,INSD:EG425585.1,INSD:BP84
                     5803.1,INSD:EL180665.1,INSD:EL053029.1,INSD:EH961968.1,INS
                     D:R82914.1,INSD:EL223547.1,INSD:DR193489.1,INSD:EL992128.1
                     ,INSD:EH940818.1,INSD:AV519031.1,INSD:EL085839.1,INSD:EL24
                     9227.1,INSD:EL096142.1,INSD:ES070897.1,INSD:DR286780.1,INS
                     D:EH905713.1,INSD:ES081674.1,INSD:EH993101.1,INSD:EL101400
                     .1,INSD:EL000311.1,INSD:ES130192.1,INSD:EH982371.1,INSD:EL
                     305805.1,INSD:EH878507.1,INSD:ES179179.1,INSD:EH807733.1,I
                     NSD:EH912105.1,INSD:EH940514.1,INSD:EH828973.1,INSD:EL0219
                     75.1,INSD:EH961414.1,INSD:EL275199.1,INSD:ES008826.1,INSD:
                     BP647466.1,INSD:AV521488.1,INSD:EL227894.1,INSD:BP814261.1
                     ,INSD:EL022731.1,INSD:EL285091.1,INSD:EH959828.1,INSD:EL06
                     4210.1,INSD:ES096293.1,INSD:ES080706.1,INSD:AV527178.1,INS
                     D:BP850493.1,INSD:EL271563.1,INSD:DR286789.1,INSD:EL295819
                     .1,INSD:DR193658.1,INSD:EH898440.1,INSD:EL291587.1,INSD:EL
                     037385.1,INSD:BP592190.1,INSD:ES094559.1,INSD:EH955787.1,I
                     NSD:BP796751.1,INSD:BP647408.1,INSD:EL044426.1,INSD:EL2064
                     27.1,INSD:EL322634.1,INSD:EL981195.1,INSD:DR193648.1,INSD:
                     DR286808.1,INSD:EL048267.1,INSD:ES086021.1,INSD:ES123659.1
                     ,INSD:BE527637.1,INSD:EL046317.1,INSD:DR193662.1,INSD:EH93
                     5998.1,INSD:BP560445.2,INSD:EL005400.1,INSD:EL229493.1,INS
                     D:AV566443.1,INSD:BE530310.1,INSD:EL034842.1,INSD:EL236661
                     .1,INSD:ES044006.1,INSD:EL191345.1,INSD:AV823847.1,INSD:AV
                     521122.1,INSD:EL012769.1,INSD:EL023781.1,INSD:BP839281.1,I
                     NSD:DR231312.1,INSD:DR193502.1,INSD:EL228430.1,INSD:DR1934
                     81.1,INSD:DR193593.1,INSD:EL291720.1,INSD:ES207245.1,INSD:
                     EH964903.1,INSD:EL286662.1,INSD:EL288949.1,INSD:EL060813.1
                     ,INSD:EH822874.1,INSD:DR193499.1,INSD:EH815233.1,INSD:EL32
                     1250.1,INSD:DR229622.1,INSD:EH977711.1,INSD:ES101624.1,INS
                     D:EL146348.1,INSD:EL210571.1,INSD:CB074229.1,INSD:EL297912
                     .1,INSD:ES156788.1,INSD:AV534452.1,INSD:CB257190.1,INSD:DR
                     231311.1,INSD:ES165811.1,INSD:EL235727.1,INSD:EL269186.1,I
                     NSD:EL132474.1,INSD:EL049636.1,INSD:EL160590.1,INSD:BP8603
                     02.1,INSD:EL156377.1,INSD:EH835469.1,INSD:AV790218.1,INSD:
                     EL997381.1,INSD:DR193534.1,INSD:BP653511.1,INSD:EL202810.1
                     ,INSD:EH837918.1,INSD:BP819687.1,INSD:DR193623.1,INSD:BP81
                     2271.1,INSD:EL141232.1,INSD:EH986701.1,INSD:EH941778.1,INS
                     D:EL140071.1,INSD:ES185668.1,INSD:EL086034.1,INSD:BP824865
                     .1,INSD:EH887954.1,INSD:EH981309.1,INSD:EH878162.1,INSD:CB
                     256772.1,INSD:EL085112.1,INSD:EL009632.1,INSD:EL241597.1,I
                     NSD:ES064253.1,INSD:CB263273.1,INSD:EL052343.1,INSD:BP5604
                     67.2,INSD:EL111973.1,INSD:EH960431.1,INSD:EL304377.1,INSD:
                     EH976002.1,INSD:ES073553.1,INSD:DR263720.1,INSD:EL224474.1
                     ,INSD:EL052309.1,INSD:EH860178.1,INSD:EH951725.1,INSD:AV80
                     9124.1,INSD:AV831283.1,INSD:EL039108.1,INSD:EH805798.1,INS
                     D:EL214396.1,INSD:EH912041.1,INSD:ES039256.1,INSD:BP845495
                     .1,INSD:EL155467.1,INSD:EL289148.1,INSD:EH862616.1,INSD:BP
                     665254.1,INSD:BP847489.1,INSD:EL069338.1,INSD:EH939156.1,I
                     NSD:EL317532.1,INSD:EL231790.1,INSD:DR243948.1,INSD:EH8890
                     49.1,INSD:EH862536.1,INSD:EH895921.1,INSD:EL096918.1,INSD:
                     EL201855.1,INSD:EH943334.1,INSD:BP655877.1,INSD:EL214118.1
                     ,INSD:EL076828.1,INSD:EL000746.1,INSD:EL168035.1,INSD:EL02
                     2062.1,INSD:EH803703.1,INSD:EL174345.1,INSD:EL034604.1,INS
                     D:EL999755.1,INSD:EL011775.1,INSD:EL201374.1,INSD:EL317754
                     .1,INSD:EL187861.1,INSD:BE526887.1,INSD:ES213341.1,INSD:ES
                     100739.1,INSD:DR229641.1,INSD:EL242264.1,INSD:EH795883.1,I
                     NSD:EL254798.1,INSD:EL103859.1,INSD:DR193463.1,INSD:EL0728
                     98.1,INSD:BP640206.1,INSD:EH939017.1,INSD:EH953779.1,INSD:
                     BP829255.1,INSD:DR193538.1,INSD:EL193657.1,INSD:EL194404.1
                     ,INSD:EL106376.1,INSD:EH835603.1,INSD:EH934869.1,INSD:AV80
                     6920.1,INSD:BU635401.1,INSD:EL291624.1,INSD:BP586415.1,INS
                     D:BP845266.1,INSD:DR229629.1,INSD:EL115369.1,INSD:EH910005
                     .1,INSD:DR193565.1,INSD:EL203815.1,INSD:EH962444.1,INSD:EL
                     168098.1,INSD:EH972183.1,INSD:DR193664.1,INSD:BP667076.1,I
                     NSD:AV520637.1,INSD:EH897665.1,INSD:EL232052.1,INSD:ES1074
                     95.1,INSD:ES018681.1,INSD:EH987401.1,INSD:DR193660.1,INSD:
                     EL010328.1,INSD:DR229631.1,INSD:DR193579.1,INSD:EH852542.1
                     ,INSD:EG491585.1,INSD:EL053373.1,INSD:BP592983.1,INSD:BP59
                     5419.1,INSD:BP823182.1,INSD:EH990461.1,INSD:EH903269.1,INS
                     D:DR193485.1,INSD:EL065550.1,INSD:EH958378.1,INSD:EH826284
                     .1,INSD:EL086820.1,INSD:ES121254.1,INSD:AV798616.1,INSD:EL
                     056337.1,INSD:BP854441.1,INSD:EL169607.1,INSD:EL233166.1,I
                     NSD:T42991.1,INSD:EL115635.1,INSD:EL107849.1,INSD:AV531202
                     .1,INSD:AV781750.1,INSD:EL308900.1,INSD:BE528881.1,INSD:EL
                     191785.1,INSD:AV809163.1,INSD:EL338356.1,INSD:BP592002.1,I
                     NSD:EL237995.1,INSD:EH803345.1,INSD:EH867236.1,INSD:ES1744
                     35.1,INSD:EL001706.1,INSD:EH855196.1,INSD:AV521873.1,INSD:
                     EH938825.1,INSD:EL284847.1,INSD:AA712708.1,INSD:DR382317.1
                     ,INSD:DR304611.1,INSD:EL112903.1,INSD:BP650297.1,INSD:EL14
                     1686.1,INSD:EL146224.1,INSD:BP628434.1,INSD:EL095032.1,INS
                     D:EL008645.1,INSD:DR229635.1,INSD:EH831116.1,INSD:CK119948
                     .1,INSD:BP842110.1,INSD:EL111333.1,INSD:N38531.1,INSD:EL28
                     9516.1,INSD:ES169943.1,INSD:EL162696.1,INSD:EH950020.1,INS
                     D:BP843613.1,INSD:T45923.1,INSD:CB259254.1,INSD:EH848728.1
                     ,INSD:BP645071.1,INSD:EL031913.1,INSD:EL305935.1,INSD:EL30
                     2324.1,INSD:AV781385.1,INSD:BP593801.1,INSD:AV807405.1,INS
                     D:EH825375.1,INSD:ES028850.1,INSD:ES144901.1,INSD:EL979338
                     .1,INSD:EH842044.1,INSD:EL076432.1,INSD:EL037345.1,INSD:DR
                     193632.1,INSD:DR193482.1,INSD:EH992466.1,INSD:DR193580.1,I
                     NSD:EL151394.1,INSD:EH918727.1,INSD:DR229640.1,INSD:EH9569
                     85.1,INSD:AV521638.1,INSD:EL003479.1,INSD:AV522329.1,INSD:
                     EH851223.1,INSD:EL192312.1,INSD:EL254474.1,INSD:BP661083.1
                     ,INSD:AV781513.1,INSD:BP631275.1,INSD:DR286810.1,INSD:EH98
                     5843.1,INSD:EL298941.1,INSD:BP657252.1,INSD:EL232780.1,INS
                     D:ES051313.1,INSD:EG455620.1,INSD:EH980601.1,INSD:EH987699
                     .1,INSD:EL297222.1,INSD:EH892091.1,INSD:EH833401.1,INSD:BP
                     652820.1,INSD:BP855749.1,INSD:EL275359.1,INSD:DR286777.1,I
                     NSD:EH838059.1,INSD:EL290632.1,INSD:ES213828.1,INSD:AV5208
                     33.1,INSD:EL140845.1,INSD:EL024351.1,INSD:EL013254.1,INSD:
                     BP639960.1,INSD:BP864736.1,INSD:EL058804.1,INSD:EL202456.1
                     ,INSD:EL293689.1,INSD:ES098260.1,INSD:EH935704.1,INSD:DR37
                     2045.1,INSD:EH803565.1,INSD:EH866436.1,INSD:AV781499.1,INS
                     D:EL983990.1,INSD:EL103803.1,INSD:EH853865.1,INSD:EL022733
                     .1,INSD:EH802952.1,INSD:EL259968.1,INSD:T04737.1,INSD:EL25
                     7440.1,INSD:EH861260.1,INSD:EH982953.1,INSD:BP846901.1,INS
                     D:EL154521.1,INSD:EH938908.1,INSD:DR229633.1,INSD:EH992854
                     .1,INSD:AV521334.1,INSD:EL073753.1,INSD:EH903594.1,INSD:EL
                     078257.1,INSD:BP786051.1,INSD:EL172943.1,INSD:EL088515.1,I
                     NSD:EH812414.1,INSD:DR193619.1,INSD:ES028235.1,INSD:ES1222
                     22.1,INSD:EL230409.1,INSD:BP670052.1,INSD:DR286797.1,INSD:
                     BP590002.1,INSD:EL121508.1,INSD:EH869728.1,INSD:EL244445.1
                     ,INSD:EL317926.1,INSD:BP589374.1,INSD:EL100216.1,INSD:AV52
                     7468.1,INSD:ES197879.1,INSD:AV520442.1,INSD:EL001829.1,INS
                     D:EH963427.1,INSD:EH929148.1,INSD:AV520693.1,INSD:EH968592
                     .1,INSD:EH928348.1,INSD:EL199207.1,INSD:EH973692.1,INSD:EH
                     940744.1,INSD:EH870425.1,INSD:ES065306.1,INSD:EL256725.1,I
                     NSD:EG496717.1,INSD:EL229122.1,INSD:EL139136.1,INSD:EL0578
                     61.1,INSD:EG491574.1,INSD:EH853638.1,INSD:EH927162.1,INSD:
                     EL088930.1,INSD:ES023945.1,INSD:EH916986.1,INSD:EH836574.1
                     ,INSD:EL283454.1,INSD:EL989169.1,INSD:EL226936.1,INSD:EL10
                     5105.1,INSD:EH824457.1,INSD:EL223978.1,INSD:BP856728.1,INS
                     D:EH807712.1,INSD:BP639545.1,INSD:ES073436.1,INSD:EL145841
                     .1,INSD:EL225879.1,INSD:DR193477.1,INSD:EG448611.1,INSD:EL
                     274037.1,INSD:EL127481.1,INSD:EH795595.1,INSD:AV520272.1,I
                     NSD:BP651006.1,INSD:EL113767.1,INSD:AV521607.1,INSD:EL2244
                     98.1,INSD:EL101857.1,INSD:EL157232.1,INSD:DR229624.1,INSD:
                     EH869876.1,INSD:EL209785.1,INSD:AV531184.1,INSD:EH993265.1
                     ,INSD:BP632011.1,INSD:EH846029.1,INSD:EL019745.1,INSD:EL11
                     2102.1,INSD:EL326168.1,INSD:DR286799.1,INSD:EL032326.1,INS
                     D:EH977841.1,INSD:CA781723.1,INSD:EH888588.1,INSD:ES094088
                     .1,INSD:DR193602.1,INSD:ES086539.1,INSD:AV521674.1,INSD:EH
                     827138.1,INSD:EL324886.1,INSD:ES206095.1,INSD:CK119718.1,I
                     NSD:EH887857.1,INSD:EH953043.1,INSD:EL329654.1,INSD:EH8842
                     27.1,INSD:EL298052.1,INSD:BP596751.1,INSD:EL024746.1,INSD:
                     EL279709.1,INSD:BP835445.1,INSD:BP836721.1,INSD:ES133398.1
                     ,INSD:EL323450.1,INSD:BP662482.1,INSD:EH965745.1,INSD:EH97
                     5394.1,INSD:BP863692.1,INSD:EL178832.1,INSD:AV539388.1,INS
                     D:AV787124.1,INSD:EL299838.1,INSD:EH834427.1,INSD:EL174724
                     .1,INSD:EL260705.1,INSD:EH811406.1,INSD:ES024984.1,INSD:EL
                     292682.1,INSD:EH825877.1,INSD:BP832409.1,INSD:EH817529.1,I
                     NSD:EL176640.1,INSD:EL165637.1,INSD:ES123354.1,INSD:ES0773
                     26.1,INSD:DR229634.1,INSD:DR304617.1,INSD:ES021382.1,INSD:
                     DR286798.1,INSD:EH876725.1,INSD:EL133640.1,INSD:AA713143.1
                     ,INSD:EH901081.1,INSD:EL066930.1,INSD:EL326275.1,INSD:ES13
                     3121.1,INSD:EL133632.1,INSD:EH868999.1,INSD:EH945785.1,INS
                     D:ES107559.1,INSD:DR286819.1,INSD:BP651033.1,INSD:BP821314
                     .1,INSD:EH870647.1,INSD:CB257792.1,INSD:AV786340.1,INSD:BE
                     523945.1,INSD:DR286812.1,INSD:DR193522.1,INSD:DR193550.1,I
                     NSD:EL096224.1,INSD:AV564452.1,INSD:EH989968.1,INSD:ES0021
                     30.1,INSD:EL097589.1,INSD:EL139351.1,INSD:EH828663.1,INSD:
                     AV526443.1,INSD:EL293529.1,INSD:BP668779.1,INSD:EL087514.1
                     ,INSD:EH843483.1,INSD:EH875974.1,INSD:EL315422.1,INSD:BP86
                     8417.1,INSD:DR193453.1,INSD:EH919862.1,INSD:EH865186.1,INS
                     D:EH988810.1,INSD:EH823799.1,INSD:EL051330.1,INSD:EH975902
                     .1,INSD:DR193480.1,INSD:EH840788.1,INSD:BP661306.1,INSD:EL
                     092681.1,INSD:EL326908.1,INSD:EL024029.1,INSD:EL990245.1,I
                     NSD:EL154717.1,INSD:EH931370.1,INSD:ES197112.1,INSD:ES1813
                     72.1,INSD:EL146438.1,INSD:AV531630.1,INSD:BP667891.1,INSD:
                     EL000383.1,INSD:EL234988.1,INSD:AV808488.1,INSD:EL102596.1
                     ,INSD:EL191323.1,INSD:EH809990.1,INSD:DR286793.1,INSD:T042
                     30.1,INSD:DR193529.1,INSD:DR286783.1,INSD:EH849624.1,INSD:
                     EL048059.1,INSD:DR286779.1,INSD:EH830478.1,INSD:EH850417.1
                     ,INSD:EL202626.1,INSD:EL046114.1,INSD:EL336752.1,INSD:EH93
                     4291.1,INSD:DR243949.1,INSD:ES210758.1,INSD:BP647163.1,INS
                     D:EL228301.1,INSD:BP651947.1,INSD:BP853319.2,INSD:EL244275
                     .1,INSD:DR286785.1,INSD:EL192317.1,INSD:EH932090.1,INSD:EL
                     059125.1,INSD:EH877205.1,INSD:EL063548.1,INSD:DR286814.1,I
                     NSD:EL175748.1,INSD:EL014613.1,INSD:EL238026.1,INSD:EL3060
                     47.1,INSD:EL310381.1,INSD:BP639355.1,INSD:EL248855.1,INSD:
                     EL139999.1,INSD:BP590654.1,INSD:EL108530.1,INSD:CB264013.1
                     ,INSD:BP863301.1,INSD:EL067721.1,INSD:BP652543.1,INSD:EL97
                     9585.1,INSD:BP861339.2,INSD:EL030982.1,INSD:AV784882.1,INS
                     D:EL111889.1,INSD:EL988075.1,INSD:AV528067.1,INSD:ES029936
                     .1,INSD:AV531080.1,INSD:EL161065.1,INSD:AV811563.1,INSD:EL
                     117410.1,INSD:EH925757.1,INSD:EL118287.1,INSD:EL058896.1,I
                     NSD:AV525381.1,INSD:EH949557.1,INSD:EL236533.1,INSD:AV8094
                     28.1,INSD:EH950081.1,INSD:EL323896.1,INSD:ES046176.1,INSD:
                     EH800729.1,INSD:AV527814.1,INSD:EL195819.1,INSD:EL014717.1
                     ,INSD:EL093574.1,INSD:EL044990.1,INSD:EH984516.1,INSD:EL03
                     7365.1,INSD:EH825331.1,INSD:EH823885.1,INSD:EL223708.1,INS
                     D:ES121178.1,INSD:EL333904.1,INSD:CB262652.1,INSD:EH921703
                     .1,INSD:DR229618.1,INSD:EL227954.1,INSD:EL081177.1,INSD:EL
                     074748.1,INSD:AV808664.1,INSD:EL178758.1,INSD:EL155317.1,I
                     NSD:DR193617.1,INSD:EL229558.1,INSD:CA781976.1,INSD:AV5333
                     27.1,INSD:EL054879.1,INSD:EL063133.1,INSD:BP634309.1,INSD:
                     BP843017.1,INSD:EL180268.1,INSD:EL052991.1,INSD:EL252396.1
                     ,INSD:EL331284.1,INSD:ES016631.1,INSD:ES136161.1,INSD:EL20
                     3746.1,INSD:EL334910.1,INSD:EL306534.1,INSD:ES134862.1,INS
                     D:EH947707.1,INSD:EL158250.1,INSD:EL054421.1,INSD:EH919101
                     .1,INSD:AV521017.1,INSD:AA657320.1,INSD:EH798178.1,INSD:ES
                     098019.1,INSD:EL289556.1,INSD:BP592550.1,INSD:BP857814.1,I
                     NSD:BP855556.1,INSD:EL303790.1,INSD:DR193674.1,INSD:EH8700
                     59.1,INSD:EL131951.1,INSD:BP652271.1,INSD:EH960173.1,INSD:
                     EL267970.1,INSD:DR229620.1,INSD:AV519545.1,INSD:EL001547.1
                     ,INSD:EL143424.1,INSD:DR229638.1,INSD:EL240240.1,INSD:EL27
                     1810.1,INSD:EL243946.1,INSD:BP833179.1,INSD:EL022560.1,INS
                     D:EL116919.1,INSD:EL144315.1,INSD:EL220600.1,INSD:EH817016
                     .1,INSD:EH978679.1,INSD:EL340751.1,INSD:EL139394.1,INSD:EL
                     263559.1,INSD:ES216133.1,INSD:DR286801.1,INSD:AV807997.1,I
                     NSD:EL206846.1,INSD:EL018697.1,INSD:BP596812.1,INSD:EH8850
                     85.1,INSD:EL039606.1,INSD:DR286804.1,INSD:EH994081.1,INSD:
                     ES124589.1,INSD:DR193575.1,INSD:EH890627.1,INSD:ES089637.1
                     ,INSD:EL023614.1,INSD:EL261120.1,INSD:EH891380.1,INSD:EL02
                     7246.1,INSD:EL338109.1,INSD:BE522143.1,INSD:EL255613.1,INS
                     D:EL315761.1,INSD:BP662271.1,INSD:EL325906.1,INSD:EL100605
                     .1,INSD:EG496732.1,INSD:AV784913.1,INSD:EH932241.1,INSD:BP
                     825185.1,INSD:EL086433.1,INSD:EL228125.1,INSD:AV787453.1,I
                     NSD:DR193626.1,INSD:EL172746.1,INSD:EH933381.1,INSD:EL3078
                     42.1,INSD:ES096979.1,INSD:EL087181.1,INSD:DR193657.1,INSD:
                     CB256771.1,INSD:EH814777.1,INSD:DR286802.1,INSD:EL230042.1
                     ,INSD:EL249094.1,INSD:BP843941.1,INSD:EL146946.1,INSD:EL13
                     0834.1,INSD:BP815050.1,INSD:DR193613.1,INSD:ES082644.1,INS
                     D:EL054853.1,INSD:ES102979.1,INSD:EL029646.1,INSD:EH936819
                     .1,INSD:AV521416.1,INSD:BP587020.1,INSD:EH808704.1,INSD:BP
                     671406.1,INSD:EL275025.1,INSD:AV520282.1,INSD:EL006079.1,I
                     NSD:ES089842.1,INSD:DR193574.1,INSD:EL205176.1,INSD:EL2112
                     47.1,INSD:EL214863.1,INSD:EH984443.1,INSD:ES175915.1,INSD:
                     AV533319.1,INSD:EL104006.1,INSD:BP642054.1,INSD:T04019.1,I
                     NSD:EH799286.1,INSD:EH959098.1,INSD:EH915503.1,INSD:DR3823
                     88.1,INSD:EH826115.1,INSD:BP560534.2,INSD:EL275540.1,INSD:
                     EL279792.1,INSD:EH862797.1,INSD:BP863732.1,INSD:BP795976.1
                     ,INSD:EL256811.1,INSD:BP853255.1,INSD:EL036578.1,INSD:T438
                     42.1,INSD:EH840455.1,INSD:EH868067.1,INSD:ES146816.1,INSD:
                     EL136518.1,INSD:EH817442.1,INSD:BP586654.1,INSD:ES200740.1
                     ,INSD:EL106059.1,INSD:EG501333.1,INSD:EH902147.1,INSD:EL33
                     7680.1,INSD:ES168713.1,INSD:EL139855.1,INSD:EL250716.1,INS
                     D:EL100089.1,INSD:EL144043.1,INSD:EH991640.1,INSD:EH884607
                     .1,INSD:EL136684.1,INSD:EL224279.1,INSD:EL288258.1,INSD:EH
                     862456.1,INSD:EL188008.1,INSD:EL172254.1,INSD:EH845082.1,I
                     NSD:EH908224.1,INSD:EH879227.1,INSD:EH919649.1,INSD:EH9098
                     94.1,INSD:DR286796.1,INSD:EL242590.1,INSD:EL223449.1,INSD:
                     ES038113.1,INSD:EL184669.1,INSD:EL115159.1,INSD:EL137303.1
                     ,INSD:EL074279.1,INSD:EL009779.1,INSD:EL062424.1,INSD:EL18
                     9812.1,INSD:EH980878.1,INSD:EL289839.1,INSD:ES173407.1,INS
                     D:EH858640.1,INSD:DR193639.1,INSD:AV807471.1,INSD:EL255059
                     .1,INSD:EL253599.1,INSD:BP587766.1,INSD:EH975466.1,INSD:AV
                     817821.1,INSD:EH926708.1,INSD:EL267326.1,INSD:EL066485.1,I
                     NSD:EL010774.1,INSD:EL132994.1,INSD:EL072398.1,INSD:EH8817
                     30.1,INSD:EL101394.1,INSD:EL040119.1,INSD:EL008973.1,INSD:
                     EH909734.1,INSD:ES197717.1,INSD:DR193607.1,INSD:CB260982.1
                     ,INSD:EL034024.1,INSD:EL239867.1,INSD:EL148710.1,INSD:DR19
                     3612.1,INSD:EH869691.1,INSD:ES197187.1,INSD:EG455611.1,INS
                     D:EL058372.1,INSD:EL977804.1,INSD:BP661055.1,INSD:EL046466
                     .1,INSD:EL296569.1,INSD:EH910561.1,INSD:BP660770.1,INSD:ES
                     098255.1,INSD:EH818824.1,INSD:EH947902.1,INSD:BP837256.1,I
                     NSD:EL106077.1,INSD:DR193618.1,INSD:EL025798.1,INSD:ES0437
                     25.1,INSD:EH860980.1,INSD:EL245689.1,INSD:EH846645.1,INSD:
                     ES195122.1,INSD:BP647390.1,INSD:EH836061.1,INSD:EL115094.1
                     ,INSD:EL028258.1,INSD:EL137021.1,INSD:DR229642.1,INSD:EL13
                     6300.1,INSD:EL060889.1,INSD:DR193641.1,INSD:BP561116.3,INS
                     D:DR229630.1,INSD:EL984183.1,INSD:EH831404.1,INSD:EL243345
                     .1,INSD:EH990901.1,INSD:EL335027.1,INSD:ES181548.1,INSD:EG
                     496714.1,INSD:EL026683.1,INSD:EL071766.1,INSD:EL159841.1,I
                     NSD:EL142978.1,INSD:EH829431.1,INSD:EH932761.1,INSD:EH9494
                     69.1,INSD:EL329338.1,INSD:EH846805.1,INSD:DR193686.1,INSD:
                     AV801821.1,INSD:EH906322.1,INSD:EL258989.1,INSD:EH929729.1
                     ,INSD:EL969677.1,INSD:BP821751.1,INSD:EL194975.1,INSD:DR30
                     4610.1,INSD:EL207435.1,INSD:ES100740.1,INSD:BP843039.1,INS
                     D:EL177845.1,INSD:EL219866.1,INSD:EL312176.1,INSD:EH835454
                     .1,INSD:EH825323.1,INSD:EH935038.1,INSD:BP588992.1,INSD:EL
                     088766.1,INSD:EH984644.1,INSD:ES032899.1,INSD:BP826262.1,I
                     NSD:EL251150.1,INSD:EL004291.1,INSD:EL229922.1,INSD:EL0759
                     86.1,INSD:EL167163.1,INSD:DR193524.1,INSD:EL301005.1,INSD:
                     EL065383.1,INSD:EL269631.1,INSD:BP593864.1,INSD:BP849740.1
                     ,INSD:DR193516.1,INSD:AV520735.1,INSD:EH993627.1,INSD:EH98
                     4523.1,INSD:ES172471.1,INSD:EL181608.1,INSD:CB261715.1,INS
                     D:DR304614.1,INSD:BP651842.1,INSD:ES208920.1,INSD:EH878102
                     .1,INSD:EL135805.1,INSD:EG526636.1,INSD:DR286806.1,INSD:EH
                     849936.1,INSD:AV785011.1,INSD:EH936072.1,INSD:EL223421.1,I
                     NSD:EH948334.1,INSD:EG496737.1,INSD:DR286807.1,INSD:EH9543
                     78.1,INSD:EL147618.1,INSD:AV784994.1,INSD:EH941958.1,INSD:
                     EH841499.1,INSD:EH818201.1,INSD:AA598103.1,INSD:EL267525.1
                     ,INSD:EL231480.1,INSD:EG455629.1,INSD:EH956369.1,INSD:DR19
                     3608.1,INSD:EL189846.1,INSD:EL300387.1,INSD:EH797129.1,INS
                     D:EH981973.1,INSD:EH974404.1,INSD:BP813695.1,INSD:EL212331
                     .1,INSD:EL032200.1,INSD:EH909169.1,INSD:EL122888.1,INSD:EL
                     230698.1,INSD:EL303343.1,INSD:CB256956.1,INSD:EL054557.1,I
                     NSD:BP849032.1,INSD:EH960598.1,INSD:EL039061.1,INSD:AV7900
                     20.1,INSD:EL125304.1,INSD:BP654023.1,INSD:EH833197.1,INSD:
                     EL220200.1,INSD:EH838069.1,INSD:DR193627.1,INSD:EH822948.1
                     ,INSD:EH809453.1,INSD:EH931713.1,INSD:EL129300.1,INSD:ES05
                     5831.1,INSD:EH873865.1,INSD:EL234459.1,INSD:EL276672.1,INS
                     D:ES038804.1,INSD:EL143195.1,INSD:EH860904.1,INSD:ES117625
                     .1,INSD:EL124981.1,INSD:EL199917.1,INSD:EL202555.1,INSD:EL
                     049901.1,INSD:EH870868.1,INSD:ES040355.1,INSD:ES001157.1,I
                     NSD:DR286800.1,INSD:BP816048.1,INSD:EH840990.1,INSD:EL2030
                     94.1,INSD:EL201115.1,INSD:EH924452.1,INSD:BP842115.1,INSD:
                     EH979551.1,INSD:EH928631.1,INSD:EL030722.1,INSD:BP868333.1
                     ,INSD:BE039010.1,INSD:EH843412.1,INSD:BP863743.1,INSD:EL02
                     4778.1,INSD:EH981718.1,INSD:EL043747.1,INSD:EL015415.1,INS
                     D:EL013722.1,INSD:BP862312.1,INSD:EH930373.1,INSD:EL291897
                     .1,INSD:AV521105.1,INSD:DR193512.1,INSD:BP561102.2,INSD:DR
                     286784.1,INSD:BP658724.1,INSD:EL005138.1,INSD:EH815064.1,I
                     NSD:EL189721.1,INSD:EH942827.1,INSD:DR193536.1,INSD:DR2868
                     03.1,INSD:EL039413.1,INSD:EL034153.1,INSD:EL174957.1,INSD:
                     ES017712.1,INSD:EH885595.1,INSD:EH924351.1,INSD:EH842843.1
                     ,INSD:CB264603.1,INSD:EL268526.1,INSD:EH798737.1,INSD:EH91
                     9393.1,INSD:BP827304.1,INSD:EL139392.1,INSD:EH879394.1,INS
                     D:DR286781.1,INSD:EL336222.1,INSD:EL147918.1,INSD:BP654120
                     .1,INSD:DR229627.1,INSD:EH891984.1,INSD:AV528107.1,INSD:EL
                     039136.1,INSD:BP597707.1,INSD:EL186720.1,INSD:BP860055.1,I
                     NSD:BP665065.1,INSD:EL126924.1,INSD:BP826197.1,INSD:AV5624
                     67.1,INSD:EL259007.1,INSD:CF774146.1,INSD:EL257007.1,INSD:
                     EL112251.1,INSD:EL094637.1,INSD:DR286817.1,INSD:AV807914.1
                     ,INSD:EL238114.1,INSD:EL292866.1,INSD:EL046346.1,INSD:EL05
                     5903.1,INSD:BP841419.1,INSD:EL266382.1,INSD:BP642724.1,INS
                     D:AV790006.1,INSD:BE521892.1,INSD:EL181230.1,INSD:ES184627
                     .1,INSD:EH861681.1,INSD:EL328378.1,INSD:ES061617.1,INSD:EH
                     867265.1,INSD:EL176570.1,INSD:EH876196.1,INSD:EH912414.1,I
                     NSD:BP596049.1,INSD:EL066059.1,INSD:EL054379.1,INSD:AV5306
                     54.1,INSD:EL101190.1,INSD:ES011179.1,INSD:BP653614.1,INSD:
                     EL149028.1,INSD:DR229626.1,INSD:DR193661.1,INSD:AA720057.1
                     ,INSD:EL195900.1,INSD:BP818061.1,INSD:BP832528.1,INSD:EH79
                     7761.1,INSD:EL244618.1,INSD:ES120883.1,INSD:EL318852.1,INS
                     D:EH817354.1,INSD:EH922142.1,INSD:EL266811.1,INSD:EL204903
                     .1,INSD:EL195133.1,INSD:EL141971.1,INSD:EL194613.1,INSD:EL
                     008325.1,INSD:AV808541.1,INSD:ES204473.1,INSD:ES129011.1,I
                     NSD:EH993268.1,INSD:EL039713.1,INSD:AV520713.1,INSD:EH9177
                     98.1,INSD:EL078748.1,INSD:EL286551.1,INSD:EL973339.1,INSD:
                     EH845382.1,INSD:BE522551.1,INSD:AV526071.1,INSD:BP594195.1
                     ,INSD:DR286791.1,INSD:EL072058.1,INSD:DR193605.1,INSD:DR30
                     4615.1,INSD:EH949736.1,INSD:DR193656.1,INSD:EH898778.1,INS
                     D:EL252721.1,INSD:EL256614.1,INSD:EL289666.1,INSD:BP657899
                     .1,INSD:BP854830.1,INSD:EL124742.1,INSD:EL060241.1,INSD:BP
                     639436.1,INSD:EH795510.1,INSD:EH949871.1,INSD:EL265177.1,I
                     NSD:BP815754.1,INSD:DR286778.1,INSD:EG501332.1,INSD:EH8022
                     22.1,INSD:DR229625.1,INSD:EH876517.1,INSD:AV565923.1,INSD:
                     EL320502.1,INSD:AV819265.1,INSD:EL303237.1,INSD:EH887315.1
                     ,INSD:EL242948.1,INSD:EL132823.1,INSD:ES054492.1,INSD:ES11
                     9577.1,INSD:DR286809.1,INSD:ES141072.1,INSD:BP636695.1,INS
                     D:EL140044.1,INSD:BP594449.1,INSD:EL081033.1,INSD:EH971728
                     .1,INSD:EL254101.1,INSD:EL334309.1,INSD:EH956938.1,INSD:EL
                     295583.1,INSD:EH844900.1,INSD:EH885245.1,INSD:EH850409.1,I
                     NSD:BE038832.1,INSD:ES212670.1,INSD:BP638502.1,INSD:EL3416
                     81.1,INSD:EH922265.1,INSD:CB263055.1,INSD:DR229623.1,INSD:
                     EH913898.1,INSD:EL044917.1,INSD:EL024311.1,INSD:EL999664.1
                     ,INSD:EL232107.1,INSD:EL189550.1,INSD:EL297781.1,INSD:EH82
                     0843.1,INSD:BP593622.1,INSD:EH865742.1,INSD:AV527792.1,INS
                     D:EL213991.1,INSD:EL336792.1,INSD:BP657560.1,INSD:AV560041
                     .1,INSD:EH885654.1,INSD:EL263434.1,INSD:AV829947.1,INSD:EH
                     902323.1,INSD:BE521893.1,INSD:AV520935.1,INSD:EL151738.1,I
                     NSD:EL209350.1,INSD:AV527759.1,INSD:EH905897.1,INSD:ES0785
                     45.1,INSD:EL104956.1,INSD:EH968939.1,INSD:EL173590.1,INSD:
                     EL237302.1,INSD:CB256773.1,INSD:BE528093.1,INSD:EL156019.1
                     ,INSD:EL194117.1,INSD:EL106218.1,INSD:EH812568.1,INSD:EL17
                     1328.1,INSD:EL143412.1,INSD:EH949040.1,INSD:EL124413.1,INS
                     D:EL335190.1,INSD:EH870616.1,INSD:EL317218.1,INSD:EL245633
                     .1,INSD:EL275580.1,INSD:ES135718.1,INSD:EH839238.1,INSD:EL
                     274554.1,INSD:EL331350.1,INSD:EH940714.1,INSD:EL102187.1,I
                     NSD:AV526758.1,INSD:EL180230.1,INSD:EL107606.1,INSD:EH8163
                     21.1,INSD:ES160340.1,INSD:EL289029.1,INSD:DR274029.1,INSD:
                     EH977917.1,INSD:EL173584.1,INSD:EL170595.1,INSD:EL279079.1
                     ,INSD:EH821765.1,INSD:AV562648.1,INSD:ES114346.1,INSD:EL29
                     3144.1,INSD:EL282379.1,INSD:ES177008.1,INSD:BP666994.1,INS
                     D:EH929978.1,INSD:EG496716.1,INSD:EH843897.1,INSD:EH907368
                     .1,INSD:EL250029.1,INSD:EL032317.1,INSD:BP590447.1,INSD:EL
                     025141.1,INSD:BP835970.1,INSD:ES026964.1,INSD:EL215359.1,I
                     NSD:EL057084.1,INSD:EH990626.1,INSD:EG455631.1,INSD:EL1704
                     70.1,INSD:EH816240.1,INSD:AV527109.1,INSD:EL236418.1,INSD:
                     EL031408.1,INSD:BE524486.1,INSD:EH955113.1,INSD:ES204749.1
                     ,INSD:EL123655.1,INSD:BP824286.1,INSD:ES082237.1,INSD:EL13
                     0282.1,INSD:EL172296.1,INSD:EL024097.1,INSD:EL235208.1,INS
                     D:EH969269.1,INSD:EH975884.1,INSD:EL075447.1,INSD:EH932866
                     .1,INSD:EL011784.1,INSD:AV789726.1,INSD:EH957825.1,INSD:DR
                     193655.1,INSD:BP594672.1,INSD:ES213940.1,INSD:EH989175.1,I
                     NSD:DR304613.1,INSD:EL339905.1,INSD:EL168609.1,INSD:EL2933
                     10.1,INSD:EH947859.1,INSD:DR193527.1,INSD:ES170239.1,INSD:
                     EL196581.1,INSD:BP866644.1,INSD:EH907371.1,INSD:ES148279.1
                     ,INSD:BP587838.1,INSD:EH929373.1,INSD:EH964055.1,INSD:AV52
                     1137.1,INSD:AV520004.1,INSD:EL317467.1,INSD:AV788025.1,INS
                     D:BP814640.1,INSD:AV522283.1,INSD:DR229637.1,INSD:BP629216
                     .1,INSD:EL322715.1,INSD:EL171137.1,INSD:EL090703.1,INSD:EH
                     968659.1,INSD:BE522144.1,INSD:DR193591.1,INSD:ES117935.1,I
                     NSD:DR286816.1,INSD:ES136910.1,INSD:EL972163.1,INSD:BE5308
                     00.1,INSD:EH806050.1,INSD:AV532308.1,INSD:EL123548.1,INSD:
                     EH826530.1,INSD:EL195063.1,INSD:EH978507.1,INSD:EH859423.1
                     ,INSD:EL263805.1,INSD:AV531545.1,INSD:EL132234.1,INSD:EL33
                     7199.1,INSD:AA597315.1,INSD:EH863782.1,INSD:EL983405.1,INS
                     D:EL279167.1,INSD:EH940155.1,INSD:EL190470.1,INSD:ES011465
                     .1,INSD:EL205747.1,INSD:AV804092.1,INSD:BE522988.1,INSD:EH
                     984339.1,INSD:EL973831.1,INSD:EL234423.1,INSD:EL277665.1,I
                     NSD:EL266759.1,INSD:EH871229.1,INSD:EH856614.1,INSD:EL2637
                     06.1,INSD:EL099082.1,INSD:EL082288.1,INSD:EL058019.1,INSD:
                     EH961543.1,INSD:EL122275.1,INSD:DR286811.1,INSD:EH836743.1
                     ,INSD:DR193566.1,INSD:DR286790.1,INSD:EG496731.1,INSD:EL12
                     5038.1,INSD:AV797333.1,INSD:BP646166.1,INSD:BP847150.1,INS
                     D:EH898470.1,INSD:EL126163.1,INSD:DR229619.1,INSD:EL256294
                     .1,INSD:EH806363.1,INSD:EL076476.1,INSD:EH930979.1,INSD:EG
                     519363.1,INSD:EL325949.1,INSD:EG455612.1,INSD:EH834979.1,I
                     NSD:EL047757.1,INSD:EH977274.1,INSD:AV785757.1,INSD:EL1116
                     26.1,INSD:EH800344.1,INSD:EL335005.1,INSD:EG469289.1,INSD:
                     EH823597.1,INSD:BP665536.1,INSD:DR286795.1,INSD:AV781423.1
                     ,INSD:EH865517.1,INSD:BP590575.1,INSD:EL302012.1,INSD:EL29
                     6585.1,INSD:EL141381.1,INSD:EH839895.1,INSD:AV781698.1,INS
                     D:DR193491.1,INSD:BP863815.1,INSD:EL969803.1,INSD:ES184267
                     .1,INSD:EL225758.1,INSD:ES169530.1,INSD:EL029291.1,INSD:EL
                     111948.1,INSD:EL980014.1,INSD:EL007153.1,INSD:ES017431.1,I
                     NSD:ES163458.1,INSD:BP832577.1,INSD:EL100986.1,INSD:DR1935
                     49.1,INSD:BP830113.1,INSD:EH876657.1,INSD:EL016202.1,INSD:
                     EL185569.1,INSD:AV802708.1,INSD:EL094786.1,INSD:EH806655.1
                     ,INSD:EL249914.1,INSD:CB257222.1,INSD:EH947643.1,INSD:EL26
                     8743.1,INSD:BP593136.1,INSD:BP670190.1,INSD:DR193543.1,INS
                     D:EL281801.1,INSD:EH853956.1,INSD:DR193578.1,INSD:EH798081
                     .1,INSD:EL301401.1,INSD:EL248709.1,INSD:BP842925.1,INSD:EH
                     801053.1,INSD:EL300838.1,INSD:BP816402.1,INSD:EH930784.1,I
                     NSD:EL124834.1,INSD:EL125252.1,INSD:EL319248.1,INSD:CB2637
                     05.1,INSD:BP828651.1,INSD:AV799595.1,INSD:ES174816.1,INSD:
                     EL174205.1,INSD:EL266345.1,INSD:EL202262.1,INSD:EH868914.1
                     ,INSD:EL155787.1,INSD:ES151791.1,INSD:DR193455.1,INSD:EH97
                     2439.1,INSD:EL080257.1,INSD:EH945890.1,INSD:AV520013.1,INS
                     D:EH847762.1,INSD:EL035848.1,INSD:EH923115.1,INSD:DR286786
                     .1,INSD:EH843778.1,INSD:BU636103.1,INSD:EL071282.1,INSD:EH
                     799484.1,INSD:ES121574.1,INSD:EL277115.1,INSD:ES042455.1,I
                     NSD:EG455624.1,INSD:EL035319.1,INSD:DR229636.1,INSD:EL0287
                     56.1,INSD:EL044995.1,INSD:BP661400.1,INSD:EL247582.1,INSD:
                     BP663017.1,INSD:EL069959.1,INSD:EL295281.1,INSD:BP862513.1
                     ,INSD:EL321928.1,INSD:EG496715.1,INSD:EL277582.1,INSD:EL15
                     9607.1,INSD:EL132047.1,INSD:EG425574.1,INSD:EL121496.1,INS
                     D:ES205459.1,INSD:DR286815.1,INSD:EL285757.1,INSD:AV560472
                     .1,INSD:EL103748.1,INSD:EL048961.1,INSD:EL213562.1,INSD:BP
                     669709.1,INSD:EL217086.1,INSD:DR193450.1,INSD:EH860160.1,I
                     NSD:BP587384.1,INSD:AV559226.1,INSD:DR193625.1,INSD:EH8059
                     64.1,INSD:EH855729.1,INSD:T46693.1,INSD:AV522351.1,INSD:EH
                     838201.1,INSD:EL149921.1,INSD:EL115358.1,INSD:AV802041.1,I
                     NSD:AV521684.1,INSD:ES025799.1,INSD:EL225101.1,INSD:EL2430
                     30.1,INSD:EH802256.1,INSD:AA728461.1,INSD:EL158202.1,INSD:
                     EL017841.1,INSD:ES180733.1,INSD:EL234368.1,INSD:ES050799.1
                     ,INSD:EL213449.1,INSD:EL062220.1,INSD:AV786335.1,INSD:EL20
                     7737.1,INSD:EL216606.1,INSD:EL266121.1,INSD:EL247228.1,INS
                     D:BP645010.1,INSD:BP844767.1,INSD:EL294217.1,INSD:EG518370
                     .1,INSD:EL028180.1,INSD:BP828685.1,INSD:BP849840.1,INSD:DR
                     193539.1,INSD:EH836174.1,INSD:EH850894.1,INSD:EL152284.1,I
                     NSD:EH912404.1,INSD:EL185853.1,INSD:EH796237.1,INSD:EL3031
                     43.1,INSD:ES208689.1,INSD:ES024323.1,INSD:EL237312.1,INSD:
                     CA781223.1,INSD:EL058809.1,INSD:EL197302.1,INSD:DR193606.1
                     ,INSD:AV534363.1,INSD:DR382235.1,INSD:AV814590.1,INSD:EL31
                     6731.1,INSD:EL276088.1,INSD:BP822405.1,INSD:EL274488.1,INS
                     D:DR193493.1,INSD:EL280419.1,INSD:EL039614.1,INSD:EL034888
                     .1,INSD:EL270892.1,INSD:BP820500.1,INSD:AV531268.1,INSD:EL
                     329791.1,INSD:EL160044.1,INSD:EH847976.1,INSD:DR286782.1,I
                     NSD:ES088548.1,INSD:AV521903.1,INSD:DR229632.1,INSD:EL2599
                     88.1,INSD:EL270730.1,INSD:EH857732.1,INSD:EL989159.1,INSD:
                     EL241130.1,INSD:EL292522.1,INSD:EH818813.1,INSD:EL230596.1
                     ,INSD:ES059384.1,INSD:EH955012.1,INSD:EL171014.1,INSD:EH84
                     9466.1,INSD:EL141461.1,INSD:BP823441.1,INSD:DR286792.1,INS
                     D:EL081213.1,INSD:EH795422.1,INSD:EL066696.1,INSD:EL185091
                     .1,INSD:EL002790.1,INSD:ES063236.1,INSD:EL134716.1,INSD:BP
                     868282.1,INSD:EL294264.1,INSD:DR286818.1,INSD:CB261718.1,I
                     NSD:AV526045.1,INSD:EL968240.1,INSD:EH797056.1,INSD:EH8453
                     16.1,INSD:BP866274.1,INSD:EH798259.1,INSD:EL187665.1,INSD:
                     EL315043.1,INSD:EL259955.1,INSD:EL274633.1,INSD:EG518371.1
                     ,INSD:AV808913.1,INSD:EH959660.1,INSD:EH901512.1,INSD:EH89
                     6071.1,INSD:AV533559.1,INSD:EL252624.1,INSD:EL010011.1,INS
                     D:EH979603.1,INSD:ES034552.1,INSD:ES198114.1,INSD:EL319437
                     .1,INSD:DR229621.1,INSD:EL031928.1,INSD:DR286794.1,INSD:EL
                     123727.1,INSD:EH914319.1,INSD:EH799028.1,INSD:EL215785.1,I
                     NSD:DR286788.1,INSD:ES208061.1,INSD:EH956062.1,INSD:ES0456
                     79.1,INSD:EH856869.1,INSD:EL040465.1,INSD:EH885993.1,INSD:
                     EL060470.1,INSD:BP848008.1,INSD:AV814692.1,INSD:EL321229.1
                     ,INSD:DR286805.1,INSD:EL017405.1,INSD:EL028674.1,INSD:EH93
                     7471.1,INSD:BP639309.1,INSD:EL104913.1,INSD:BP842814.1,INS
                     D:DR286813.1,INSD:EL319768.1,INSD:DR193649.1,INSD:T22199.1
                     ,INSD:DR382370.1,INSD:EL164349.1,INSD:EL334101.1,INSD:EL06
                     5124.1,INSD:EH822716.1,INSD:ES203157.1,INSD:ES057136.1,INS
                     D:EL035261.1,INSD:EH803436.1,INSD:EL058199.1,INSD:AV815751
                     .1,INSD:EL052489.1,INSD:EL203759.1,INSD:EL044952.1,INSD:DR
                     193584.1,INSD:BP590272.1,INSD:EH801728.1,INSD:DR193668.1,I
                     NSD:EL036165.1,INSD:EH979422.1,INSD:EL112182.1,INSD:ES2034
                     11.1,INSD:EH859330.1,INSD:BP590645.1,INSD:DR193495.1,INSD:
                     EH935657.1,INSD:DR286787.1,INSD:EL313345.1,INSD:DR243950.1
                     ,INSD:ES179258.1,INSD:AV806639.1,INSD:EH921511.1,INSD:EH93
                     2803.1,INSD:EH951136.1,INSD:EL238870.1,INSD:AV564821.1,INS
                     D:ES163529.1,INSD:DR193599.1,INSD:DR229639.1,INSD:DR229628
                     .1,INSD:ES049166.1,INSD:EL124931.1,INSD:EL309874.1,INSD:EH
                     883358.1,INSD:EH971035.1,INSD:AV812893.1,INSD:EL258041.1,I
                     NSD:BP589254.1,INSD:EL057080.1,INSD:EL306519.1,INSD:ES1760
                     76.1,INSD:EH926436.1,INSD:EH952509.1,INSD:BU636352.1"
                     /inference="similar to RNA
                     sequence,mRNA:INSD:AY114594.1,INSD:AY065165.1"
                     /db_xref="TAIR:AT1G29910"
     misc_feature    1864..1867
                     /vntifkey="21"
                     /label=AATG
     primer          complement(1981..1998)
                     /label=JS837
     CDS             2094..3104
                     /vntifkey="4"
                     /label="Sm/Sp no DraIII"
     mutation        3071
                     /vntifkey="62"
                     /label="G to A"
ORIGIN
        1 CGCAGCGGTC GGGCTGAACG GGGGGTTCGT GCACACAGCC CAGCTTGGAG CGAACGACCT
       61 ACACCGAACT GAGATACCTA CAGCGTGAGC TATGAGAAAG CGCCACGCTT CCCGAAGGGA
      121 GAAAGGCGGA CAGGTATCCG GTAAGCGGCA GGGTCGGAAC AGGAGAGCGC ACGAGGGAGC
      181 TTCCAGGGGG AAACGCCTGG TATCTTTATA GTCCTGTCGG GTTTCGCCAC CTCTGACTTG
      241 AGCGTCGATT TTTGTGATGC TCGTCAGGGG GGCGGAGCCT ATGGAAAAAC GCCAGCAACG
      301 CGGCCTTTTT ACGGTTCCTG GCCTTTTGCT GGCCTTTTGC TCACATGTTC TTTCCTGCGT
      361 TATCCCCTGA TTCTGTGGAT AACCGTATTA CCGCCTTTGA GTGAGCTGAT ACCGCTCGCC
      421 GCAGCCGAAC GACCGAGCGC AGCGAGTCAG TGAGCGAGGA AGCGGAAGAG CGCCCAATAC
      481 GCAAACCGCC TCTCCCCGCG CGTTGGCCGA TTCATTAATC ACTCTGTGGT CTCAGGAGTC
      541 TGAAGCTCGT AACATTGGCT CATACGATAT CTGGATAACA ATATATCACA TTGCTCTGAT
      601 ACCATATTAA AATCACATCC ACGCATTGAA TGGACTGATC ATATATCTTA CATATTAGTT
      661 AAAATCCATT GTCGTGCGAG AGATTGCCTT CCGTGACATC CTCTGTGGAC CAGGTTCGCT
      721 TGTCACACTA GCTATAATTG GTGAACACAT GATAACATAT ATGTTTGGAG CATAGAAGAG
      781 CTAGCGCCTG TGTCATTGGT GTGTGGTATC GAAAGAACAA GAGAATAGAA CAGGAGAACA
      841 TGAATATAGC TAGGTTTATT CATTTTCACC CCAAAGCTTA GAAATTGCGT TCCAAAGAGT
      901 GGGTGAATTC ATGTGTGAGG GCAATTAGTG ATTGTAAAAA TAAAATTGTG TTTTGTAAAA
      961 AACTTTTACT GTCGAAATTA TTTAGGGTGA TGAAAAAATC AGTAAACTAC GAATGATAGC
     1021 TTAAAGAGTT TCTATCAAAG TGATTGAGGA ATAGTTTGTT GCAAATTAAA CCTCTAACAA
     1081 AATGTTTTCT GTTGTGGTTT TTCATCTCTA CAAATTTTGA ATTTTATGAT GAATTAGAAA
     1141 GATAGAATGA GTTACTTTAG ATTTTAAAAG GTTGTTCAAG TTTACAAAAC AGATTACTAG
     1201 AATCATGATT AAAAATTTAC AAGCTACATA TTGTCTAAAC CAATGATGTT GAACATACCA
     1261 GATGATAGTT TTTCAGTGTT TGAACAATCA ATTGGATAGT TTTTATGTTT CTGCAAAATA
     1321 TGCAAATAAT CAGTGTTTTT GAGTCTTTGC ATTTTGATTT AAAAGCAAAA ACAACTGAGT
     1381 TTCAAGGTTA AATTAATTAC ATTATTCATG AGATTTATCA GGTTAGTGGA TAAACTGACA
     1441 ATGGAATCAA TGTTATTGTA AATTGGTAGT GATGTTGGAC TTCTAATGTT ACTCTCTATG
     1501 ATGTTTCGGT CATCAATATC ACACTATCTT TACTTTTATT TAAAGGAAAG ATCACACAAA
     1561 TAAGTTATCT CTATTCAGAA CTATTAAGCT GCTTCCAAAA GACTTGCAAC ATGTGGACTC
     1621 GAAATGCTTT GGCTGCAATG AAAAAATCAT AGCAAAAGCT AGTGGACTAG AGACTGCCAC
     1681 ATAAGAATAG TAAACGTTAA AACCAAAATC TCAAAAATCC AATGAGTAAA GAGATATAGA
     1741 TTACTTCATA GATAACAAAC GTTACTCGCA ATTTTCCTAT ATAATCCAAC CCTACCTAAC
     1801 CATTTTCAAT CACTCTCACT CACAAGTTAG TCACCAAAAA AAAAAAAAAA CACAAAAAGT
     1861 TTCAATGTGA GACCACGAAG TGGCTCTTCA GTGGACGAAA GGGCCTCGTG ATACGCCTAT
     1921 TTTTATAGGT TAATGTCATG ATAATAATGG TTTCTTAGAC GTCAGGTGGC ACTTTTCGGG
     1981 GAAATGTGCG CGGAACCCCT ATTTGTTTAT TTTTCTAAAT ACATTCAAAT ATGTATCCGC
     2041 TCATGAGACA ATAACCCTGA TAAATGCTTC AATAATATTG AAAAAGGAAG AGTATGCGCT
     2101 CACGCAACTG GTCCAGAACC TTGACCGAAC GCAGCGGTGG TAACGGCGCA GTGGCGGTTT
     2161 TCATGGCTTG TTATGACTGT TTTTTTGGGG TACAGTCTAT GCCTCGGGCA TCCAAGCAGC
     2221 AAGCGCGTTA CGCCGTGGGT CGATGTTTGA TGTTATGGAG CAGCAACGAT GTTACGCAGC
     2281 AGGGCAGTCG CCCTAAAACA AAGTTAAACA TCATGAGGGA AGCGGTGATC GCCGAAGTAT
     2341 CGACTCAACT ATCAGAGGTA GTTGGCGTCA TCGAGCGCCA TCTCGAACCG ACGTTGCTGG
     2401 CCGTACATTT GTACGGCTCC GCAGTGGATG GCGGCCTGAA GCCACACAGC GATATTGATT
     2461 TGCTGGTTAC GGTGACCGTA AGGCTTGATG AAACAACGCG GCGAGCTTTG ATCAACGACC
     2521 TTTTGGAAAC TTCGGCTTCC CCTGGAGAGA GCGAGATTCT CCGCGCTGTA GAAGTCACCA
     2581 TTGTTGTGCA CGACGACATC ATTCCGTGGC GTTATCCAGC TAAGCGCGAA CTGCAATTTG
     2641 GAGAATGGCA GCGCAATGAC ATTCTTGCAG GTATCTTCGA GCCAGCCACG ATCGACATTG
     2701 ATCTGGCTAT CTTGCTGACA AAAGCAAGAG AACATAGCGT TGCCTTGGTA GGTCCAGCGG
     2761 CGGAGGAACT CTTTGATCCG GTTCCTGAAC AGGATCTATT TGAGGCGCTA AATGAAACCT
     2821 TAACGCTATG GAACTCGCCG CCCGACTGGG CTGGCGATGA GCGAAATGTA GTGCTTACGT
     2881 TGTCCCGCAT TTGGTACAGC GCAGTAACCG GCAAAATCGC GCCGAAGGAT GTCGCTGCCG
     2941 ACTGGGCAAT GGAGCGCCTG CCGGCCCAGT ATCAGCCCGT CATACTTGAA GCTAGACAGG
     3001 CTTATCTTGG ACAAGAAGAA GATCGCTTGG CCTCGCGCGC AGATCAGTTG GAAGAATTTG
     3061 TCCATTACGT AAAAGGCGAG ATCACCAAGG TAGTCGGCAA ATAACTGTCA GACCAAGTTT
     3121 ACTCATATAT ACTTTAGATT GATTTAAAAC TTCATTTTTA ATTTAAAAGG ATCTAGGTGA
     3181 AGATCCTTTT TGATAATCTC ATGACCAAAA TCCCTTAACG TGAGTTTTCG TTCCACTGAG
     3241 CGTCAGACCC CGTAGAAAAG ATCAAAGGAT CTTCTTGAGA TCCTTTTTTT CTGCGCGTAA
     3301 TCTGCTGCTT GCAAACAAAA AAACCACCGC TACCAGCGGT GGTTTGTTTG CCGGATCAAG
     3361 AGCTACCAAC TCTTTTTCCG AAGGTAACTG GCTTCAGCAG AGCGCAGATA CCAAATACTG
     3421 TCCTTCTAGT GTAGCCGTAG TTAGGCCACC ACTTCAAGAA CTCTGTAGCA CCGCCTACAT
     3481 ACCTCGCTCT GCTAATCCTG TTACCAGTGG CTGCTGCCAG TGGCGATAAG TCGTGTCTTA
     3541 CCGGGTTGGA CTCAAGACGA TAGTTACCGG ATAAGG
//
