# Supplementary material for: Peripheral infrastructure vectors and an extended set of plant parts for the Modular Cloning system
Source: PLoS One. 2018 May 30;13(5):e0197185. doi: 10.1371/journal.pone.0197185 (PMC5976141; doi:10.1371/journal.pone.0197185)
Supplement: S1 File — (ZIP) [file pone.0197185.s005.zip › D6_pTEI073_pATML12_as_Pro+5U.gbk]

LOCUS       pTEI073_pATML12_as_Pro+5U      4322 bp    DNA     circular UNA 10-MAR-2009
COMMENT     This file is created by Vector NTI
            http://www.invitrogen.com/
FEATURES             Location/Qualifiers
     misc_feature    join(4010..4322,1..302)
                     /vntifkey="21"
                     /label="rep (pMB1)"
     Vector          join(2610..4322,1..534)
                     /origin="pICH41295 [Pro+5U] (2.845bp
                     circular)Targetvector: from BpiI cut at 1132^1133 to BpiI
                     cut at534^535, 2.247bpOrientation: originalPlus strand
                     5':   nochangePlus strand 3':   no changeMinus strand 5':
                     nochangeMinus strand 3':  no change"
     rep_origin      complement(287)
                     /vntifkey="33"
                     /label=ORI
                     /note="RNaseH cleavage point"
     primer          395..414
                     /label=JS836
     promoter        535..2609
                     /origin="chromosome 4 NC_003075 selection-RC
                     (2.100bplinear)Fragment: from BpiI cut at 11^12 to BpiI
                     cut at2085^2086, 2.074bpOrientation: originalPlus strand
                     5':no changePlus strand 3':   no changeMinus strand 5':
                     nochangeMinus strand 3':  no change"
                     /label="ATML12 promoter fragment"
     primer          <535..558
                     /label=TI220
     source          complement(<539..>2613)
                     /organism="Arabidopsis thaliana"
                     /mol_type="genomic DNA"
                     /db_xref="taxon:3702"
                     /chromosome="4"
                     /ecotype="Columbia"
                     /label="chr 4"
     primer          complement(2592..>2613)
                     /label=TI221
     misc_feature    2610..2613
                     /vntifkey="21"
                     /label=AATG
     primer          complement(2727..2744)
                     /label=JS837
     CDS             2840..3850
                     /vntifkey="4"
                     /label="Sm/Sp no DraIII"
     mutation        3817
                     /vntifkey="62"
                     /label="G to A"
ORIGIN
        1 CGCAGCGGTC GGGCTGAACG GGGGGTTCGT GCACACAGCC CAGCTTGGAG CGAACGACCT
       61 ACACCGAACT GAGATACCTA CAGCGTGAGC TATGAGAAAG CGCCACGCTT CCCGAAGGGA
      121 GAAAGGCGGA CAGGTATCCG GTAAGCGGCA GGGTCGGAAC AGGAGAGCGC ACGAGGGAGC
      181 TTCCAGGGGG AAACGCCTGG TATCTTTATA GTCCTGTCGG GTTTCGCCAC CTCTGACTTG
      241 AGCGTCGATT TTTGTGATGC TCGTCAGGGG GGCGGAGCCT ATGGAAAAAC GCCAGCAACG
      301 CGGCCTTTTT ACGGTTCCTG GCCTTTTGCT GGCCTTTTGC TCACATGTTC TTTCCTGCGT
      361 TATCCCCTGA TTCTGTGGAT AACCGTATTA CCGCCTTTGA GTGAGCTGAT ACCGCTCGCC
      421 GCAGCCGAAC GACCGAGCGC AGCGAGTCAG TGAGCGAGGA AGCGGAAGAG CGCCCAATAC
      481 GCAAACCGCC TCTCCCCGCG CGTTGGCCGA TTCATTAATC ACTCTGTGGT CTCAGGAGCA
      541 CGTTGTATCC ATGAAGCTAA AATTCATGAA CCAAAATTAG CAAAGGATGT CCACAACACT
      601 GACTGTCATT ATATGATGTG TGTCCACATA TCCAACGTTT TATGGTAGAG TTTATATAGT
      661 ATAGCATGTG AATGTATTAA CCTTATGGAT GTAATTGTAT GGTTAATTTT GTTCATTTAA
      721 TAAGATTAAC CAGATTAATT GGTCATGGTT TCCAAAATCA TCTCAAATCC TTTGTAAAAA
      781 AAAAACTAAT CTGCGAAATA TAAGTGAAGA GAATCAGAGC TAGATCCACG TTTGAGAGGA
      841 TAACGTCCTC TTGACGGAGA TATGATTGTT GGAGCGGCGA AGAAATAGGG TTTAGAACTT
      901 CGAGAGAAAG AGAGAAACGT ATCTTGCCCA AGTGGTTACA TTTTTGATGC GGTTGTTGAA
      961 ATTTGGGAGA GGCTTCACGA TCATGGAATC AAAATCGAAA GAGAGAATGT CGATAGCGTT
     1021 GTTGTAATTT TCGAGAAAAC TTCTGACGGA AATTCTGTGA CCAGAGACTT TCACATGTTT
     1081 TGGAATCAGA TCCAACGGAG AAAGGTGGAT TTGAGAATAT ATTTGAAAAA GATCTCGAGA
     1141 GAGGAAGAAG AAGAGAATCA ATAGATTGTT GAGAGATAGG GAAGATGATG ATAAACCTTA
     1201 AGAGATTCAA TTTTGATTTT GAATATTCAG AATGTCCTAA AAGATTGAAT TTTTATTCTG
     1261 GAAAGAGAGA TGAAGAAGAA GATAGGCCAA AAATGTTTTT GTATTGTGAA AGAAGAGAGA
     1321 TAACGAAGAG ATATTACTAA GGAAAAGAAG AGATAGTTAG AGAGTAGTGA TGTTAATTCA
     1381 CATCAAAAAA GTGTCTAATG ATTGTAAAGT GCTTAATTAC GGCTAAATTT TCAGAAAAGT
     1441 GCCTCAACAC GTAATATTCT CTAGAAAAGA TCCATTACAT CTACACACAA CAGTATAGTT
     1501 TAATTTCTTG GATTTTTTTT CTGACAATTT TATTAAAATT TGAATACCAA TGTCGATGTA
     1561 GAACTACAGT TGTCCACATA TGAAGTTGAA TCCATAATCT AAAATCTAAA TTTATATAAT
     1621 TAAAAAAAAA AGGTTAACTA ACAAGCCACA GAAGAAAAAC ACGATCTTTT GATGAAGGTA
     1681 AATTTAGAAA CTAATCTCCA ACAAAATCCA TTTCAATGAG CTATATATCA ACTCACAAGT
     1741 CGTAACCCGT GCCATCATTA ATATTGTTCA CGTACATTTT CGTTTTGGCA TAAGAGTATG
     1801 GTTTGAGTTA TATTTCGTGA AAGTACATAT TTTAAAAAAA CTACTTCTTT GTTTGTGTAA
     1861 GTGATTGGAA ACGACATGTT TGATCTCTTT TTGTTGTTAT TGAAAATGAT TTTAATTGAA
     1921 AATCGAAATT CGTGTTAGGA CTTTACATAT TTTGTTCCCT TTTTAGCCTA ACACAATAAC
     1981 CTATTCTTGG TCCGTCCATA ACTAAATTCT CAGTTCTCGA TCGCCTACAT ATACTTTTTT
     2041 TTTTTTTTTT TTTGTTAGAT TGATGTACGT AACTTAAAGT ATATGTACCT ACTCATTCCT
     2101 TAATCTAGGA GGACAACATA TATGACTAAG ATCTAGTTCT TGGAACTACA TGTTTAACAA
     2161 CATTAGTACT AATTGGGTGA CACATGCATA TAAATATACA AATGGTTATA TCTAAGGATA
     2221 ATAATTGGAT CTCTAATTTT CAAACTAATA GCATTATGGA ACGTATGTTA GTGAAAAAAG
     2281 TACTCTTTAA TTTATTATTA ACATCAATAT TAGTCGCCAT TTTGTAAAGT CATACGACAC
     2341 ATAATTTTTT AAATTACCAT CGAACCTAAA AGACATTCTC GTAGTTCAAC GAACGCAAAC
     2401 ACACGTATTC ACTTGTTTTC TTCTGGCCAG CTATATAGTC TACGCATCGC ATACGCAAAC
     2461 CATATATAGA TCCATCACTC TATATTTACA TATATCAATG TATACACAGA GAGCTATATA
     2521 TAGAGAATAC ACAATACATT CTATTCTTGT ATACTCTTAT TACAAAAAAA AAAGGAGAGA
     2581 GAGAGAGATA ACCAATTTCT CTCCCTGAAA ATGTGAGACC ACGAAGTGGC TCTTCAGTGG
     2641 ACGAAAGGGC CTCGTGATAC GCCTATTTTT ATAGGTTAAT GTCATGATAA TAATGGTTTC
     2701 TTAGACGTCA GGTGGCACTT TTCGGGGAAA TGTGCGCGGA ACCCCTATTT GTTTATTTTT
     2761 CTAAATACAT TCAAATATGT ATCCGCTCAT GAGACAATAA CCCTGATAAA TGCTTCAATA
     2821 ATATTGAAAA AGGAAGAGTA TGCGCTCACG CAACTGGTCC AGAACCTTGA CCGAACGCAG
     2881 CGGTGGTAAC GGCGCAGTGG CGGTTTTCAT GGCTTGTTAT GACTGTTTTT TTGGGGTACA
     2941 GTCTATGCCT CGGGCATCCA AGCAGCAAGC GCGTTACGCC GTGGGTCGAT GTTTGATGTT
     3001 ATGGAGCAGC AACGATGTTA CGCAGCAGGG CAGTCGCCCT AAAACAAAGT TAAACATCAT
     3061 GAGGGAAGCG GTGATCGCCG AAGTATCGAC TCAACTATCA GAGGTAGTTG GCGTCATCGA
     3121 GCGCCATCTC GAACCGACGT TGCTGGCCGT ACATTTGTAC GGCTCCGCAG TGGATGGCGG
     3181 CCTGAAGCCA CACAGCGATA TTGATTTGCT GGTTACGGTG ACCGTAAGGC TTGATGAAAC
     3241 AACGCGGCGA GCTTTGATCA ACGACCTTTT GGAAACTTCG GCTTCCCCTG GAGAGAGCGA
     3301 GATTCTCCGC GCTGTAGAAG TCACCATTGT TGTGCACGAC GACATCATTC CGTGGCGTTA
     3361 TCCAGCTAAG CGCGAACTGC AATTTGGAGA ATGGCAGCGC AATGACATTC TTGCAGGTAT
     3421 CTTCGAGCCA GCCACGATCG ACATTGATCT GGCTATCTTG CTGACAAAAG CAAGAGAACA
     3481 TAGCGTTGCC TTGGTAGGTC CAGCGGCGGA GGAACTCTTT GATCCGGTTC CTGAACAGGA
     3541 TCTATTTGAG GCGCTAAATG AAACCTTAAC GCTATGGAAC TCGCCGCCCG ACTGGGCTGG
     3601 CGATGAGCGA AATGTAGTGC TTACGTTGTC CCGCATTTGG TACAGCGCAG TAACCGGCAA
     3661 AATCGCGCCG AAGGATGTCG CTGCCGACTG GGCAATGGAG CGCCTGCCGG CCCAGTATCA
     3721 GCCCGTCATA CTTGAAGCTA GACAGGCTTA TCTTGGACAA GAAGAAGATC GCTTGGCCTC
     3781 GCGCGCAGAT CAGTTGGAAG AATTTGTCCA TTACGTAAAA GGCGAGATCA CCAAGGTAGT
     3841 CGGCAAATAA CTGTCAGACC AAGTTTACTC ATATATACTT TAGATTGATT TAAAACTTCA
     3901 TTTTTAATTT AAAAGGATCT AGGTGAAGAT CCTTTTTGAT AATCTCATGA CCAAAATCCC
     3961 TTAACGTGAG TTTTCGTTCC ACTGAGCGTC AGACCCCGTA GAAAAGATCA AAGGATCTTC
     4021 TTGAGATCCT TTTTTTCTGC GCGTAATCTG CTGCTTGCAA ACAAAAAAAC CACCGCTACC
     4081 AGCGGTGGTT TGTTTGCCGG ATCAAGAGCT ACCAACTCTT TTTCCGAAGG TAACTGGCTT
     4141 CAGCAGAGCG CAGATACCAA ATACTGTCCT TCTAGTGTAG CCGTAGTTAG GCCACCACTT
     4201 CAAGAACTCT GTAGCACCGC CTACATACCT CGCTCTGCTA ATCCTGTTAC CAGTGGCTGC
     4261 TGCCAGTGGC GATAAGTCGT GTCTTACCGG GTTGGACTCA AGACGATAGT TACCGGATAA
     4321 GG
//
