# Supplementary material for: Peripheral infrastructure vectors and an extended set of plant parts for the Modular Cloning system
Source: PLoS One. 2018 May 30;13(5):e0197185. doi: 10.1371/journal.pone.0197185 (PMC5976141; doi:10.1371/journal.pone.0197185)
Supplement: S1 File — (ZIP) [file pone.0197185.s005.zip › D7_pCK019_[Pro+5U]_pEXP7.gbk]

LOCUS       pCK019_pICH41295_[Pro+5U]_pEXP7_PCR      3004 bp    DNA     circular UNA 10-MAR-2009
COMMENT     This file is created by Vector NTI
            http://www.invitrogen.com/
FEATURES             Location/Qualifiers
     misc_feature    join(2692..3004,1..302)
                     /vntifkey="21"
                     /label="rep (pMB1)"
     Vector          join(1292..3004,1..534)
                     /origin="pICH41295 [Pro+5U] (2.845bp circular)Target
                     vector: from BpiI cut at 1132^1133 to BpiI cut at
                     534^535, 2.247bpOrientation: originalPlus strand 5':   no
                     changePlus strand 3':   no changeMinus strand 5':  no
                     changeMinus strand 3':  no change"
     rep_origin      complement(287)
                     /vntifkey="33"
                     /label=ORI
                     /note="RNaseH cleavage point"
     primer          395..414
                     /label=JS836
     primer          <535..556
                     /label=JS1438
     promoter        539..>1291
                     /label="EXP7 promoter fragment AT1G12560"
     primer          complement(1271..>1295)
                     /label=JS1439
     misc_feature    1292..1295
                     /vntifkey="21"
                     /label=AATG
     primer          complement(1409..1426)
                     /label=JS837
     CDS             1522..2532
                     /vntifkey="4"
                     /label="Sm/Sp no DraIII"
     mutation        2499
                     /vntifkey="62"
                     /label="G to A"
ORIGIN
        1 CGCAGCGGTC GGGCTGAACG GGGGGTTCGT GCACACAGCC CAGCTTGGAG CGAACGACCT
       61 ACACCGAACT GAGATACCTA CAGCGTGAGC TATGAGAAAG CGCCACGCTT CCCGAAGGGA
      121 GAAAGGCGGA CAGGTATCCG GTAAGCGGCA GGGTCGGAAC AGGAGAGCGC ACGAGGGAGC
      181 TTCCAGGGGG AAACGCCTGG TATCTTTATA GTCCTGTCGG GTTTCGCCAC CTCTGACTTG
      241 AGCGTCGATT TTTGTGATGC TCGTCAGGGG GGCGGAGCCT ATGGAAAAAC GCCAGCAACG
      301 CGGCCTTTTT ACGGTTCCTG GCCTTTTGCT GGCCTTTTGC TCACATGTTC TTTCCTGCGT
      361 TATCCCCTGA TTCTGTGGAT AACCGTATTA CCGCCTTTGA GTGAGCTGAT ACCGCTCGCC
      421 GCAGCCGAAC GACCGAGCGC AGCGAGTCAG TGAGCGAGGA AGCGGAAGAG CGCCCAATAC
      481 GCAAACCGCC TCTCCCCGCG CGTTGGCCGA TTCATTAATC ACTCTGTGGT CTCAGGAGCT
      541 TTGCTTTCTC CGGTTCAATT GGATTGAgag agcgcccggt ttgatcaggt agctaaatta
      601 gttaagctat tgtttattat aatcaataat tcaaaaagaa agtgtaatga atatttgaat
      661 gtaccctgac attctctccc aaagaagaag aattaatgac gcatattatt taaataattc
      721 tcccgcgttg cacatatgac taatttagtc ggaacattac gattggcaat ataatcataa
      781 tgtttatgaa taaccttttg gttctaatgt tattgtgaaa atactgttaa aacatgattt
      841 catatattag tttatctttg gaaacgtaaa tagttgacaa acgacaatat aaaaataaat
      901 gtctgctgtt caatttaact aatcattgaa aatacataaa cgcacgtata tatagacatt
      961 ggatagagtc ggtacacgta tcgtctatag aacctgctcg cacgtcaact tatactatat
     1021 tcaaaaacct cacttaaaca acaattgacc ttttttccta aattttatta gtatttctat
     1081 tgaaaaaatt caatgaaatg aaacaaatcc caatcggtac ggacaaaagt ctccaataaa
     1141 aaaggaatta aaaaaaaaaa ggatagtgat ccgcacgtag ccaccactac tgtcgttgaa
     1201 aatcccctct atataagatt gtctcaaatt cgattacttc atcaaaaaac aaaccaaaaa
     1261 caaaccctaa gaataaagaa aaagaggcta gAATGTGAGA CCACGAAGTG GCTCTTCAGT
     1321 GGACGAAAGG GCCTCGTGAT ACGCCTATTT TTATAGGTTA ATGTCATGAT AATAATGGTT
     1381 TCTTAGACGT CAGGTGGCAC TTTTCGGGGA AATGTGCGCG GAACCCCTAT TTGTTTATTT
     1441 TTCTAAATAC ATTCAAATAT GTATCCGCTC ATGAGACAAT AACCCTGATA AATGCTTCAA
     1501 TAATATTGAA AAAGGAAGAG TATGCGCTCA CGCAACTGGT CCAGAACCTT GACCGAACGC
     1561 AGCGGTGGTA ACGGCGCAGT GGCGGTTTTC ATGGCTTGTT ATGACTGTTT TTTTGGGGTA
     1621 CAGTCTATGC CTCGGGCATC CAAGCAGCAA GCGCGTTACG CCGTGGGTCG ATGTTTGATG
     1681 TTATGGAGCA GCAACGATGT TACGCAGCAG GGCAGTCGCC CTAAAACAAA GTTAAACATC
     1741 ATGAGGGAAG CGGTGATCGC CGAAGTATCG ACTCAACTAT CAGAGGTAGT TGGCGTCATC
     1801 GAGCGCCATC TCGAACCGAC GTTGCTGGCC GTACATTTGT ACGGCTCCGC AGTGGATGGC
     1861 GGCCTGAAGC CACACAGCGA TATTGATTTG CTGGTTACGG TGACCGTAAG GCTTGATGAA
     1921 ACAACGCGGC GAGCTTTGAT CAACGACCTT TTGGAAACTT CGGCTTCCCC TGGAGAGAGC
     1981 GAGATTCTCC GCGCTGTAGA AGTCACCATT GTTGTGCACG ACGACATCAT TCCGTGGCGT
     2041 TATCCAGCTA AGCGCGAACT GCAATTTGGA GAATGGCAGC GCAATGACAT TCTTGCAGGT
     2101 ATCTTCGAGC CAGCCACGAT CGACATTGAT CTGGCTATCT TGCTGACAAA AGCAAGAGAA
     2161 CATAGCGTTG CCTTGGTAGG TCCAGCGGCG GAGGAACTCT TTGATCCGGT TCCTGAACAG
     2221 GATCTATTTG AGGCGCTAAA TGAAACCTTA ACGCTATGGA ACTCGCCGCC CGACTGGGCT
     2281 GGCGATGAGC GAAATGTAGT GCTTACGTTG TCCCGCATTT GGTACAGCGC AGTAACCGGC
     2341 AAAATCGCGC CGAAGGATGT CGCTGCCGAC TGGGCAATGG AGCGCCTGCC GGCCCAGTAT
     2401 CAGCCCGTCA TACTTGAAGC TAGACAGGCT TATCTTGGAC AAGAAGAAGA TCGCTTGGCC
     2461 TCGCGCGCAG ATCAGTTGGA AGAATTTGTC CATTACGTAA AAGGCGAGAT CACCAAGGTA
     2521 GTCGGCAAAT AACTGTCAGA CCAAGTTTAC TCATATATAC TTTAGATTGA TTTAAAACTT
     2581 CATTTTTAAT TTAAAAGGAT CTAGGTGAAG ATCCTTTTTG ATAATCTCAT GACCAAAATC
     2641 CCTTAACGTG AGTTTTCGTT CCACTGAGCG TCAGACCCCG TAGAAAAGAT CAAAGGATCT
     2701 TCTTGAGATC CTTTTTTTCT GCGCGTAATC TGCTGCTTGC AAACAAAAAA ACCACCGCTA
     2761 CCAGCGGTGG TTTGTTTGCC GGATCAAGAG CTACCAACTC TTTTTCCGAA GGTAACTGGC
     2821 TTCAGCAGAG CGCAGATACC AAATACTGTC CTTCTAGTGT AGCCGTAGTT AGGCCACCAC
     2881 TTCAAGAACT CTGTAGCACC GCCTACATAC CTCGCTCTGC TAATCCTGTT ACCAGTGGCT
     2941 GCTGCCAGTG GCGATAAGTC GTGTCTTACC GGGTTGGACT CAAGACGATA GTTACCGGAT
     3001 AAGG
//
