# Supplementary material for: Peripheral infrastructure vectors and an extended set of plant parts for the Modular Cloning system
Source: PLoS One. 2018 May 30;13(5):e0197185. doi: 10.1371/journal.pone.0197185 (PMC5976141; doi:10.1371/journal.pone.0197185)
Supplement: S1 File — (ZIP) [file pone.0197185.s005.zip › D8_pCK020_[Pro+5U]_pWox5.gbk]

LOCUS       pCK020_pICH41295_[Pro+5U]_pWox5      4617 bp    DNA     circular UNA 10-MAR-2009
COMMENT     This file is created by Vector NTI
            http://www.invitrogen.com/
FEATURES             Location/Qualifiers
     misc_feature    join(4305..4617,1..302)
                     /vntifkey="21"
                     /label="rep (pMB1)"
     Vector          join(2905..4617,1..534)
                     /origin="pICH41295 [Pro+5U] (2.845bp circular)Target
                     vector: from BpiI cut at 1132^1133 to BpiI cut at
                     534^535, 2.247bpOrientation: originalPlus strand 5':   no
                     changePlus strand 3':   no changeMinus strand 5':  no
                     changeMinus strand 3':  no change"
     rep_origin      complement(287)
                     /vntifkey="33"
                     /label=ORI
                     /note="RNaseH cleavage point"
     primer          395..414
                     /label=JS836
     primer          <535..556
                     /label=JS1440
     promoter        539..2904
                     /label="Wuschel promoter fragment AT3G11260"
     primer          complement(2886..>2908)
                     /label=JS1441
     misc_feature    2905..2908
                     /vntifkey="21"
                     /label=AATG
     primer          complement(3022..3039)
                     /label=JS837
     CDS             3135..4145
                     /vntifkey="4"
                     /label="Sm/Sp no DraIII"
     mutation        4112
                     /vntifkey="62"
                     /label="G to A"
ORIGIN
        1 CGCAGCGGTC GGGCTGAACG GGGGGTTCGT GCACACAGCC CAGCTTGGAG CGAACGACCT
       61 ACACCGAACT GAGATACCTA CAGCGTGAGC TATGAGAAAG CGCCACGCTT CCCGAAGGGA
      121 GAAAGGCGGA CAGGTATCCG GTAAGCGGCA GGGTCGGAAC AGGAGAGCGC ACGAGGGAGC
      181 TTCCAGGGGG AAACGCCTGG TATCTTTATA GTCCTGTCGG GTTTCGCCAC CTCTGACTTG
      241 AGCGTCGATT TTTGTGATGC TCGTCAGGGG GGCGGAGCCT ATGGAAAAAC GCCAGCAACG
      301 CGGCCTTTTT ACGGTTCCTG GCCTTTTGCT GGCCTTTTGC TCACATGTTC TTTCCTGCGT
      361 TATCCCCTGA TTCTGTGGAT AACCGTATTA CCGCCTTTGA GTGAGCTGAT ACCGCTCGCC
      421 GCAGCCGAAC GACCGAGCGC AGCGAGTCAG TGAGCGAGGA AGCGGAAGAG CGCCCAATAC
      481 GCAAACCGCC TCTCCCCGCG CGTTGGCCGA TTCATTAATC ACTCTGTGGT CTCAGGAGta
      541 aggctagaca acgtccatag gtgtttatag aaagaaaaaa aaccttccat aggtttccat
      601 tgcattaaca caaacgggtt gattgattgc tctctcgcta atttttttta atactaatag
      661 tcatcataaa cttaaaatta gaaaccaagg ttgctttttg aggttcccaa aacttggaac
      721 ccggacttgt gtaaaaagaa agaaaaaaac aacccaaaaa actatgcaaa gtagtgaatg
      781 ttgtataaaa gcatatatca caacaacaaa aaagaatatt gcaaaaaaac aaagtatatg
      841 atatgtttgg gggcatccaa tacgagagtt ttgatatctc aaatccacga catgctatct
      901 ttaacttttt aatgtacaac tcacaactgt tttatcatcc agtaccagta attgatgact
      961 aattgggtgc tgggtgcatg ccactttttt ctatatatct aacaaatcta agtcataaag
     1021 tttctctaaa ccgaattaaa tccaaaaatc tacttattta gttagactcg agagtaggta
     1081 atgagatatt ctgtaagaaa tttgtaatta aacaaagatg ttatgtaaat taactgggat
     1141 gattccaagt aacataagcc acgtgaactt tgactttgac accgaattga tcaattttaa
     1201 aaacaagatg cagtttatat gcgagagaga caaagatatt tgtaagtact gttatgttgt
     1261 ctagtgaaga gtactttgtt tataaaaaca atgtttggtt ttattcacat tgtcatttta
     1321 ttatttggac cattttcgtc ttgcttagca tcccgtgcat gtctcatcta aatcctcact
     1381 attaagacat tttaacgcac actacatgaa tattataagt ttttcctttc tatttctgct
     1441 ggtgtcatac gtactgttca tatagacatc aataagtttc ttgtacaaac aactagacta
     1501 tgcaaaatta taagagctgg attgtatatt gttaaaactg aggcatgtat gagttgtacg
     1561 cttaaaagtg aaatattttt tcggtcgcag gttatatact agaatgcagt tagattttaa
     1621 ctaagaaata aatttttgac caaagcattt acagtataat gcatgattta tgttactatt
     1681 gctgctgtct cattttcaga tttcaaaaat cagatctaat tgacgtgata gcatatagag
     1741 gctagtaaaa cactatgagt ttatactttt attgatggtt aaaattattt ttacatcttg
     1801 cagtcatctt tcaaccattc ttcattctag aaggagttct tggtgactta ataaatggct
     1861 ttttacaaat attttggtgt aggacttata ttatacatgt gtgtggcgaa ccttctggtt
     1921 ctatctatta aatgcctttt ctttttgtag ttttttatga ttcagaattc agatatttga
     1981 ttttgtaata ttatattttc ttataaaaga gaataaaatt tcaaatttcc tgtctacact
     2041 tgccgaccaa cgttcctcaa gtgtcacatc ttctgtgcaa gagagacaaa actacaatct
     2101 gttcacacaa tgtcatgatg tttataatta atcttatcat cttcattcat atcaaactaa
     2161 tatcggccat ccatccgtct caataatgta attgcataca atctttgttt aggacttgct
     2221 agctatttca acttattatt gattacagat tagatctaca atttgtaaag aacttctaac
     2281 ttcaaaacaa atacaaaaaa aagaaagtga atgtaaaatt tctagtgtca taatttggaa
     2341 tagttgaagc attgaagtta caatatcgaa cgttaaaata ttgacactag atagtacatt
     2401 accaccaagg ctttctgatt attcttatca tgttatatga atagtaagaa attacgtaga
     2461 acgcaattta agtgtgtgcg agtcaccaca aattaaagga gaacaaattc aatgtttcaa
     2521 tcgctggttc cgatatacaa cttatgcatg ccatggcatg aatgcgagat ccaattatat
     2581 actaatatat acacacaaaa acatatgtaa atatagatgg aacagaagcc tagataggtt
     2641 aggataaaga aaacgatcaa atctgcaaag atcagtctct cccaaatccc caaaaaaaac
     2701 aaagcatgca tttcgtaata aacaactcat cataaaacga cacataactc gaaaacctct
     2761 cctcccgaca tttcatcaat tcatttctct ttttattttc gaaaagatga aaacttaata
     2821 aattattatg aacaatctta ctatatatat ggatatatac acaggcccta aaacgtaaaa
     2881 cagttgagga ctttacatct gaacAATGTG AGACCACGAA GTGGCTCTTC AGTGGACGAA
     2941 AGGGCCTCGT GATACGCCTA TTTTTATAGG TTAATGTCAT GATAATAATG GTTTCTTAGA
     3001 CGTCAGGTGG CACTTTTCGG GGAAATGTGC GCGGAACCCC TATTTGTTTA TTTTTCTAAA
     3061 TACATTCAAA TATGTATCCG CTCATGAGAC AATAACCCTG ATAAATGCTT CAATAATATT
     3121 GAAAAAGGAA GAGTATGCGC TCACGCAACT GGTCCAGAAC CTTGACCGAA CGCAGCGGTG
     3181 GTAACGGCGC AGTGGCGGTT TTCATGGCTT GTTATGACTG TTTTTTTGGG GTACAGTCTA
     3241 TGCCTCGGGC ATCCAAGCAG CAAGCGCGTT ACGCCGTGGG TCGATGTTTG ATGTTATGGA
     3301 GCAGCAACGA TGTTACGCAG CAGGGCAGTC GCCCTAAAAC AAAGTTAAAC ATCATGAGGG
     3361 AAGCGGTGAT CGCCGAAGTA TCGACTCAAC TATCAGAGGT AGTTGGCGTC ATCGAGCGCC
     3421 ATCTCGAACC GACGTTGCTG GCCGTACATT TGTACGGCTC CGCAGTGGAT GGCGGCCTGA
     3481 AGCCACACAG CGATATTGAT TTGCTGGTTA CGGTGACCGT AAGGCTTGAT GAAACAACGC
     3541 GGCGAGCTTT GATCAACGAC CTTTTGGAAA CTTCGGCTTC CCCTGGAGAG AGCGAGATTC
     3601 TCCGCGCTGT AGAAGTCACC ATTGTTGTGC ACGACGACAT CATTCCGTGG CGTTATCCAG
     3661 CTAAGCGCGA ACTGCAATTT GGAGAATGGC AGCGCAATGA CATTCTTGCA GGTATCTTCG
     3721 AGCCAGCCAC GATCGACATT GATCTGGCTA TCTTGCTGAC AAAAGCAAGA GAACATAGCG
     3781 TTGCCTTGGT AGGTCCAGCG GCGGAGGAAC TCTTTGATCC GGTTCCTGAA CAGGATCTAT
     3841 TTGAGGCGCT AAATGAAACC TTAACGCTAT GGAACTCGCC GCCCGACTGG GCTGGCGATG
     3901 AGCGAAATGT AGTGCTTACG TTGTCCCGCA TTTGGTACAG CGCAGTAACC GGCAAAATCG
     3961 CGCCGAAGGA TGTCGCTGCC GACTGGGCAA TGGAGCGCCT GCCGGCCCAG TATCAGCCCG
     4021 TCATACTTGA AGCTAGACAG GCTTATCTTG GACAAGAAGA AGATCGCTTG GCCTCGCGCG
     4081 CAGATCAGTT GGAAGAATTT GTCCATTACG TAAAAGGCGA GATCACCAAG GTAGTCGGCA
     4141 AATAACTGTC AGACCAAGTT TACTCATATA TACTTTAGAT TGATTTAAAA CTTCATTTTT
     4201 AATTTAAAAG GATCTAGGTG AAGATCCTTT TTGATAATCT CATGACCAAA ATCCCTTAAC
     4261 GTGAGTTTTC GTTCCACTGA GCGTCAGACC CCGTAGAAAA GATCAAAGGA TCTTCTTGAG
     4321 ATCCTTTTTT TCTGCGCGTA ATCTGCTGCT TGCAAACAAA AAAACCACCG CTACCAGCGG
     4381 TGGTTTGTTT GCCGGATCAA GAGCTACCAA CTCTTTTTCC GAAGGTAACT GGCTTCAGCA
     4441 GAGCGCAGAT ACCAAATACT GTCCTTCTAG TGTAGCCGTA GTTAGGCCAC CACTTCAAGA
     4501 ACTCTGTAGC ACCGCCTACA TACCTCGCTC TGCTAATCCT GTTACCAGTG GCTGCTGCCA
     4561 GTGGCGATAA GTCGTGTCTT ACCGGGTTGG ACTCAAGACG ATAGTTACCG GATAAGG
//
