# Supplementary material for: Peripheral infrastructure vectors and an extended set of plant parts for the Modular Cloning system
Source: PLoS One. 2018 May 30;13(5):e0197185. doi: 10.1371/journal.pone.0197185 (PMC5976141; doi:10.1371/journal.pone.0197185)
Supplement: S1 File — (ZIP) [file pone.0197185.s005.zip › D9_pCK021_[Pro+5U]_pSombrero.gbk]

LOCUS       pCK021_pICH41295_[Pro+5U]_pSombrero      5562 bp    DNA     circular UNA 10-MAR-2009
COMMENT     This file is created by Vector NTI
            http://www.invitrogen.com/
FEATURES             Location/Qualifiers
     misc_feature    join(5250..5562,1..302)
                     /vntifkey="21"
                     /label="rep (pMB1)"
     Vector          join(3850..5562,1..534)
                     /origin="pICH41295 [Pro+5U] (2.845bp circular)Target
                     vector: from BpiI cut at 1132^1133 to BpiI cut at
                     534^535, 2.247bpOrientation: originalPlus strand 5':   no
                     changePlus strand 3':   no changeMinus strand 5':  no
                     changeMinus strand 3':  no change"
     rep_origin      complement(287)
                     /vntifkey="33"
                     /label=ORI
                     /note="RNaseH cleavage point"
     primer          395..414
                     /label=JS836
     primer          <535..556
                     /label=JS1448
     misc_feature    535..3849
                     /feature_type=Insertion
                     /origin="pSombrero-PCRs (3.341bp linear)Fragment: from
                     BpiI cut at 11^12 to BpiI cut at 3326^3327,
                     3.315bpOrientation: originalPlus strand 5':   no
                     changePlus strand 3':   no changeMinus strand 5':  no
                     changeMinus strand 3':  no change"
                     /label=Insert
     promoter        539..>3849
                     /label="SMB upstream promoter fragment"
     source          complement(<539..>3853)
                     /organism="Arabidopsis thaliana"
                     /mol_type="genomic DNA"
                     /db_xref="taxon:3702"
                     /chromosome="1"
                     /ecotype="Columbia"
                     /label="chr 1"
     primer          complement(1139..1158)
                     /label=JS1449
     primer          1155..1175
                     /label=JS1450
     mutation        1157
                     /label="C->G to eliminate BpiI"
     mRNA            join(3174..3255,3799..>3849)
                     /gene="SMB"
                     /locus_tag="AT1G79580"
                     /gene_synonym="ANAC033"
                     /gene_synonym="Arabidopsis NAC domain containing
                     protein33"
                     /gene_synonym="F20B17.1"
                     /gene_synonym="F20B17_1"
                     /gene_synonym="SMB"
                     /gene_synonym="SOMBRERO"
                     /product="protein SOMBRERO"
                     /inference="Similar to RNA
                     sequence,EST:INSD:DR750102.1,INSD:DR750103.1"
                     /inference="similar to RNA sequence, mRNA:INSD:BX817209.1"
                     /db_xref="TAIR:AT1G79580"
     primer          complement(3192..3212)
                     /label=JS1451
     primer          3209..3231
                     /label=JS1452
     mutation        3211
                     /label="T->A to eliminate BpiI"
     mRNA            join(3334..3575,3799..>3849)
                     /gene="SMB"
                     /locus_tag="AT1G79580"
                     /gene_synonym="ANAC033"
                     /gene_synonym="Arabidopsis NAC domain containing
                     protein33"
                     /gene_synonym="F20B17.1"
                     /gene_synonym="F20B17_1"
                     /gene_synonym="SMB"
                     /gene_synonym="SOMBRERO"
                     /product="protein SOMBRERO"
                     /inference="Similar to RNA
                     sequence,EST:INSD:DR750102.1,INSD:DR750103.1"
                     /inference="similar to RNA sequence, mRNA:INSD:BX816756.1"
                     /db_xref="TAIR:AT1G79580"
     mRNA            join(3375..3529,3799..>3849)
                     /gene="SMB"
                     /locus_tag="AT1G79580"
                     /gene_synonym="ANAC033"
                     /gene_synonym="Arabidopsis NAC domain containing
                     protein33"
                     /gene_synonym="F20B17.1"
                     /gene_synonym="F20B17_1"
                     /gene_synonym="SMB"
                     /gene_synonym="SOMBRERO"
                     /product="protein SOMBRERO"
                     /inference="Similar to RNA
                     sequence,EST:INSD:DR750102.1,INSD:DR750103.1"
                     /inference="similar to RNA sequence, mRNA:INSD:BX816157.1"
                     /db_xref="TAIR:AT1G79580"
     primer          complement(3830..>3853)
                     /label=JS1453
     misc_feature    3850..3853
                     /vntifkey="21"
                     /label=AATG
     primer          complement(3967..3984)
                     /label=JS837
     CDS             4080..5090
                     /vntifkey="4"
                     /label="Sm/Sp no DraIII"
     mutation        5057
                     /vntifkey="62"
                     /label="G to A"
ORIGIN
        1 CGCAGCGGTC GGGCTGAACG GGGGGTTCGT GCACACAGCC CAGCTTGGAG CGAACGACCT
       61 ACACCGAACT GAGATACCTA CAGCGTGAGC TATGAGAAAG CGCCACGCTT CCCGAAGGGA
      121 GAAAGGCGGA CAGGTATCCG GTAAGCGGCA GGGTCGGAAC AGGAGAGCGC ACGAGGGAGC
      181 TTCCAGGGGG AAACGCCTGG TATCTTTATA GTCCTGTCGG GTTTCGCCAC CTCTGACTTG
      241 AGCGTCGATT TTTGTGATGC TCGTCAGGGG GGCGGAGCCT ATGGAAAAAC GCCAGCAACG
      301 CGGCCTTTTT ACGGTTCCTG GCCTTTTGCT GGCCTTTTGC TCACATGTTC TTTCCTGCGT
      361 TATCCCCTGA TTCTGTGGAT AACCGTATTA CCGCCTTTGA GTGAGCTGAT ACCGCTCGCC
      421 GCAGCCGAAC GACCGAGCGC AGCGAGTCAG TGAGCGAGGA AGCGGAAGAG CGCCCAATAC
      481 GCAAACCGCC TCTCCCCGCG CGTTGGCCGA TTCATTAATC ACTCTGTGGT CTCAGGAGTC
      541 GTTGAAGATG CCTGGATTTA ATACTGATTA TATAAAGTTA GGGTTGAGAT GACATAACAG
      601 AAATAAATTA TGGGTTCAAA AGTATAAACA CATAAACAAT AATAATAGGT TTATTCATCT
      661 TTGGGCTTCC TAAATTAAAT GGGTCGTCAT AAAAAGGGTA ATACTTTTAA GGCCCATTTA
      721 ATATACTCAT GAAACGACGC CGTGCACAAG ATTGGTCTAG TTGGCATCTA CCTACCTTTT
      781 TGGTATTCAT CCTCAATATG CAATTTATCC ATCAACAATG AACACTTGTA ATTAATTTAA
      841 ATGAAATCTC TTAGATTGTT TGGCTAATAT AAATTTTCAT AAAATGTTTT ATATAATAAA
      901 TACCCGAAAA ATGGTAGTAT TTAATTTCCC TCCTTGTTAT AAAATAGCCA GGTGATTCAG
      961 TAATTCACCT GAACCAAACG GTGTACAACA CATATATATA TATTGTATAC TAAAGGTAAT
     1021 TGCGTATCAC TTTGAATTTT ATACGTACAC TTAATTAGCC ATAATGGGGA TTCTAAAATA
     1081 AGATTATAAG TTTCAGAACA TGTTGGTATC TCTATATGAT TAAACGCTCA TTAATAAGGG
     1141 GTTTAATGCA TGACGTgTTC GTGAAGGCAA CGGCACATCT CAATAAGATA ATATTGGGCC
     1201 AACAGAAACT TGTAAGTTTC ATAAATTGTT TTACGAAGAG ATTATTTACC GTGAGAATCC
     1261 AATGTTTTTA TGTGTTTCGT GTATCTTACA TGGAATTTAG GAAATTAAAA GTTACCATTC
     1321 ATATCATATT CGTTTTTATC TTTAATAGTT TTATGTAATT CGTTTGGGGA AAAAAGTGAG
     1381 AAGAAGATAA ATTTTGAGGC GAATCTCAAG AAGAGAGAGT GAAGTCAAAC GAGGGACCTT
     1441 GAATTGTGGA TTTGGTGTTG GACCATCACG TGCTCTCCTC CACGGCCTTT CAGGATTTTG
     1501 CTTCTTCTAC CGCACGTGCC ACACTCCTCC TCCTACGTAC CGGTTTCCAT TATTGCTTTT
     1561 TTCTTCTTTG CATTCCAATT CTTCTTCTTA TTCTTTTTGT CAAAGGCTCT AAAGTCTCTA
     1621 TATCTATTTG TTCGTTTAGT GAACTTTTTT ATTTATATCA AATGGATTAT TTCATAAACT
     1681 TGTAAGAGTT ATATTTCAGG AAATCATATC CACAGTTTTG AAGATCGATC CCCCATGCCT
     1741 TTTTATATAT ACAAATTCAG TTATGATTGT TTGACGCAAC TGCAGATAAA TCATGTGTAT
     1801 ACACATTATA GGGAAACATT AATAGTAATC CTGCTATTTG CAGAACCTTA AGAACGTCTG
     1861 TGAACTGAAC GTACGTTATT ATGTATTAAT ATTTCAACTT TAAAGTTTAA ACTAAAAAAA
     1921 AATTAGCAGA AGAAAATTAC ATGAAAATTG TCTTACAAAA TGTTAAGAAA AAAAAACGCT
     1981 AGTGGAAATG CGCCAATATT ACTTGCACGT TCAATCATAT AGTATAATTA GCTGTTCATT
     2041 TAAATCCCAT AGTTTCTCTA ACGTTTTTTT TTTTTTTGAT GAACACTCTA ACGTTATTCA
     2101 TATAACTAAT ATGGTAAGTA AGGAGCAAAT ATGGAACTTT AAGGATTAAG ATCATTTGTA
     2161 GAAAATCTTA TTTCTAAATT TCCAACGAAA CTGCACTGAA ATTGATGCAT TAAAAAAGTA
     2221 AGTGGGAGCA TAATTCAAGG TACGATACAT CATTTTTCTT CCCAACATTT GACTGCAATT
     2281 TTGAGGGCAT AGAAGCTTCA ATTCCTGTTT TGTTTTGTCC TTGGGATACA TAAACCAGAT
     2341 CTTGTATTAT ATTATATTTA CCATGTACTA TATAGTATTC GAAGTTCATT CTCATTAATC
     2401 GATTCCTACT TGTTTTCAAA GCAAATTAGT CAGCCTTACT ATATAACAGC TGTAATCCAT
     2461 AGTGATTACT GATTAGTATA GTTAATCCTC ATAATCATAC TTACGTCACA GTAGAAAATA
     2521 ATAATATTGT AGCTATCTAA TACGTAATAT ATACACAATT CTCTTCTTCT TTTTTTTTGT
     2581 CAAAGATAGT ATACACAATT CTTTAGATGT ATATCTAGGT ATTTATACTC GATGATTTGT
     2641 ACAAATATGT AAATCGAAGA ACTTGATATT AATTAGAAAC AAAAAACGAA ACATAGTGTC
     2701 GAAGAAAAAG ATTATTTTCG GCACAACATC ATGCACAATC TTCATTCGCT ATAGACCTTC
     2761 TAAGCCCTAG CTAGGCACAA CATTGGACAT GGAACGGTGA ATCTTCAAAA TTATTTGCAG
     2821 ATCACCATGT AAGAGAGATA CATATATATA GTCTAGATAG GAATGATCTG ATCATCTTAG
     2881 CTGATGTTTA TACCAATATG AATAGGTTTA TATATGTGGC AAGAAAAATT ATTTAATGGA
     2941 AACTGCCTAT ACATATTAAA GTATTTCTCA TATATTTCTG TGACCAGCTT TGGTTTATTA
     3001 AATTTAATAC AAAATAATAG TGGCACTGAT CCATAGAAGC CAAGCTTCTC TATCTTTCTC
     3061 TTTCCACACT TTCTTTCTAT CTCAAAGAAG AAGAAAGAGA GAGAGAGAGA GATAGAAACC
     3121 CTAAACATCG TGCCCTTGAA GCTAAGATAT CTTCAGCTTT GTAGAAATTC ATTTTGCTTA
     3181 CTTCATTGCG CTCTCTCTCT TTCATTGTCT aCTACCTCTT GCCTCTAACA GAAGCAATAC
     3241 TTTCCGGCCT CCAAGGTTCG TTTCTTTCCT CATCCATCTT ATATCTTTCA TTGTCGTCAT
     3301 CATCATCTGC ATCTACATAT ATATACACAC ACGCACTCCC TCACACTTCC TCATATATAT
     3361 CATGTGTACT TTTCGTCTTA AACATCTCTC TATTTTCATT TCTTTTCTTT GATTACTTAA
     3421 GAACATGACT AAGTCTCTAT CATTAAACCT CTCTTGTTTA AGAAGCAGAC AAAGATCGTT
     3481 CAGTTTGCAG CACCTTCATG TTTCTCTTGG ACATTCAGGT TTTACTTATG TGGGTATATG
     3541 TAATAGAAGA TTCATCTTTT GTTTTAAAAT TAAAGGTTAA TAAGTTGGAG CCTTTGTTCT
     3601 TCGTGACTAT ATGCATGCAT TTGGTAAACC TAGGGTTTTG ATTTTTAGAT CTAATATAAC
     3661 CCAAACCCCA ATTAACACCT TGAGATTATT GGATACATAC TTGCATGGTC AAACCCATTC
     3721 ATTTCTCAAT TTGTTAAAAC TTAAAACCTT CAATATAATG TGTGTTTCTT TCTTTGGGGT
     3781 TAATTAATAT TTCATTAGGG CAAAGGTCGA AAAGAAAGCG TCAAAGTTTG CTTAAAGAAG
     3841 AGTAAGGATA ATGTGAGACC ACGAAGTGGC TCTTCAGTGG ACGAAAGGGC CTCGTGATAC
     3901 GCCTATTTTT ATAGGTTAAT GTCATGATAA TAATGGTTTC TTAGACGTCA GGTGGCACTT
     3961 TTCGGGGAAA TGTGCGCGGA ACCCCTATTT GTTTATTTTT CTAAATACAT TCAAATATGT
     4021 ATCCGCTCAT GAGACAATAA CCCTGATAAA TGCTTCAATA ATATTGAAAA AGGAAGAGTA
     4081 TGCGCTCACG CAACTGGTCC AGAACCTTGA CCGAACGCAG CGGTGGTAAC GGCGCAGTGG
     4141 CGGTTTTCAT GGCTTGTTAT GACTGTTTTT TTGGGGTACA GTCTATGCCT CGGGCATCCA
     4201 AGCAGCAAGC GCGTTACGCC GTGGGTCGAT GTTTGATGTT ATGGAGCAGC AACGATGTTA
     4261 CGCAGCAGGG CAGTCGCCCT AAAACAAAGT TAAACATCAT GAGGGAAGCG GTGATCGCCG
     4321 AAGTATCGAC TCAACTATCA GAGGTAGTTG GCGTCATCGA GCGCCATCTC GAACCGACGT
     4381 TGCTGGCCGT ACATTTGTAC GGCTCCGCAG TGGATGGCGG CCTGAAGCCA CACAGCGATA
     4441 TTGATTTGCT GGTTACGGTG ACCGTAAGGC TTGATGAAAC AACGCGGCGA GCTTTGATCA
     4501 ACGACCTTTT GGAAACTTCG GCTTCCCCTG GAGAGAGCGA GATTCTCCGC GCTGTAGAAG
     4561 TCACCATTGT TGTGCACGAC GACATCATTC CGTGGCGTTA TCCAGCTAAG CGCGAACTGC
     4621 AATTTGGAGA ATGGCAGCGC AATGACATTC TTGCAGGTAT CTTCGAGCCA GCCACGATCG
     4681 ACATTGATCT GGCTATCTTG CTGACAAAAG CAAGAGAACA TAGCGTTGCC TTGGTAGGTC
     4741 CAGCGGCGGA GGAACTCTTT GATCCGGTTC CTGAACAGGA TCTATTTGAG GCGCTAAATG
     4801 AAACCTTAAC GCTATGGAAC TCGCCGCCCG ACTGGGCTGG CGATGAGCGA AATGTAGTGC
     4861 TTACGTTGTC CCGCATTTGG TACAGCGCAG TAACCGGCAA AATCGCGCCG AAGGATGTCG
     4921 CTGCCGACTG GGCAATGGAG CGCCTGCCGG CCCAGTATCA GCCCGTCATA CTTGAAGCTA
     4981 GACAGGCTTA TCTTGGACAA GAAGAAGATC GCTTGGCCTC GCGCGCAGAT CAGTTGGAAG
     5041 AATTTGTCCA TTACGTAAAA GGCGAGATCA CCAAGGTAGT CGGCAAATAA CTGTCAGACC
     5101 AAGTTTACTC ATATATACTT TAGATTGATT TAAAACTTCA TTTTTAATTT AAAAGGATCT
     5161 AGGTGAAGAT CCTTTTTGAT AATCTCATGA CCAAAATCCC TTAACGTGAG TTTTCGTTCC
     5221 ACTGAGCGTC AGACCCCGTA GAAAAGATCA AAGGATCTTC TTGAGATCCT TTTTTTCTGC
     5281 GCGTAATCTG CTGCTTGCAA ACAAAAAAAC CACCGCTACC AGCGGTGGTT TGTTTGCCGG
     5341 ATCAAGAGCT ACCAACTCTT TTTCCGAAGG TAACTGGCTT CAGCAGAGCG CAGATACCAA
     5401 ATACTGTCCT TCTAGTGTAG CCGTAGTTAG GCCACCACTT CAAGAACTCT GTAGCACCGC
     5461 CTACATACCT CGCTCTGCTA ATCCTGTTAC CAGTGGCTGC TGCCAGTGGC GATAAGTCGT
     5521 GTCTTACCGG GTTGGACTCA AGACGATAGT TACCGGATAA GG
//
