# Supplementary material for: Peripheral infrastructure vectors and an extended set of plant parts for the Modular Cloning system
Source: PLoS One. 2018 May 30;13(5):e0197185. doi: 10.1371/journal.pone.0197185 (PMC5976141; doi:10.1371/journal.pone.0197185)
Supplement: S1 File — (ZIP) [file pone.0197185.s005.zip › E11_pJOG175_[CT] mTRQ.gbk]

LOCUS       pJOG175_[CT]_mTRQ      2971 bp    DNA     circular UNA 23-OCT-2012
COMMENT     This file is created by Vector NTI
            http://www.invitrogen.com/
FEATURES             Location/Qualifiers
     CDS             215..1225
                     /vntifkey="4"
                     /label="Sm/Sp no DraIII"
     mutation        1192
                     /vntifkey="62"
                     /label="G to A"
     misc_feature    1385..1999
                     /vntifkey="21"
                     /label="rep (pMB1)"
     rep_origin      complement(1984)
                     /vntifkey="33"
                     /label=ORI
                     /note="RNaseH cleavage point"
     primer          <2232..2254
                     /label=JS969
     CDS             2239..2955
                     /label=pmTurquoise2
     primer          complement(2933..>2959)
                     /label=JS968
     misc_feature    2956..2959
                     /vntifkey="21"
                     /label=GCTT
ORIGIN
        1 GTGGCTCTTC AGTGGACGAA AGGGCCTCGT GATACGCCTA TTTTTATAGG TTAATGTCAT
       61 GATAATAATG GTTTCTTAGA CGTCAGGTGG CACTTTTCGG GGAAATGTGC GCGGAACCCC
      121 TATTTGTTTA TTTTTCTAAA TACATTCAAA TATGTATCCG CTCATGAGAC AATAACCCTG
      181 ATAAATGCTT CAATAATATT GAAAAAGGAA GAGTATGCGC TCACGCAACT GGTCCAGAAC
      241 CTTGACCGAA CGCAGCGGTG GTAACGGCGC AGTGGCGGTT TTCATGGCTT GTTATGACTG
      301 TTTTTTTGGG GTACAGTCTA TGCCTCGGGC ATCCAAGCAG CAAGCGCGTT ACGCCGTGGG
      361 TCGATGTTTG ATGTTATGGA GCAGCAACGA TGTTACGCAG CAGGGCAGTC GCCCTAAAAC
      421 AAAGTTAAAC ATCATGAGGG AAGCGGTGAT CGCCGAAGTA TCGACTCAAC TATCAGAGGT
      481 AGTTGGCGTC ATCGAGCGCC ATCTCGAACC GACGTTGCTG GCCGTACATT TGTACGGCTC
      541 CGCAGTGGAT GGCGGCCTGA AGCCACACAG CGATATTGAT TTGCTGGTTA CGGTGACCGT
      601 AAGGCTTGAT GAAACAACGC GGCGAGCTTT GATCAACGAC CTTTTGGAAA CTTCGGCTTC
      661 CCCTGGAGAG AGCGAGATTC TCCGCGCTGT AGAAGTCACC ATTGTTGTGC ACGACGACAT
      721 CATTCCGTGG CGTTATCCAG CTAAGCGCGA ACTGCAATTT GGAGAATGGC AGCGCAATGA
      781 CATTCTTGCA GGTATCTTCG AGCCAGCCAC GATCGACATT GATCTGGCTA TCTTGCTGAC
      841 AAAAGCAAGA GAACATAGCG TTGCCTTGGT AGGTCCAGCG GCGGAGGAAC TCTTTGATCC
      901 GGTTCCTGAA CAGGATCTAT TTGAGGCGCT AAATGAAACC TTAACGCTAT GGAACTCGCC
      961 GCCCGACTGG GCTGGCGATG AGCGAAATGT AGTGCTTACG TTGTCCCGCA TTTGGTACAG
     1021 CGCAGTAACC GGCAAAATCG CGCCGAAGGA TGTCGCTGCC GACTGGGCAA TGGAGCGCCT
     1081 GCCGGCCCAG TATCAGCCCG TCATACTTGA AGCTAGACAG GCTTATCTTG GACAAGAAGA
     1141 AGATCGCTTG GCCTCGCGCG CAGATCAGTT GGAAGAATTT GTCCATTACG TAAAAGGCGA
     1201 GATCACCAAG GTAGTCGGCA AATAACTGTC AGACCAAGTT TACTCATATA TACTTTAGAT
     1261 TGATTTAAAA CTTCATTTTT AATTTAAAAG GATCTAGGTG AAGATCCTTT TTGATAATCT
     1321 CATGACCAAA ATCCCTTAAC GTGAGTTTTC GTTCCACTGA GCGTCAGACC CCGTAGAAAA
     1381 GATCAAAGGA TCTTCTTGAG ATCCTTTTTT TCTGCGCGTA ATCTGCTGCT TGCAAACAAA
     1441 AAAACCACCG CTACCAGCGG TGGTTTGTTT GCCGGATCAA GAGCTACCAA CTCTTTTTCC
     1501 GAAGGTAACT GGCTTCAGCA GAGCGCAGAT ACCAAATACT GTCCTTCTAG TGTAGCCGTA
     1561 GTTAGGCCAC CACTTCAAGA ACTCTGTAGC ACCGCCTACA TACCTCGCTC TGCTAATCCT
     1621 GTTACCAGTG GCTGCTGCCA GTGGCGATAA GTCGTGTCTT ACCGGGTTGG ACTCAAGACG
     1681 ATAGTTACCG GATAAGGCGC AGCGGTCGGG CTGAACGGGG GGTTCGTGCA CACAGCCCAG
     1741 CTTGGAGCGA ACGACCTACA CCGAACTGAG ATACCTACAG CGTGAGCTAT GAGAAAGCGC
     1801 CACGCTTCCC GAAGGGAGAA AGGCGGACAG GTATCCGGTA AGCGGCAGGG TCGGAACAGG
     1861 AGAGCGCACG AGGGAGCTTC CAGGGGGAAA CGCCTGGTAT CTTTATAGTC CTGTCGGGTT
     1921 TCGCCACCTC TGACTTGAGC GTCGATTTTT GTGATGCTCG TCAGGGGGGC GGAGCCTATG
     1981 GAAAAACGCC AGCAACGCGG CCTTTTTACG GTTCCTGGCC TTTTGCTGGC CTTTTGCTCA
     2041 CATGTTCTTT CCTGCGTTAT CCCCTGATTC TGTGGATAAC CGTATTACCG CCTTTGAGTG
     2101 AGCTGATACC GCTCGCCGCA GCCGAACGAC CGAGCGCAGC GAGTCAGTGA GCGAGGAAGC
     2161 GGAAGAGCGC CCAATACGCA AACCGCCTCT CCCCGCGCGT TGGCCGATTC ATTAATCACT
     2221 CTGTGGTCTC ATTCGgctGT GAGCAAGGGC GAGGAGCTGT TCACCGGGGT GGTGCCCATC
     2281 CTGGTCGAGC TGGACGGCGA CGTAAACGGC CACAAGTTCA GCGTGTCCGG CGAGGGCGAG
     2341 GGCGATGCCA CCTACGGCAA GCTGACCCTG AAGTTCATCT GCACCACCGG CAAGCTGCCC
     2401 GTGCCCTGGC CCACCCTCGT GACCACCCTG TCCTGGGGCG TGCAGTGCTT CGCCCGCTAC
     2461 CCCGACCACA TGAAGCAGCA CGACTTCTTC AAGTCCGCCA TGCCCGAAGG CTACGTCCAG
     2521 GAGCGCACCA TCTTCTTCAA GGACGACGGC AACTACAAGA CCCGCGCCGA GGTGAAGTTC
     2581 GAGGGCGACA CCCTGGTGAA CCGCATCGAG CTGAAGGGCA TCGACTTCAA GGAGGACGGC
     2641 AACATCCTGG GGCACAAGCT GGAGTACAAC TACTTTAGCG ACAACGTCTA TATCACCGCC
     2701 GACAAGCAGA AGAACGGCAT CAAGGCCAAC TTCAAGATCC GCCACAACAT CGAGGACGGC
     2761 GGCGTGCAGC TCGCCGACCA CTACCAGCAG AACACCCCCA TCGGCGACGG CCCCGTGCTG
     2821 CTGCCCGACA ACCACTACCT GAGCACCCAG TCCAAGCTGA GCAAAGACCC CAACGAGAAG
     2881 CGCGATCACA TGGTCCTGCT GGAGTTCGTG ACCGCCGCCG GGATCACTCT CGGCATGGAC
     2941 GAGCTGTACA AaTGAGCTTT GAGACCACGA A
//
