# Supplementary material for: Peripheral infrastructure vectors and an extended set of plant parts for the Modular Cloning system
Source: PLoS One. 2018 May 30;13(5):e0197185. doi: 10.1371/journal.pone.0197185 (PMC5976141; doi:10.1371/journal.pone.0197185)
Supplement: S1 File — (ZIP) [file pone.0197185.s005.zip › E1_pJOG022_[Pro+5U]_ZmUbi.gbk]

LOCUS       pJOG022_[Pro+5U]_ZmUbi      3738 bp    DNA     circular UNA 10-MAR-2009
COMMENT     This file is created by Vector NTI
            http://www.invitrogen.com/
FEATURES             Location/Qualifiers
     CDS             215..1225
                     /vntifkey="4"
                     /label="Sm/Sp no DraIII"
     mutation        1192
                     /vntifkey="62"
                     /label="G to A"
     misc_feature    1385..1999
                     /vntifkey="21"
                     /label="rep (pMB1)"
     rep_origin      complement(1984)
                     /vntifkey="33"
                     /label=ORI
                     /note="RNaseH cleavage point"
     promoter        2237..3722
                     /label="ZmUbi promoter fragment"
     5'UTR           3046..3203
                     /label=ZmUbi1
     5'UTR           join(3127..3203,3723)
                     /label=ZmUbi1
ORIGIN
        1 GTGGCTCTTC AGTGGACGAA AGGGCCTCGT GATACGCCTA TTTTTATAGG TTAATGTCAT
       61 GATAATAATG GTTTCTTAGA CGTCAGGTGG CACTTTTCGG GGAAATGTGC GCGGAACCCC
      121 TATTTGTTTA TTTTTCTAAA TACATTCAAA TATGTATCCG CTCATGAGAC AATAACCCTG
      181 ATAAATGCTT CAATAATATT GAAAAAGGAA GAGTATGCGC TCACGCAACT GGTCCAGAAC
      241 CTTGACCGAA CGCAGCGGTG GTAACGGCGC AGTGGCGGTT TTCATGGCTT GTTATGACTG
      301 TTTTTTTGGG GTACAGTCTA TGCCTCGGGC ATCCAAGCAG CAAGCGCGTT ACGCCGTGGG
      361 TCGATGTTTG ATGTTATGGA GCAGCAACGA TGTTACGCAG CAGGGCAGTC GCCCTAAAAC
      421 AAAGTTAAAC ATCATGAGGG AAGCGGTGAT CGCCGAAGTA TCGACTCAAC TATCAGAGGT
      481 AGTTGGCGTC ATCGAGCGCC ATCTCGAACC GACGTTGCTG GCCGTACATT TGTACGGCTC
      541 CGCAGTGGAT GGCGGCCTGA AGCCACACAG CGATATTGAT TTGCTGGTTA CGGTGACCGT
      601 AAGGCTTGAT GAAACAACGC GGCGAGCTTT GATCAACGAC CTTTTGGAAA CTTCGGCTTC
      661 CCCTGGAGAG AGCGAGATTC TCCGCGCTGT AGAAGTCACC ATTGTTGTGC ACGACGACAT
      721 CATTCCGTGG CGTTATCCAG CTAAGCGCGA ACTGCAATTT GGAGAATGGC AGCGCAATGA
      781 CATTCTTGCA GGTATCTTCG AGCCAGCCAC GATCGACATT GATCTGGCTA TCTTGCTGAC
      841 AAAAGCAAGA GAACATAGCG TTGCCTTGGT AGGTCCAGCG GCGGAGGAAC TCTTTGATCC
      901 GGTTCCTGAA CAGGATCTAT TTGAGGCGCT AAATGAAACC TTAACGCTAT GGAACTCGCC
      961 GCCCGACTGG GCTGGCGATG AGCGAAATGT AGTGCTTACG TTGTCCCGCA TTTGGTACAG
     1021 CGCAGTAACC GGCAAAATCG CGCCGAAGGA TGTCGCTGCC GACTGGGCAA TGGAGCGCCT
     1081 GCCGGCCCAG TATCAGCCCG TCATACTTGA AGCTAGACAG GCTTATCTTG GACAAGAAGA
     1141 AGATCGCTTG GCCTCGCGCG CAGATCAGTT GGAAGAATTT GTCCATTACG TAAAAGGCGA
     1201 GATCACCAAG GTAGTCGGCA AATAACTGTC AGACCAAGTT TACTCATATA TACTTTAGAT
     1261 TGATTTAAAA CTTCATTTTT AATTTAAAAG GATCTAGGTG AAGATCCTTT TTGATAATCT
     1321 CATGACCAAA ATCCCTTAAC GTGAGTTTTC GTTCCACTGA GCGTCAGACC CCGTAGAAAA
     1381 GATCAAAGGA TCTTCTTGAG ATCCTTTTTT TCTGCGCGTA ATCTGCTGCT TGCAAACAAA
     1441 AAAACCACCG CTACCAGCGG TGGTTTGTTT GCCGGATCAA GAGCTACCAA CTCTTTTTCC
     1501 GAAGGTAACT GGCTTCAGCA GAGCGCAGAT ACCAAATACT GTCCTTCTAG TGTAGCCGTA
     1561 GTTAGGCCAC CACTTCAAGA ACTCTGTAGC ACCGCCTACA TACCTCGCTC TGCTAATCCT
     1621 GTTACCAGTG GCTGCTGCCA GTGGCGATAA GTCGTGTCTT ACCGGGTTGG ACTCAAGACG
     1681 ATAGTTACCG GATAAGGCGC AGCGGTCGGG CTGAACGGGG GGTTCGTGCA CACAGCCCAG
     1741 CTTGGAGCGA ACGACCTACA CCGAACTGAG ATACCTACAG CGTGAGCTAT GAGAAAGCGC
     1801 CACGCTTCCC GAAGGGAGAA AGGCGGACAG GTATCCGGTA AGCGGCAGGG TCGGAACAGG
     1861 AGAGCGCACG AGGGAGCTTC CAGGGGGAAA CGCCTGGTAT CTTTATAGTC CTGTCGGGTT
     1921 TCGCCACCTC TGACTTGAGC GTCGATTTTT GTGATGCTCG TCAGGGGGGC GGAGCCTATG
     1981 GAAAAACGCC AGCAACGCGG CCTTTTTACG GTTCCTGGCC TTTTGCTGGC CTTTTGCTCA
     2041 CATGTTCTTT CCTGCGTTAT CCCCTGATTC TGTGGATAAC CGTATTACCG CCTTTGAGTG
     2101 AGCTGATACC GCTCGCCGCA GCCGAACGAC CGAGCGCAGC GAGTCAGTGA GCGAGGAAGC
     2161 GGAAGAGCGC CCAATACGCA AACCGCCTCT CCCCGCGCGT TGGCCGATTC ATTAATCACT
     2221 CTGTGGTCTC AGGAGGGTCG TGCCCCTCTC TAGAGATAAT GAGCATTGCA TGTCTAAGTT
     2281 ATAAAAAATT ACCACATATT TTTTTTGTCA CACTTGTTTG AAGTGCAGTT TATCTATCTT
     2341 TATACATATA TTTAAACTTT ACTCTACGAA TAATATAATC TATAGTACTA CAATAATATC
     2401 AGTGTTTTAG AGAATCATAT AAATGAACAG TTAGACATGG TCTAAAGGAC AATTGAGTAT
     2461 TTTGACAACA GGACTCTACA GTTTTATCTT TTTAGTGTGC ATGTGTTCTC CTTTTTTTTT
     2521 GCAAATAGCT TCACCTATAT AATACTTCAT CCATTTTATT AGTACATCCA TTTAGGGTTT
     2581 AGGGTTAATG GTTTTTATAG ACTAATTTTT TTAGTACATC TATTTTATTC TATTTTAGCC
     2641 TCTAAATTAA GAAAACTAAA ACTCTATTTT AGTTTTTTTA TTTAATAATT TAGATATAAA
     2701 ATAGAATAAA ATAAAGTGAC TAAAAATTAA ACAAATACCC TTTAAGAAAT TAAAAAAACT
     2761 AAGGAAACAT TTTTCTTGTT TCGAGTAGAT AATGCCAGCC TGTTAAACGC CGTCGATCGA
     2821 CGAGTCTAAC GGACACCAAC CAGCGAACCA GCAGCGTCGC GTCGGGCCAA GCGAAGCAGA
     2881 CGGCACGGCA TCTCTGTCGC TGCCTCTGGA CCCCTCTCGA GAGTTCCGCT CCACCGTTGG
     2941 ACTTGCTCCG CTGTCGGCAT CCAGAAATTG CGTGGCGGAG CGGCAGACGT GAGCCGGCAC
     3001 GGCAGGCGGC CTCCTCCTCC TCTCACGGCA CCGGCAGCTA CGGGGGATTC CTTTCCCACC
     3061 GCTCCTTCGC TTTCCCTTCC TCGCCCGCCG TAATAAATAG ACACCCCCTC CACACCCTCT
     3121 TTCCCCAACC TCGTGTTGTT CGGAGCGCAC ACACACACAA CCAGATCTCC CCCAAATCCA
     3181 CCCGTCGGCA CCTCCGCTTC AAGGTACGCC GCTCGTCCTC CCCCCCCCCC CTCTCTACCT
     3241 TCTCTAGATC GGCGTTCCGG TCCATGGTTA GGGCCCGGTA GTTCTACTTC TGTTCATGTT
     3301 TGTGTTAGAT CCGTGTTTGT GTTAGATCCG TGCTGCTAGC GTTCGTACAC GGATGCGACC
     3361 TGTACGTCAG ACACGTTCTG ATTGCTAACT TGCCAGTGTT TCTCTTTGGG GAATCCTGGG
     3421 ATGGCTCTAG CCGTTCCGCA GACGGGATCG ATCTAGGATA GGTATACATG TTGATGTGGG
     3481 TTTTACTGAT GCATATACAT GATGGCATAT GCAGCATCTA TTCATATGCT CTAACCTTGA
     3541 GTACCTATCT ATTATAATAA ACAAGTATGT TTTATAATTA TTTTGATCTT GATATACTTG
     3601 GATGATGGCA TATGCAGCAG CTATATGTGG ATTTTTTTAG CCCTGCCTTC ATACGCTATT
     3661 TATTTGCTTG GTACTGTTTC TTTTGTCGAT GCTCACCCTG TTGTTTGGTG TTACTTCTGC
     3721 AGAATGTGAG ACCACGAA
//
