# Supplementary material for: Peripheral infrastructure vectors and an extended set of plant parts for the Modular Cloning system
Source: PLoS One. 2018 May 30;13(5):e0197185. doi: 10.1371/journal.pone.0197185 (PMC5976141; doi:10.1371/journal.pone.0197185)
Supplement: S1 File — (ZIP) [file pone.0197185.s005.zip › E2_pJOG213_[Pro+5U]_SlEDS1_Solyc06g071280.gbk]

LOCUS       pJOG213_[Pro+5U]_SlEDS1_Solyc06g071280      3438 bp    DNA     circular UNA 10-MAR-2009
COMMENT     This file is created by Vector NTI
            http://www.invitrogen.com/
FEATURES             Location/Qualifiers
     CDS             215..1225
                     /vntifkey="4"
                     /label="Sm/Sp no DraIII"
     mutation        1192
                     /vntifkey="62"
                     /label="G to A"
     misc_feature    1385..1999
                     /vntifkey="21"
                     /label="rep (pMB1)"
     rep_origin      complement(1984)
                     /vntifkey="33"
                     /label=ORI
                     /note="RNaseH cleavage point"
     gene            <2232..2601
                     /source=ITAG_eugene
                     /Alias=Solyc06g071290
                     /ID=gene:Solyc06g071290.2
                     /Name=Solyc06g071290.2
                     /from_BOGAS=1
                     /length=5125
     intron          <2232..2285
                     /source=ITAG_eugene
                     /ID=intron:Solyc06g071290.2.1.15
                     /Parent=mRNA:Solyc06g071290.2.1
                     /from_BOGAS=1
     primer          <2232..2258
                     /label=JS826
     misc_feature    <2232..3065
                     /feature_type=Insertion
                     /origin="promSlEDS1[toATG) selection
                     (860bplinear)Fragment: from BpiI cut at 11^12 to BpiI cut
                     at845^846, 834bpOrientation: originalPlus strand 5':
                     nochangePlus strand 3':   no changeMinus strand 5':
                     nochangeMinus strand 3':  no change"
                     /label=Insert
     mRNA            2286..2601
                     /source=ITAG_eugene
                     /ID=mRNA:Solyc06g071290.2.1
                     /Name=Solyc06g071290.2.1
                     /Note="Betaine aldehyde dehydrogenase (AHRD V1 ****
                     D2DEK8_LYCBA)%3B contains Interpro domain(s)  IPR015590
                     Aldehyde dehydrogenase"
                     /Ontology_term=GO:0004028
                     /Parent=gene:Solyc06g071290.2
                     /from_BOGAS=1
                     /interpro2go_term=GO:0055114
                     /length=5125
                     /nb_exon=15
                     /sifter_term=GO:0004028
                     /source=ITAG_eugene
                     /ID=exon:Solyc06g071290.2.1.15
                     /ID=exon:Solyc06g071290.2.1.14
                     /ID=exon:Solyc06g071290.2.1.13
                     /ID=exon:Solyc06g071290.2.1.12
                     /ID=exon:Solyc06g071290.2.1.11
                     /ID=exon:Solyc06g071290.2.1.10
                     /ID=exon:Solyc06g071290.2.1.9
                     /ID=exon:Solyc06g071290.2.1.8
                     /ID=exon:Solyc06g071290.2.1.7
                     /ID=exon:Solyc06g071290.2.1.6
                     /ID=exon:Solyc06g071290.2.1.5
                     /ID=exon:Solyc06g071290.2.1.4
                     /ID=exon:Solyc06g071290.2.1.3
                     /ID=exon:Solyc06g071290.2.1.2
                     /ID=exon:Solyc06g071290.2.1.1
                     /from_BOGAS=1
                     /frame=1
                     /frame=0
                     /frame=2
                     /label=Solyc06g071290.2
     Three_prime_utr 2377..2601
                     /source=ITAG_eugene
                     /ID=three_prime_UTR:Solyc06g071290.2.1.0
                     /Parent=mRNA:Solyc06g071290.2.1
                     /from_BOGAS=1
     gene            3042..>3065
                     /source=ITAG_eugene
                     /Alias=Solyc06g071280
                     /ID=gene:Solyc06g071280.2
                     /Name=Solyc06g071280.2
                     /from_BOGAS=1
                     /length=3347
     Five_prime_utr  3042..>3065
                     /source=ITAG_eugene
                     /ID=five_prime_UTR:Solyc06g071280.2.1.0
                     /Parent=mRNA:Solyc06g071280.2.1
                     /from_BOGAS=1
     mRNA            3042..>3065
                     /source=ITAG_eugene
                     /ID=mRNA:Solyc06g071280.2.1
                     /Name=Solyc06g071280.2.1
                     /Note="Enhanced disease susceptibility 1 (Fragment) (AHRD
                     V1 **-- B2BDU7_ARALY)%3B contains Interpro domain(s)
                     IPR002921  Lipase%2C class 3"
                     /Ontology_term=GO:0005515
                     /Ontology_term=GO:0004871
                     /Parent=gene:Solyc06g071280.2
                     /from_BOGAS=1
                     /interpro2go_term=GO:0006629
                     /length=3347
                     /nb_exon=3
                     /sifter_term=GO:0005515
                     /sifter_term=GO:0004871
                     /source=ITAG_eugene
                     /ID=exon:Solyc06g071280.2.1.3
                     /ID=exon:Solyc06g071280.2.1.2
                     /ID=exon:Solyc06g071280.2.1.1
                     /from_BOGAS=1
                     /frame=0
                     /label=Solyc06g071280.2
     primer          complement(3046..>3069)
                     /label=JS828
     gene            <3066..>3421
                     /source=ITAG_eugene
                     /Alias=Solyc06g071280
                     /ID=gene:Solyc06g071280.2
                     /Name=Solyc06g071280.2
                     /from_BOGAS=1
                     /length=3347
     Five_prime_utr  <3066..>3421
                     /source=ITAG_eugene
                     /ID=five_prime_UTR:Solyc06g071280.2.1.0
                     /Parent=mRNA:Solyc06g071280.2.1
                     /from_BOGAS=1
     primer          <3066..3086
                     /label=JS827
     misc_feature    3066..3421
                     /feature_type=Insertion
                     /origin="promSlEDS1[toATG) selection-1
                     (383bplinear)Fragment: from BpiI cut at 11^12 to BpiI cut
                     at368^369, 357bpOrientation: originalPlus strand 5':
                     nochangePlus strand 3':   no changeMinus strand 5':
                     nochangeMinus strand 3':  no change"
                     /label=Insert
     mRNA            <3066..>3421
                     /source=ITAG_eugene
                     /ID=mRNA:Solyc06g071280.2.1
                     /Name=Solyc06g071280.2.1
                     /Note="Enhanced disease susceptibility 1 (Fragment) (AHRD
                     V1 **-- B2BDU7_ARALY)%3B contains Interpro domain(s)
                     IPR002921  Lipase%2C class 3"
                     /Ontology_term=GO:0005515
                     /Ontology_term=GO:0004871
                     /Parent=gene:Solyc06g071280.2
                     /from_BOGAS=1
                     /interpro2go_term=GO:0006629
                     /length=3347
                     /nb_exon=3
                     /sifter_term=GO:0005515
                     /sifter_term=GO:0004871
                     /source=ITAG_eugene
                     /ID=exon:Solyc06g071280.2.1.3
                     /ID=exon:Solyc06g071280.2.1.2
                     /ID=exon:Solyc06g071280.2.1.1
                     /from_BOGAS=1
                     /frame=0
                     /label=Solyc06g071280.2
     primer          complement(3403..>3425)
                     /label=JS829
     misc_feature    3422..>3422
                     /vntifkey="21"
                     /label=CCAT
     misc_feature    3422..>3422
                     /vntifkey="21"
                     /label=CCAT
     misc_feature    3423..3426
                     /vntifkey="21"
                     /label=AATG
ORIGIN
        1 GTGGCTCTTC AGTGGACGAA AGGGCCTCGT GATACGCCTA TTTTTATAGG TTAATGTCAT
       61 GATAATAATG GTTTCTTAGA CGTCAGGTGG CACTTTTCGG GGAAATGTGC GCGGAACCCC
      121 TATTTGTTTA TTTTTCTAAA TACATTCAAA TATGTATCCG CTCATGAGAC AATAACCCTG
      181 ATAAATGCTT CAATAATATT GAAAAAGGAA GAGTATGCGC TCACGCAACT GGTCCAGAAC
      241 CTTGACCGAA CGCAGCGGTG GTAACGGCGC AGTGGCGGTT TTCATGGCTT GTTATGACTG
      301 TTTTTTTGGG GTACAGTCTA TGCCTCGGGC ATCCAAGCAG CAAGCGCGTT ACGCCGTGGG
      361 TCGATGTTTG ATGTTATGGA GCAGCAACGA TGTTACGCAG CAGGGCAGTC GCCCTAAAAC
      421 AAAGTTAAAC ATCATGAGGG AAGCGGTGAT CGCCGAAGTA TCGACTCAAC TATCAGAGGT
      481 AGTTGGCGTC ATCGAGCGCC ATCTCGAACC GACGTTGCTG GCCGTACATT TGTACGGCTC
      541 CGCAGTGGAT GGCGGCCTGA AGCCACACAG CGATATTGAT TTGCTGGTTA CGGTGACCGT
      601 AAGGCTTGAT GAAACAACGC GGCGAGCTTT GATCAACGAC CTTTTGGAAA CTTCGGCTTC
      661 CCCTGGAGAG AGCGAGATTC TCCGCGCTGT AGAAGTCACC ATTGTTGTGC ACGACGACAT
      721 CATTCCGTGG CGTTATCCAG CTAAGCGCGA ACTGCAATTT GGAGAATGGC AGCGCAATGA
      781 CATTCTTGCA GGTATCTTCG AGCCAGCCAC GATCGACATT GATCTGGCTA TCTTGCTGAC
      841 AAAAGCAAGA GAACATAGCG TTGCCTTGGT AGGTCCAGCG GCGGAGGAAC TCTTTGATCC
      901 GGTTCCTGAA CAGGATCTAT TTGAGGCGCT AAATGAAACC TTAACGCTAT GGAACTCGCC
      961 GCCCGACTGG GCTGGCGATG AGCGAAATGT AGTGCTTACG TTGTCCCGCA TTTGGTACAG
     1021 CGCAGTAACC GGCAAAATCG CGCCGAAGGA TGTCGCTGCC GACTGGGCAA TGGAGCGCCT
     1081 GCCGGCCCAG TATCAGCCCG TCATACTTGA AGCTAGACAG GCTTATCTTG GACAAGAAGA
     1141 AGATCGCTTG GCCTCGCGCG CAGATCAGTT GGAAGAATTT GTCCATTACG TAAAAGGCGA
     1201 GATCACCAAG GTAGTCGGCA AATAACTGTC AGACCAAGTT TACTCATATA TACTTTAGAT
     1261 TGATTTAAAA CTTCATTTTT AATTTAAAAG GATCTAGGTG AAGATCCTTT TTGATAATCT
     1321 CATGACCAAA ATCCCTTAAC GTGAGTTTTC GTTCCACTGA GCGTCAGACC CCGTAGAAAA
     1381 GATCAAAGGA TCTTCTTGAG ATCCTTTTTT TCTGCGCGTA ATCTGCTGCT TGCAAACAAA
     1441 AAAACCACCG CTACCAGCGG TGGTTTGTTT GCCGGATCAA GAGCTACCAA CTCTTTTTCC
     1501 GAAGGTAACT GGCTTCAGCA GAGCGCAGAT ACCAAATACT GTCCTTCTAG TGTAGCCGTA
     1561 GTTAGGCCAC CACTTCAAGA ACTCTGTAGC ACCGCCTACA TACCTCGCTC TGCTAATCCT
     1621 GTTACCAGTG GCTGCTGCCA GTGGCGATAA GTCGTGTCTT ACCGGGTTGG ACTCAAGACG
     1681 ATAGTTACCG GATAAGGCGC AGCGGTCGGG CTGAACGGGG GGTTCGTGCA CACAGCCCAG
     1741 CTTGGAGCGA ACGACCTACA CCGAACTGAG ATACCTACAG CGTGAGCTAT GAGAAAGCGC
     1801 CACGCTTCCC GAAGGGAGAA AGGCGGACAG GTATCCGGTA AGCGGCAGGG TCGGAACAGG
     1861 AGAGCGCACG AGGGAGCTTC CAGGGGGAAA CGCCTGGTAT CTTTATAGTC CTGTCGGGTT
     1921 TCGCCACCTC TGACTTGAGC GTCGATTTTT GTGATGCTCG TCAGGGGGGC GGAGCCTATG
     1981 GAAAAACGCC AGCAACGCGG CCTTTTTACG GTTCCTGGCC TTTTGCTGGC CTTTTGCTCA
     2041 CATGTTCTTT CCTGCGTTAT CCCCTGATTC TGTGGATAAC CGTATTACCG CCTTTGAGTG
     2101 AGCTGATACC GCTCGCCGCA GCCGAACGAC CGAGCGCAGC GAGTCAGTGA GCGAGGAAGC
     2161 GGAAGAGCGC CCAATACGCA AACCGCCTCT CCCCGCGCGT TGGCCGATTC ATTAATCACT
     2221 CTGTGGTCTC AGGAGTCTGA TATGATCGGA ATGATAAGTG ATAATCATTG TGTTCATTGA
     2281 TGCAGGGGTC TTGAAAATTT CTTGAACATT AAGCAGGTGA CAGAGTATAC TTCTGCTGAA
     2341 CCATTGGCTT TTTATAAGTC ACCTTCAAAG AATTAGTAAA AGGGAGTTTG TCCACGAAGC
     2401 AGTTTTAATA AATGTGCAAA ACTAAACTCT AGTCTATTAG AATTGTTTAT TTTGCTCGTT
     2461 AACCAATAAA CAGTTTTAAT AAACCTTAAT CGAATAGAGA CAATATCAAA GTAGCTTTTC
     2521 TTTTCTATTT ATATATCGTG TTAGCCCTTC TTTGAATCAT GTGTGAATAC GAAATATTTT
     2581 ATATATTCTA TCTAAAAATT TGAGTTGACT TTTCTAACTT CCCAACCTTT ATTTCTAATA
     2641 CATTCTTTTA AAGGAAAAAC AAAGAAAGTA CCAAGTTGTC CTCTGTGGGT ACGCACTTTG
     2701 CAAAATAATC AAGAGAAAGA ATAAAATAGC ACCAATATAC TCCCTCCTCC TCACTTTCTA
     2761 TGTGTCACAT TTGATGTGTA ATGTGCTAAA AATTAGAATA TAAAGAAAAG GATTCTTTTA
     2821 ATTTTTGTTT ATCTTAAATT AATACATGCA TAACAAAATA AAAATGTCTA TATTCAACGT
     2881 ATCATATTAT CTTATATGAA AGTACTATTA TTAAAAATAA AATAAAAATA TGATGTACTT
     2941 TTTTTAAAAA AATTAGAACA AAAATAAAAG TAAAATATAC TATTTCCTTC AGACGTTTTA
     3001 AAAGTGTTAA CATATATATG AAAAATATTA GCGGAGAGCC CATCCCTCTT GTTCTTGTTC
     3061 TTATGGACGA CATAAAGATG CAAGTGTATA TTAAAATCCT TGGAAAGTAA TCATTTTGAT
     3121 AAAATTAACA ACATTTTTAA AGAGCCCGTA CATTAACCAT TTTGCAGAAC AATTAGTAGG
     3181 AAATTTCCTT GATTTATACT ATTTAACTTC CTATTCAATT TCCACAGGCA AGAGTCAAGC
     3241 AAAGCAATAC AAAGACTTCA AAAGTCAATG GCTCATTTCC TCTACATTTC ATCCAATCAC
     3301 CAAAAGCTTA AGTACCCATT TCCCCTTTAC CTTCACTCCA TCTCTCTATC CTCAATCTTT
     3361 CTTCAAGGAT TCTTGAAAAC TAAACAGTAA AGTTGCAATC TTTAAGCAGC TAAGAAGCAA
     3421 AAAATGTGAG ACCACGAA
//
