# Supplementary material for: Peripheral infrastructure vectors and an extended set of plant parts for the Modular Cloning system
Source: PLoS One. 2018 May 30;13(5):e0197185. doi: 10.1371/journal.pone.0197185 (PMC5976141; doi:10.1371/journal.pone.0197185)
Supplement: S1 File — (ZIP) [file pone.0197185.s005.zip › E4_pJOG535_[Pro+5U]_CaBs3.gbk]

LOCUS       pJOG535_[Pro+5U]_CaBs3      3262 bp    DNA     circular UNA 10-MAR-2009
COMMENT     This file is created by Vector NTI
            http://www.invitrogen.com/
FEATURES             Location/Qualifiers
     misc_feature    join(2950..3262,1..302)
                     /vntifkey="21"
                     /label="rep (pMB1)"
     rep_origin      complement(287)
                     /vntifkey="33"
                     /label=ORI
                     /note="RNaseH cleavage point"
     primer          395..414
                     /label=JS836
     promoter        539..1550
                     /label="pBs3 (Capsicum anuum)"
     5'UTR           1492..>1549
                     /gene="Bs3"
     gene            1492..>1549
                     /gene="Bs3"
     mRNA            1492..>1549
                     /gene="Bs3"
                     /product="Bs3"
     misc_feature    1550..1553
                     /vntifkey="21"
                     /label=AATG
     primer          complement(1667..1684)
                     /label=JS837
     CDS             1780..2790
                     /vntifkey="4"
                     /label="Sm/Sp no DraIII"
     mutation        2757
                     /vntifkey="62"
                     /label="G to A"
ORIGIN
        1 CGCAGCGGTC GGGCTGAACG GGGGGTTCGT GCACACAGCC CAGCTTGGAG CGAACGACCT
       61 ACACCGAACT GAGATACCTA CAGCGTGAGC TATGAGAAAG CGCCACGCTT CCCGAAGGGA
      121 GAAAGGCGGA CAGGTATCCG GTAAGCGGCA GGGTCGGAAC AGGAGAGCGC ACGAGGGAGC
      181 TTCCAGGGGG AAACGCCTGG TATCTTTATA GTCCTGTCGG GTTTCGCCAC CTCTGACTTG
      241 AGCGTCGATT TTTGTGATGC TCGTCAGGGG GGCGGAGCCT ATGGAAAAAC GCCAGCAACG
      301 CGGCCTTTTT ACGGTTCCTG GCCTTTTGCT GGCCTTTTGC TCACATGTTC TTTCCTGCGT
      361 TATCCCCTGA TTCTGTGGAT AACCGTATTA CCGCCTTTGA GTGAGCTGAT ACCGCTCGCC
      421 GCAGCCGAAC GACCGAGCGC AGCGAGTCAG TGAGCGAGGA AGCGGAAGAG CGCCCAATAC
      481 GCAAACCGCC TCTCCCCGCG CGTTGGCCGA TTCATTAATC ACTCTGTGGT CTCAGGAGCA
      541 GCATTAAGGC ACATCAGAGA TTTTTTGGGT GTTAAGTTTG TCATGAAACC TGATGCCTCC
      601 ACAGGAACTG TCAATCTCAT GTGTCTTGGC TCTGGTTTTC AGAATTTATC CAGAAAAGTA
      661 TCATGATAAA TTAATGGTGT CTGTGTTTGG TGGCTTAGAG TGACGGCTAG ATCAACATCT
      721 TTGGGATGCC TTGTGGAGTG AAATCAAGCA TACTTTATCA TAGGCGAAAT TTTTTGTTGT
      781 GGTTTGCTGC TTGTAATGAG AGAGTGATAT AGGAAGCAAA TGTGGAGATC ACATTTGCTC
      841 ATCTCCTTGT TGCGTTGAAA CTTTTGGTGT CAAGAGTTCT AATTCACATG TATTTGAAGA
      901 TTCCTCATAT GCTGCTTTTG TTTCTAATTA TTTTTTCTAG TAAGAAAACA TTTGTTCCTG
      961 AGTTTCCAAC TAGAAAAAAA TATCAAGTAA AATAGAATTC AATCATTTCC CTTACCAACG
     1021 CTTGGTACTG CCAACCGCAA CAAAGAATTA ATGCAAAACA ACAGTCTATT AATATCAACC
     1081 TAGACTAAAC TCCTTAGTTT TACTTTGAAA TGCGAATGAT ACATGACACA TTAGATTGTA
     1141 CTTGCTTTTT ACCACAGATA CAACGATACA TTTGTATATC TTTTCCCTTA TAGCAAACTC
     1201 TAATATATCA TAGTCAAGCT AACGAAACTT ATGCAAGGGA AATATGAAAT TAGTATGCAA
     1261 GTAAACTCAA AGAACTAATC ATTGAACTGA AAGATCAATA TATCAAAAAA AAAAAAAAAC
     1321 AATAAAACCG TTTAACCGAT AGATTAACCA TTTCTGGTTC AGTTTATGGG TTAAACCACA
     1381 ATTTGCACAC CCTGGTTAAA CAATGAACAC GTTTGCCTGA CCAATTTTAT TATATAAACC
     1441 TAACCATCCT CACAACTTCA AGTTATCATC CCCTTTCTCT TTTCTCCTCT TGTTCTTGTC
     1501 ACCCGCTAAA TCTATCAAAA CACAAGTAGT CCTAGTTGCA CATATATTTA ATGTGAGACC
     1561 ACGAAGTGGC TCTTCAGTGG ACGAAAGGGC CTCGTGATAC GCCTATTTTT ATAGGTTAAT
     1621 GTCATGATAA TAATGGTTTC TTAGACGTCA GGTGGCACTT TTCGGGGAAA TGTGCGCGGA
     1681 ACCCCTATTT GTTTATTTTT CTAAATACAT TCAAATATGT ATCCGCTCAT GAGACAATAA
     1741 CCCTGATAAA TGCTTCAATA ATATTGAAAA AGGAAGAGTA TGCGCTCACG CAACTGGTCC
     1801 AGAACCTTGA CCGAACGCAG CGGTGGTAAC GGCGCAGTGG CGGTTTTCAT GGCTTGTTAT
     1861 GACTGTTTTT TTGGGGTACA GTCTATGCCT CGGGCATCCA AGCAGCAAGC GCGTTACGCC
     1921 GTGGGTCGAT GTTTGATGTT ATGGAGCAGC AACGATGTTA CGCAGCAGGG CAGTCGCCCT
     1981 AAAACAAAGT TAAACATCAT GAGGGAAGCG GTGATCGCCG AAGTATCGAC TCAACTATCA
     2041 GAGGTAGTTG GCGTCATCGA GCGCCATCTC GAACCGACGT TGCTGGCCGT ACATTTGTAC
     2101 GGCTCCGCAG TGGATGGCGG CCTGAAGCCA CACAGCGATA TTGATTTGCT GGTTACGGTG
     2161 ACCGTAAGGC TTGATGAAAC AACGCGGCGA GCTTTGATCA ACGACCTTTT GGAAACTTCG
     2221 GCTTCCCCTG GAGAGAGCGA GATTCTCCGC GCTGTAGAAG TCACCATTGT TGTGCACGAC
     2281 GACATCATTC CGTGGCGTTA TCCAGCTAAG CGCGAACTGC AATTTGGAGA ATGGCAGCGC
     2341 AATGACATTC TTGCAGGTAT CTTCGAGCCA GCCACGATCG ACATTGATCT GGCTATCTTG
     2401 CTGACAAAAG CAAGAGAACA TAGCGTTGCC TTGGTAGGTC CAGCGGCGGA GGAACTCTTT
     2461 GATCCGGTTC CTGAACAGGA TCTATTTGAG GCGCTAAATG AAACCTTAAC GCTATGGAAC
     2521 TCGCCGCCCG ACTGGGCTGG CGATGAGCGA AATGTAGTGC TTACGTTGTC CCGCATTTGG
     2581 TACAGCGCAG TAACCGGCAA AATCGCGCCG AAGGATGTCG CTGCCGACTG GGCAATGGAG
     2641 CGCCTGCCGG CCCAGTATCA GCCCGTCATA CTTGAAGCTA GACAGGCTTA TCTTGGACAA
     2701 GAAGAAGATC GCTTGGCCTC GCGCGCAGAT CAGTTGGAAG AATTTGTCCA TTACGTAAAA
     2761 GGCGAGATCA CCAAGGTAGT CGGCAAATAA CTGTCAGACC AAGTTTACTC ATATATACTT
     2821 TAGATTGATT TAAAACTTCA TTTTTAATTT AAAAGGATCT AGGTGAAGAT CCTTTTTGAT
     2881 AATCTCATGA CCAAAATCCC TTAACGTGAG TTTTCGTTCC ACTGAGCGTC AGACCCCGTA
     2941 GAAAAGATCA AAGGATCTTC TTGAGATCCT TTTTTTCTGC GCGTAATCTG CTGCTTGCAA
     3001 ACAAAAAAAC CACCGCTACC AGCGGTGGTT TGTTTGCCGG ATCAAGAGCT ACCAACTCTT
     3061 TTTCCGAAGG TAACTGGCTT CAGCAGAGCG CAGATACCAA ATACTGTCCT TCTAGTGTAG
     3121 CCGTAGTTAG GCCACCACTT CAAGAACTCT GTAGCACCGC CTACATACCT CGCTCTGCTA
     3181 ATCCTGTTAC CAGTGGCTGC TGCCAGTGGC GATAAGTCGT GTCTTACCGG GTTGGACTCA
     3241 AGACGATAGT TACCGGATAA GG
//
