# Supplementary material for: Peripheral infrastructure vectors and an extended set of plant parts for the Modular Cloning system
Source: PLoS One. 2018 May 30;13(5):e0197185. doi: 10.1371/journal.pone.0197185 (PMC5976141; doi:10.1371/journal.pone.0197185)
Supplement: S1 File — (ZIP) [file pone.0197185.s005.zip › E5_pJOG577_[Pro+5U(f)] CaBs3.gbk]

LOCUS       pJOG577_[Pro+5U(f)]_CaBs3      3264 bp    DNA     circular UNA 23-OCT-2012
COMMENT     This file is created by Vector NTI
            http://www.invitrogen.com/
FEATURES             Location/Qualifiers
     misc_feature    join(2966..3264,1..316)
                     /vntifkey="21"
                     /label="rep (pMB1)"
     rep_origin      complement(301)
                     /vntifkey="33"
                     /label=ORI
                     /note="RNaseH cleavage point"
     primer          409..428
                     /label=JS836
     promoter        553..1565
                     /label="pBs3 (Capsicum anuum)"
     5'UTR           1507..>1564
                     /gene="Bs3"
     gene            1507..>1564
                     /gene="Bs3"
     mRNA            1507..>1564
                     /gene="Bs3"
                     /product="Bs3"
     misc_feature    1565..>1565
                     /vntifkey="21"
                     /label=AATG
     misc_feature    1566..1569
                     /vntifkey="21"
                     /label=CCAT
     misc_feature    1566..1569
                     /vntifkey="21"
                     /label=CCAT
     primer          complement(1683..1700)
                     /label=JS837
     CDS             1796..2806
                     /vntifkey="4"
                     /label="Sm/Sp no DraIII"
     mutation        2773
                     /vntifkey="62"
                     /label="G to A"
ORIGIN
        1 GTTACCGGAT AAGGCGCAGC GGTCGGGCTG AACGGGGGGT TCGTGCACAC AGCCCAGCTT
       61 GGAGCGAACG ACCTACACCG AACTGAGATA CCTACAGCGT GAGCTATGAG AAAGCGCCAC
      121 GCTTCCCGAA GGGAGAAAGG CGGACAGGTA TCCGGTAAGC GGCAGGGTCG GAACAGGAGA
      181 GCGCACGAGG GAGCTTCCAG GGGGAAACGC CTGGTATCTT TATAGTCCTG TCGGGTTTCG
      241 CCACCTCTGA CTTGAGCGTC GATTTTTGTG ATGCTCGTCA GGGGGGCGGA GCCTATGGAA
      301 AAACGCCAGC AACGCGGCCT TTTTACGGTT CCTGGCCTTT TGCTGGCCTT TTGCTCACAT
      361 GTTCTTTCCT GCGTTATCCC CTGATTCTGT GGATAACCGT ATTACCGCCT TTGAGTGAGC
      421 TGATACCGCT CGCCGCAGCC GAACGACCGA GCGCAGCGAG TCAGTGAGCG AGGAAGCGGA
      481 AGAGCGCCCA ATACGCAAAC CGCCTCTCCC CGCGCGTTGG CCGATTCATT AATCACTCTG
      541 TGGTCTCAGG AGCAGCATTA AGGCACATCA GAGATTTTTT GGGTGTTAAG TTTGTCATGA
      601 AACCTGATGC CTCCACAGGA ACTGTCAATC TCATGTGTCT TGGCTCTGGT TTTCAGAATT
      661 TATCCAGAAA AGTATCATGA TAAATTAATG GTGTCTGTGT TTGGTGGCTT AGAGTGACGG
      721 CTAGATCAAC ATCTTTGGGA TGCCTTGTGG AGTGAAATCA AGCATACTTT ATCATAGGCG
      781 AAATTTTTTG TTGTGGTTTG CTGCTTGTAA TGAGAGAGTG ATATAGGAAG CAAATGTGGA
      841 GATCACATTT GCTCATCTCC TTGTTGCGTT GAAACTTTTG GTGTCAAGAG TTCTAATTCA
      901 CATGTATTTG AAGATTCCTC ATATGCTGCT TTTGTTTCTA ATTATTTTTT CTAGTAAGAA
      961 AACATTTGTT CCTGAGTTTC CAACTAGAAA AAAATATCAA GTAAAATAGA ATTCAATCAT
     1021 TTCCCTTACC AACGCTTGGT ACTGCCAACC GCAACAAAGA ATTAATGCAA AACAACAGTC
     1081 TATTAATATC AACCTAGACT AAACTCCTTA GTTTTACTTT GAAATGCGAA TGATACATGA
     1141 CACATTAGAT TGTACTTGCT TTTTACCACA GATACAACGA TACATTTGTA TATCTTTTCC
     1201 CTTATAGCAA ACTCTAATAT ATCATAGTCA AGCTAACGAA ACTTATGCAA GGGAAATATG
     1261 AAATTAGTAT GCAAGTAAAC TCAAAGAACT AATCATTGAA CTGAAAGATC AATATATCAA
     1321 AAAAAAAAAA AAAACAATAA AACCGTTTAA CCGATAGATT AACCATTTCT GGTTCAGTTT
     1381 ATGGGTTAAA CCACAATTTG CACACCCTGG TTAAACAATG AACACGTTTG CCTGACCAAT
     1441 TTTATTATAT AAACCTAACC ATCCTCACAA CTTCAAGTTA TCATCCCCTT TCTCTTTTCT
     1501 CCTCTTGTTC TTGTCACCCG CTAAATCTAT CAAAACACAA GTAGTCCTAG TTGCACATAT
     1561 ATTTACCATT GAGACCACGA AGTGGCTCTT CAGTGGACGA AAGGGCCTCG TGATACGCCT
     1621 ATTTTTATAG GTTAATGTCA TGATAATAAT GGTTTCTTAG ACGTCAGGTG GCACTTTTCG
     1681 GGGAAATGTG CGCGGAACCC CTATTTGTTT ATTTTTCTAA ATACATTCAA ATATGTATCC
     1741 GCTCATGAGA CAATAACCCT GATAAATGCT TCAATAATAT TGAAAAAGGA AGAGTATGCG
     1801 CTCACGCAAC TGGTCCAGAA CCTTGACCGA ACGCAGCGGT GGTAACGGCG CAGTGGCGGT
     1861 TTTCATGGCT TGTTATGACT GTTTTTTTGG GGTACAGTCT ATGCCTCGGG CATCCAAGCA
     1921 GCAAGCGCGT TACGCCGTGG GTCGATGTTT GATGTTATGG AGCAGCAACG ATGTTACGCA
     1981 GCAGGGCAGT CGCCCTAAAA CAAAGTTAAA CATCATGAGG GAAGCGGTGA TCGCCGAAGT
     2041 ATCGACTCAA CTATCAGAGG TAGTTGGCGT CATCGAGCGC CATCTCGAAC CGACGTTGCT
     2101 GGCCGTACAT TTGTACGGCT CCGCAGTGGA TGGCGGCCTG AAGCCACACA GCGATATTGA
     2161 TTTGCTGGTT ACGGTGACCG TAAGGCTTGA TGAAACAACG CGGCGAGCTT TGATCAACGA
     2221 CCTTTTGGAA ACTTCGGCTT CCCCTGGAGA GAGCGAGATT CTCCGCGCTG TAGAAGTCAC
     2281 CATTGTTGTG CACGACGACA TCATTCCGTG GCGTTATCCA GCTAAGCGCG AACTGCAATT
     2341 TGGAGAATGG CAGCGCAATG ACATTCTTGC AGGTATCTTC GAGCCAGCCA CGATCGACAT
     2401 TGATCTGGCT ATCTTGCTGA CAAAAGCAAG AGAACATAGC GTTGCCTTGG TAGGTCCAGC
     2461 GGCGGAGGAA CTCTTTGATC CGGTTCCTGA ACAGGATCTA TTTGAGGCGC TAAATGAAAC
     2521 CTTAACGCTA TGGAACTCGC CGCCCGACTG GGCTGGCGAT GAGCGAAATG TAGTGCTTAC
     2581 GTTGTCCCGC ATTTGGTACA GCGCAGTAAC CGGCAAAATC GCGCCGAAGG ATGTCGCTGC
     2641 CGACTGGGCA ATGGAGCGCC TGCCGGCCCA GTATCAGCCC GTCATACTTG AAGCTAGACA
     2701 GGCTTATCTT GGACAAGAAG AAGATCGCTT GGCCTCGCGC GCAGATCAGT TGGAAGAATT
     2761 TGTCCATTAC GTAAAAGGCG AGATCACCAA GGTAGTCGGC AAATAACTGT CAGACCAAGT
     2821 TTACTCATAT ATACTTTAGA TTGATTTAAA ACTTCATTTT TAATTTAAAA GGATCTAGGT
     2881 GAAGATCCTT TTTGATAATC TCATGACCAA AATCCCTTAA CGTGAGTTTT CGTTCCACTG
     2941 AGCGTCAGAC CCCGTAGAAA AGATCAAAGG ATCTTCTTGA GATCCTTTTT TTCTGCGCGT
     3001 AATCTGCTGC TTGCAAACAA AAAAACCACC GCTACCAGCG GTGGTTTGTT TGCCGGATCA
     3061 AGAGCTACCA ACTCTTTTTC CGAAGGTAAC TGGCTTCAGC AGAGCGCAGA TACCAAATAC
     3121 TGTCCTTCTA GTGTAGCCGT AGTTAGGCCA CCACTTCAAG AACTCTGTAG CACCGCCTAC
     3181 ATACCTCGCT CTGCTAATCC TGTTACCAGT GGCTGCTGCC AGTGGCGATA AGTCGTGTCT
     3241 TACCGGGTTG GACTCAAGAC GATA
//
