# Supplementary material for: Peripheral infrastructure vectors and an extended set of plant parts for the Modular Cloning system
Source: PLoS One. 2018 May 30;13(5):e0197185. doi: 10.1371/journal.pone.0197185 (PMC5976141; doi:10.1371/journal.pone.0197185)
Supplement: S1 File — (ZIP) [file pone.0197185.s005.zip › E7_pJOG639_[Pro+5U(f)]_CaBs3-weak.gbk]

LOCUS       pJOG639_[Pro+5U(f)]_CaBs3-weak      3263 bp    DNA     circular UNA 23-OCT-2012
COMMENT     This file is created by Vector NTI
            http://www.invitrogen.com/
FEATURES             Location/Qualifiers
     misc_feature    join(2965..3263,1..316)
                     /vntifkey="21"
                     /label="rep (pMB1)"
     rep_origin      complement(301)
                     /vntifkey="33"
                     /label=ORI
                     /note="RNaseH cleavage point"
     primer          409..428
                     /label=JS836
     promoter        553..1564
                     /label="pBs3 (Capsicum anuum)"
     5'UTR           1506..>1563
                     /gene="Bs3"
     gene            1506..>1563
                     /gene="Bs3"
     mRNA            1506..>1563
                     /gene="Bs3"
                     /product="Bs3"
     misc_feature    1564..>1564
                     /vntifkey="21"
                     /label=AATG
     misc_feature    1565..1568
                     /vntifkey="21"
                     /label=CCAT
     misc_feature    1565..1568
                     /vntifkey="21"
                     /label=CCAT
     primer          complement(1682..1699)
                     /label=JS837
     CDS             1795..2805
                     /vntifkey="4"
                     /label="Sm/Sp no DraIII"
     mutation        2772
                     /vntifkey="62"
                     /label="G to A"
ORIGIN
        1 GTTACCGGAT AAGGCGCAGC GGTCGGGCTG AACGGGGGGT TCGTGCACAC AGCCCAGCTT
       61 GGAGCGAACG ACCTACACCG AACTGAGATA CCTACAGCGT GAGCTATGAG AAAGCGCCAC
      121 GCTTCCCGAA GGGAGAAAGG CGGACAGGTA TCCGGTAAGC GGCAGGGTCG GAACAGGAGA
      181 GCGCACGAGG GAGCTTCCAG GGGGAAACGC CTGGTATCTT TATAGTCCTG TCGGGTTTCG
      241 CCACCTCTGA CTTGAGCGTC GATTTTTGTG ATGCTCGTCA GGGGGGCGGA GCCTATGGAA
      301 AAACGCCAGC AACGCGGCCT TTTTACGGTT CCTGGCCTTT TGCTGGCCTT TTGCTCACAT
      361 GTTCTTTCCT GCGTTATCCC CTGATTCTGT GGATAACCGT ATTACCGCCT TTGAGTGAGC
      421 TGATACCGCT CGCCGCAGCC GAACGACCGA GCGCAGCGAG TCAGTGAGCG AGGAAGCGGA
      481 AGAGCGCCCA ATACGCAAAC CGCCTCTCCC CGCGCGTTGG CCGATTCATT AATCACTCTG
      541 TGGTCTCAGG AGCAGCATTA AGGCACATCA GAGATTTTTT GGGTGTTAAG TTTGTCATGA
      601 AACCTGATGC CTCCACAGGA ACTGTCAATC TCATGTGTCT TGGCTCTGGT TTTCAGAATT
      661 TATCCAGAAA AGTATCATGA TAAATTAATG GTGTCTGTGT TTGGTGGCTT AGAGTGACGG
      721 CTAGATCAAC ATCTTTGGGA TGCCTTGTGG AGTGAAATCA AGCATACTTT ATCATAGGCG
      781 AAATTTTTTG TTGTGGTTTG CTGCTTGTAA TGAGAGAGTG ATATAGGAAG CAAATGTGGA
      841 GATCACATTT GCTCATCTCC TTGTTGCGTT GAAACTTTTG GTGTCAAGAG TTCTAATTCA
      901 CATGTATTTG AAGATTCCTC ATATGCTGCT TTTGTTTCTA ATTATTTTTT CTAGTAAGAA
      961 AACATTTGTT CCTGAGTTTC CAACTAGAAA AAAATATCAA GTAAAATAGA ATTCAATCAT
     1021 TTCCCTTACC AACGCTTGGT ACTGCCAACC GCAACAAAGA ATTAATGCAA AACAACAGTC
     1081 TATTAATATC AACCTAGACT AAACTCCTTA GTTTTACTTT GAAATGCGAA TGATACATGA
     1141 CACATTAGAT TGTACTTGCT TTTTACCACA GATACAACGA TACATTTGTA TATCTTTTCC
     1201 CTTATAGCAA ACTCTAATAT ATCATAGTCA AGCTAACGAA ACTTATGCAA GGGAAATATG
     1261 AAATTAGTAT GCAAGTAAAC TCAAAGAACT AATCATTGAA CTGAAAGATC AATATATCAA
     1321 AAAAAAAAAA AAACAATAAA ACCGTTTAAC CGATAGATTA ACCATTTCTG GTTCAGTTTA
     1381 TGGGTTAAAC CACAATTTGC ACACCCTGGT TAAACAATGA ACACGTTTGC CTGACCAATT
     1441 TTATTATATA AACCGAACCA TCCTCACAAC TTCAAGTTAT CATCCCCTTT CTCTTTTCTC
     1501 CTCTTGTTCT TGTCACCCGC TAAATCTATC AAAACACAAG TAGTCCTAGT TGCACATATA
     1561 TTTACCATTG AGACCACGAA GTGGCTCTTC AGTGGACGAA AGGGCCTCGT GATACGCCTA
     1621 TTTTTATAGG TTAATGTCAT GATAATAATG GTTTCTTAGA CGTCAGGTGG CACTTTTCGG
     1681 GGAAATGTGC GCGGAACCCC TATTTGTTTA TTTTTCTAAA TACATTCAAA TATGTATCCG
     1741 CTCATGAGAC AATAACCCTG ATAAATGCTT CAATAATATT GAAAAAGGAA GAGTATGCGC
     1801 TCACGCAACT GGTCCAGAAC CTTGACCGAA CGCAGCGGTG GTAACGGCGC AGTGGCGGTT
     1861 TTCATGGCTT GTTATGACTG TTTTTTTGGG GTACAGTCTA TGCCTCGGGC ATCCAAGCAG
     1921 CAAGCGCGTT ACGCCGTGGG TCGATGTTTG ATGTTATGGA GCAGCAACGA TGTTACGCAG
     1981 CAGGGCAGTC GCCCTAAAAC AAAGTTAAAC ATCATGAGGG AAGCGGTGAT CGCCGAAGTA
     2041 TCGACTCAAC TATCAGAGGT AGTTGGCGTC ATCGAGCGCC ATCTCGAACC GACGTTGCTG
     2101 GCCGTACATT TGTACGGCTC CGCAGTGGAT GGCGGCCTGA AGCCACACAG CGATATTGAT
     2161 TTGCTGGTTA CGGTGACCGT AAGGCTTGAT GAAACAACGC GGCGAGCTTT GATCAACGAC
     2221 CTTTTGGAAA CTTCGGCTTC CCCTGGAGAG AGCGAGATTC TCCGCGCTGT AGAAGTCACC
     2281 ATTGTTGTGC ACGACGACAT CATTCCGTGG CGTTATCCAG CTAAGCGCGA ACTGCAATTT
     2341 GGAGAATGGC AGCGCAATGA CATTCTTGCA GGTATCTTCG AGCCAGCCAC GATCGACATT
     2401 GATCTGGCTA TCTTGCTGAC AAAAGCAAGA GAACATAGCG TTGCCTTGGT AGGTCCAGCG
     2461 GCGGAGGAAC TCTTTGATCC GGTTCCTGAA CAGGATCTAT TTGAGGCGCT AAATGAAACC
     2521 TTAACGCTAT GGAACTCGCC GCCCGACTGG GCTGGCGATG AGCGAAATGT AGTGCTTACG
     2581 TTGTCCCGCA TTTGGTACAG CGCAGTAACC GGCAAAATCG CGCCGAAGGA TGTCGCTGCC
     2641 GACTGGGCAA TGGAGCGCCT GCCGGCCCAG TATCAGCCCG TCATACTTGA AGCTAGACAG
     2701 GCTTATCTTG GACAAGAAGA AGATCGCTTG GCCTCGCGCG CAGATCAGTT GGAAGAATTT
     2761 GTCCATTACG TAAAAGGCGA GATCACCAAG GTAGTCGGCA AATAACTGTC AGACCAAGTT
     2821 TACTCATATA TACTTTAGAT TGATTTAAAA CTTCATTTTT AATTTAAAAG GATCTAGGTG
     2881 AAGATCCTTT TTGATAATCT CATGACCAAA ATCCCTTAAC GTGAGTTTTC GTTCCACTGA
     2941 GCGTCAGACC CCGTAGAAAA GATCAAAGGA TCTTCTTGAG ATCCTTTTTT TCTGCGCGTA
     3001 ATCTGCTGCT TGCAAACAAA AAAACCACCG CTACCAGCGG TGGTTTGTTT GCCGGATCAA
     3061 GAGCTACCAA CTCTTTTTCC GAAGGTAACT GGCTTCAGCA GAGCGCAGAT ACCAAATACT
     3121 GTCCTTCTAG TGTAGCCGTA GTTAGGCCAC CACTTCAAGA ACTCTGTAGC ACCGCCTACA
     3181 TACCTCGCTC TGCTAATCCT GTTACCAGTG GCTGCTGCCA GTGGCGATAA GTCGTGTCTT
     3241 ACCGGGTTGG ACTCAAGACG ATA
//
