# Supplementary material for: Peripheral infrastructure vectors and an extended set of plant parts for the Modular Cloning system
Source: PLoS One. 2018 May 30;13(5):e0197185. doi: 10.1371/journal.pone.0197185 (PMC5976141; doi:10.1371/journal.pone.0197185)
Supplement: S1 File — (ZIP) [file pone.0197185.s005.zip › E8_pJOG170_[NT1] mEGFP.gbk]

LOCUS       pJOG170_[NT1]_mEGFP      2971 bp    DNA     circular UNA 23-OCT-2012
COMMENT     This file is created by Vector NTI
            http://www.invitrogen.com/
FEATURES             Location/Qualifiers
     misc_feature    join(2503..2971,1..146)
                     /vntifkey="21"
                     /label="rep (pMB1)"
     rep_origin      complement(131)
                     /vntifkey="33"
                     /label=ORI
                     /note="RNaseH cleavage point"
     primer          239..258
                     /label=836
     primer          <379..399
                     /label=JS965
     exon            <379..>1102
                     /label=GFP
     CDS             381..1097
                     /label=mEGFP
     primer          complement(1078..>1106)
                     /label=JS966
     misc_feature    1103..1106
                     /vntifkey="21"
                     /label=AATG
     primer          complement(1220..1237)
                     /label=837
     CDS             1333..2343
                     /vntifkey="4"
                     /label="Sm/Sp no DraIII"
     mutation        2310
                     /vntifkey="62"
                     /label="G to A"
ORIGIN
        1 GAACAGGAGA GCGCACGAGG GAGCTTCCAG GGGGAAACGC CTGGTATCTT TATAGTCCTG
       61 TCGGGTTTCG CCACCTCTGA CTTGAGCGTC GATTTTTGTG ATGCTCGTCA GGGGGGCGGA
      121 GCCTATGGAA AAACGCCAGC AACGCGGCCT TTTTACGGTT CCTGGCCTTT TGCTGGCCTT
      181 TTGCTCACAT GTTCTTTCCT GCGTTATCCC CTGATTCTGT GGATAACCGT ATTACCGCCT
      241 TTGAGTGAGC TGATACCGCT CGCCGCAGCC GAACGACCGA GCGCAGCGAG TCAGTGAGCG
      301 AGGAAGCGGA AGAGCGCCCA ATACGCAAAC CGCCTCTCCC CGCGCGTTGG CCGATTCATT
      361 AATCACTCTG TGGTCTCACC ATGGTGAGCA AGGGCGAGGA GCTGTTCACC GGGGTGGTGC
      421 CCATCCTGGT CGAGCTGGAC GGCGACGTAA ACGGCCACAA GTTCAGCGTG TCCGGCGAGG
      481 GCGAGGGCGA TGCCACCTAC GGCAAGCTGA CCCTGAAGTT CATCTGCACC ACCGGCAAGC
      541 TGCCCGTGCC CTGGCCCACC CTCGTGACCA CCCTGACCTA CGGCGTGCAG TGCTTCAGCC
      601 GCTACCCCGA CCACATGAAG CAGCACGACT TCTTCAAGTC CGCCATGCCC GAAGGCTACG
      661 TCCAGGAGCG CACCATCTTC TTCAAGGACG ACGGCAACTA CAAGACCCGC GCCGAGGTGA
      721 AGTTCGAGGG CGACACCCTG GTGAACCGCA TCGAGCTGAA GGGCATCGAC TTCAAGGAGG
      781 ACGGCAACAT CCTGGGGCAC AAGCTGGAGT ACAACTACAA CAGCCACAAC GTCTATATCA
      841 TGGCCGACAA GCAGAAGAAC GGCATCAAGG TGAACTTCAA GATCCGCCAC AACATCGAGG
      901 ACGGCAGCGT GCAGCTCGCC GACCACTACC AGCAGAACAC CCCCATCGGC GACGGCCCCG
      961 TGCTGCTGCC CGACAACCAC TACCTGAGTA CTCAGTCCAA GCTGAGCAAA GACCCCAACG
     1021 AGAAGCGCGA TCACATGGTC CTGCTGGAGT TCGTGACCGC CGCCGGGATC ACTCTCGGCA
     1081 TGGACGAGCT GTACAAatct gcAATGTGAG ACCACGAAGT GGCTCTTCAG TGGACGAAAG
     1141 GGCCTCGTGA TACGCCTATT TTTATAGGTT AATGTCATGA TAATAATGGT TTCTTAGACG
     1201 TCAGGTGGCA CTTTTCGGGG AAATGTGCGC GGAACCCCTA TTTGTTTATT TTTCTAAATA
     1261 CATTCAAATA TGTATCCGCT CATGAGACAA TAACCCTGAT AAATGCTTCA ATAATATTGA
     1321 AAAAGGAAGA GTATGCGCTC ACGCAACTGG TCCAGAACCT TGACCGAACG CAGCGGTGGT
     1381 AACGGCGCAG TGGCGGTTTT CATGGCTTGT TATGACTGTT TTTTTGGGGT ACAGTCTATG
     1441 CCTCGGGCAT CCAAGCAGCA AGCGCGTTAC GCCGTGGGTC GATGTTTGAT GTTATGGAGC
     1501 AGCAACGATG TTACGCAGCA GGGCAGTCGC CCTAAAACAA AGTTAAACAT CATGAGGGAA
     1561 GCGGTGATCG CCGAAGTATC GACTCAACTA TCAGAGGTAG TTGGCGTCAT CGAGCGCCAT
     1621 CTCGAACCGA CGTTGCTGGC CGTACATTTG TACGGCTCCG CAGTGGATGG CGGCCTGAAG
     1681 CCACACAGCG ATATTGATTT GCTGGTTACG GTGACCGTAA GGCTTGATGA AACAACGCGG
     1741 CGAGCTTTGA TCAACGACCT TTTGGAAACT TCGGCTTCCC CTGGAGAGAG CGAGATTCTC
     1801 CGCGCTGTAG AAGTCACCAT TGTTGTGCAC GACGACATCA TTCCGTGGCG TTATCCAGCT
     1861 AAGCGCGAAC TGCAATTTGG AGAATGGCAG CGCAATGACA TTCTTGCAGG TATCTTCGAG
     1921 CCAGCCACGA TCGACATTGA TCTGGCTATC TTGCTGACAA AAGCAAGAGA ACATAGCGTT
     1981 GCCTTGGTAG GTCCAGCGGC GGAGGAACTC TTTGATCCGG TTCCTGAACA GGATCTATTT
     2041 GAGGCGCTAA ATGAAACCTT AACGCTATGG AACTCGCCGC CCGACTGGGC TGGCGATGAG
     2101 CGAAATGTAG TGCTTACGTT GTCCCGCATT TGGTACAGCG CAGTAACCGG CAAAATCGCG
     2161 CCGAAGGATG TCGCTGCCGA CTGGGCAATG GAGCGCCTGC CGGCCCAGTA TCAGCCCGTC
     2221 ATACTTGAAG CTAGACAGGC TTATCTTGGA CAAGAAGAAG ATCGCTTGGC CTCGCGCGCA
     2281 GATCAGTTGG AAGAATTTGT CCATTACGTA AAAGGCGAGA TCACCAAGGT AGTCGGCAAA
     2341 TAACTGTCAG ACCAAGTTTA CTCATATATA CTTTAGATTG ATTTAAAACT TCATTTTTAA
     2401 TTTAAAAGGA TCTAGGTGAA GATCCTTTTT GATAATCTCA TGACCAAAAT CCCTTAACGT
     2461 GAGTTTTCGT TCCACTGAGC GTCAGACCCC GTAGAAAAGA TCAAAGGATC TTCTTGAGAT
     2521 CCTTTTTTTC TGCGCGTAAT CTGCTGCTTG CAAACAAAAA AACCACCGCT ACCAGCGGTG
     2581 GTTTGTTTGC CGGATCAAGA GCTACCAACT CTTTTTCCGA AGGTAACTGG CTTCAGCAGA
     2641 GCGCAGATAC CAAATACTGT CCTTCTAGTG TAGCCGTAGT TAGGCCACCA CTTCAAGAAC
     2701 TCTGTAGCAC CGCCTACATA CCTCGCTCTG CTAATCCTGT TACCAGTGGC TGCTGCCAGT
     2761 GGCGATAAGT CGTGTCTTAC CGGGTTGGAC TCAAGACGAT AGTTACCGGA TAAGGCGCAG
     2821 CGGTCGGGCT GAACGGGGGG TTCGTGCACA CAGCCCAGCT TGGAGCGAAC GACCTACACC
     2881 GAACTGAGAT ACCTACAGCG TGAGCTATGA GAAAGCGCCA CGCTTCCCGA AGGGAGAAAG
     2941 GCGGACAGGT ATCCGGTAAG CGGCAGGGTC G
//
