# Supplementary material for: Peripheral infrastructure vectors and an extended set of plant parts for the Modular Cloning system
Source: PLoS One. 2018 May 30;13(5):e0197185. doi: 10.1371/journal.pone.0197185 (PMC5976141; doi:10.1371/journal.pone.0197185)
Supplement: S1 File — (ZIP) [file pone.0197185.s005.zip › F11_pJOG642_[NT1] 3xHA-tRFP-T.gbk]

LOCUS       pJOG642_[NT1]_3xHA-tRFP-T      3091 bp    DNA     circular UNA 23-OCT-2012
COMMENT     This file is created by Vector NTI
            http://www.invitrogen.com/
FEATURES             Location/Qualifiers
     misc_feature    join(2623..3091,1..146)
                     /vntifkey="21"
                     /label="rep (pMB1)"
     rep_origin      complement(131)
                     /vntifkey="33"
                     /label=ORI
                     /note="RNaseH cleavage point"
     primer          239..258
                     /label=836
     CDS             381..>483
                     /label=3xHA
     CDS             486..>1214
                     /vntifkey="4"
                     /label=TagRFP
     misc_feature    1223..1226
                     /vntifkey="21"
                     /label=AATG
     primer          complement(1340..1357)
                     /label=837
     CDS             1453..2463
                     /vntifkey="4"
                     /label="Sm/Sp no DraIII"
     mutation        2430
                     /vntifkey="62"
                     /label="G to A"
ORIGIN
        1 GAACAGGAGA GCGCACGAGG GAGCTTCCAG GGGGAAACGC CTGGTATCTT TATAGTCCTG
       61 TCGGGTTTCG CCACCTCTGA CTTGAGCGTC GATTTTTGTG ATGCTCGTCA GGGGGGCGGA
      121 GCCTATGGAA AAACGCCAGC AACGCGGCCT TTTTACGGTT CCTGGCCTTT TGCTGGCCTT
      181 TTGCTCACAT GTTCTTTCCT GCGTTATCCC CTGATTCTGT GGATAACCGT ATTACCGCCT
      241 TTGAGTGAGC TGATACCGCT CGCCGCAGCC GAACGACCGA GCGCAGCGAG TCAGTGAGCG
      301 AGGAAGCGGA AGAGCGCCCA ATACGCAAAC CGCCTCTCCC CGCGCGTTGG CCGATTCATT
      361 AATCACTCTG TGGTCTCACC ATGTACCCAT ACGATGTTCC TGACTATGCG GGCTATCCCT
      421 ATGACGTCCC GGACTATGCA GGATTGTATC CATATGACGT TCCAGATTAC GCCACTAGAG
      481 CTGCTGTGTC TAAGGGCGAA GAGCTGATTA AGGAGAACAT GCACATGAAG CTGTACATGG
      541 AGGGCACCGT GAACAACCAC CACTTCAAGT GCACATCCGA GGGCGAAGGC AAGCCCTACG
      601 AGGGCACCCA GACCATGAGA ATCAAGGTGG TCGAGGGCGG CCCTCTCCCC TTCGCCTTCG
      661 ACATCCTGGC TACCAGCTTC ATGTACGGCA GCAGAACCTT CATCAACCAC ACCCAGGGCA
      721 TCCCCGACTT CTTTAAGCAG TCCTTCCCTG AGGGCTTCAC ATGGGAGAGA GTCACCACAT
      781 ACGAGGACGG GGGCGTGCTG ACCGCTACCC AGGACACCAG CCTCCAGGAC GGCTGCCTCA
      841 TCTACAACGT CAAGATCAGA GGGGTGAACT TCCCATCCAA CGGCCCTGTG ATGCAGAAGA
      901 AAACACTCGG CTGGGAGGCC AACACCGAGA TGCTGTACCC CGCTGACGGC GGCCTGGAAG
      961 GCAGAACCGA CATGGCCCTG AAGCTCGTGG GCGGGGGCCA CCTGATCTGC AACTTCAAGA
     1021 CCACATACAG ATCCAAGAAA CCCGCTAAGA ACCTCAAGAT GCCCGGCGTC TACTATGTGG
     1081 ACCACAGACT GGAAAGAATC AAGGAGGCCG ACAAAGAaAC cTACGTCGAG CAGCACGAGG
     1141 TGGCTGTGGC CAGATACTGC GACCTCCCTA GCAAACTGGG GCACAAACTT AATGGCATGG
     1201 ACGAGCTGTA CAAGtctgct gcAATGTGAG ACCACGAAGT GGCTCTTCAG TGGACGAAAG
     1261 GGCCTCGTGA TACGCCTATT TTTATAGGTT AATGTCATGA TAATAATGGT TTCTTAGACG
     1321 TCAGGTGGCA CTTTTCGGGG AAATGTGCGC GGAACCCCTA TTTGTTTATT TTTCTAAATA
     1381 CATTCAAATA TGTATCCGCT CATGAGACAA TAACCCTGAT AAATGCTTCA ATAATATTGA
     1441 AAAAGGAAGA GTATGCGCTC ACGCAACTGG TCCAGAACCT TGACCGAACG CAGCGGTGGT
     1501 AACGGCGCAG TGGCGGTTTT CATGGCTTGT TATGACTGTT TTTTTGGGGT ACAGTCTATG
     1561 CCTCGGGCAT CCAAGCAGCA AGCGCGTTAC GCCGTGGGTC GATGTTTGAT GTTATGGAGC
     1621 AGCAACGATG TTACGCAGCA GGGCAGTCGC CCTAAAACAA AGTTAAACAT CATGAGGGAA
     1681 GCGGTGATCG CCGAAGTATC GACTCAACTA TCAGAGGTAG TTGGCGTCAT CGAGCGCCAT
     1741 CTCGAACCGA CGTTGCTGGC CGTACATTTG TACGGCTCCG CAGTGGATGG CGGCCTGAAG
     1801 CCACACAGCG ATATTGATTT GCTGGTTACG GTGACCGTAA GGCTTGATGA AACAACGCGG
     1861 CGAGCTTTGA TCAACGACCT TTTGGAAACT TCGGCTTCCC CTGGAGAGAG CGAGATTCTC
     1921 CGCGCTGTAG AAGTCACCAT TGTTGTGCAC GACGACATCA TTCCGTGGCG TTATCCAGCT
     1981 AAGCGCGAAC TGCAATTTGG AGAATGGCAG CGCAATGACA TTCTTGCAGG TATCTTCGAG
     2041 CCAGCCACGA TCGACATTGA TCTGGCTATC TTGCTGACAA AAGCAAGAGA ACATAGCGTT
     2101 GCCTTGGTAG GTCCAGCGGC GGAGGAACTC TTTGATCCGG TTCCTGAACA GGATCTATTT
     2161 GAGGCGCTAA ATGAAACCTT AACGCTATGG AACTCGCCGC CCGACTGGGC TGGCGATGAG
     2221 CGAAATGTAG TGCTTACGTT GTCCCGCATT TGGTACAGCG CAGTAACCGG CAAAATCGCG
     2281 CCGAAGGATG TCGCTGCCGA CTGGGCAATG GAGCGCCTGC CGGCCCAGTA TCAGCCCGTC
     2341 ATACTTGAAG CTAGACAGGC TTATCTTGGA CAAGAAGAAG ATCGCTTGGC CTCGCGCGCA
     2401 GATCAGTTGG AAGAATTTGT CCATTACGTA AAAGGCGAGA TCACCAAGGT AGTCGGCAAA
     2461 TAACTGTCAG ACCAAGTTTA CTCATATATA CTTTAGATTG ATTTAAAACT TCATTTTTAA
     2521 TTTAAAAGGA TCTAGGTGAA GATCCTTTTT GATAATCTCA TGACCAAAAT CCCTTAACGT
     2581 GAGTTTTCGT TCCACTGAGC GTCAGACCCC GTAGAAAAGA TCAAAGGATC TTCTTGAGAT
     2641 CCTTTTTTTC TGCGCGTAAT CTGCTGCTTG CAAACAAAAA AACCACCGCT ACCAGCGGTG
     2701 GTTTGTTTGC CGGATCAAGA GCTACCAACT CTTTTTCCGA AGGTAACTGG CTTCAGCAGA
     2761 GCGCAGATAC CAAATACTGT CCTTCTAGTG TAGCCGTAGT TAGGCCACCA CTTCAAGAAC
     2821 TCTGTAGCAC CGCCTACATA CCTCGCTCTG CTAATCCTGT TACCAGTGGC TGCTGCCAGT
     2881 GGCGATAAGT CGTGTCTTAC CGGGTTGGAC TCAAGACGAT AGTTACCGGA TAAGGCGCAG
     2941 CGGTCGGGCT GAACGGGGGG TTCGTGCACA CAGCCCAGCT TGGAGCGAAC GACCTACACC
     3001 GAACTGAGAT ACCTACAGCG TGAGCTATGA GAAAGCGCCA CGCTTCCCGA AGGGAGAAAG
     3061 GCGGACAGGT ATCCGGTAAG CGGCAGGGTC G
//
