# Supplementary material for: Peripheral infrastructure vectors and an extended set of plant parts for the Modular Cloning system
Source: PLoS One. 2018 May 30;13(5):e0197185. doi: 10.1371/journal.pone.0197185 (PMC5976141; doi:10.1371/journal.pone.0197185)
Supplement: S1 File — (ZIP) [file pone.0197185.s005.zip › F12_pJOG317_[CT] 4XMyc-TwinStrep.gbk]

LOCUS       pJOG317_[CT]_4XMyc-TwinStrep      2469 bp    DNA     circular UNA 23-OCT-2012
COMMENT     This file is created by Vector NTI
            http://www.invitrogen.com/
FEATURES             Location/Qualifiers
     misc_feature    join(1973..2469,1..118)
                     /vntifkey="21"
                     /label="rep (pMB1)"
     rep_origin      complement(103)
                     /vntifkey="33"
                     /label=ORI
                     /note="RNaseH cleavage point"
     primer          211..230
                     /label=JS836
     MIsc._Feature   <351..354
                     /label="TTCG4bp overhang"
     CDS             355..474
                     /label="C terminal 4xMyc tag"
     CDS             481..>572
                     /label="Twin Strep-tag"
     misc_feature    573..576
                     /vntifkey="21"
                     /label=GCTT
     primer          complement(690..707)
                     /label=JS837
     CDS             803..1813
                     /vntifkey="4"
                     /label="Sm/Sp no DraIII"
     mutation        1780
                     /vntifkey="62"
                     /label="G to A"
ORIGIN
        1 AGGGGGAAAC GCCTGGTATC TTTATAGTCC TGTCGGGTTT CGCCACCTCT GACTTGAGCG
       61 TCGATTTTTG TGATGCTCGT CAGGGGGGCG GAGCCTATGG AAAAACGCCA GCAACGCGGC
      121 CTTTTTACGG TTCCTGGCCT TTTGCTGGCC TTTTGCTCAC ATGTTCTTTC CTGCGTTATC
      181 CCCTGATTCT GTGGATAACC GTATTACCGC CTTTGAGTGA GCTGATACCG CTCGCCGCAG
      241 CCGAACGACC GAGCGCAGCG AGTCAGTGAG CGAGGAAGCG GAAGAGCGCC CAATACGCAA
      301 ACCGCCTCTC CCCGCGCGTT GGCCGATTCA TTAATCACTC TGTGGTCTCA TTCGGAACAA
      361 AAGTTGATCT CTGAAGAGGA CCTTGAGCAG AAATTGATCT CTGAGGAAGA TCTTGAGCAG
      421 AAGCTTATCT CAGAGGAGGA TTTGGAGCAA AAACTTATTT CTGAAGAGGA CCTTgcCGCT
      481 TCTGCTTGGT CACACCCACA GTTCGAGAAG GGAGGTGGAT CTGGTGGAGG TTCAGGAGGA
      541 TCAGCTTGGT CACATCCTCA ATTTGAAAAA TAGCTTTGAG ACCACGAAGT GGCTCTTCAG
      601 TGGACGAAAG GGCCTCGTGA TACGCCTATT TTTATAGGTT AATGTCATGA TAATAATGGT
      661 TTCTTAGACG TCAGGTGGCA CTTTTCGGGG AAATGTGCGC GGAACCCCTA TTTGTTTATT
      721 TTTCTAAATA CATTCAAATA TGTATCCGCT CATGAGACAA TAACCCTGAT AAATGCTTCA
      781 ATAATATTGA AAAAGGAAGA GTATGCGCTC ACGCAACTGG TCCAGAACCT TGACCGAACG
      841 CAGCGGTGGT AACGGCGCAG TGGCGGTTTT CATGGCTTGT TATGACTGTT TTTTTGGGGT
      901 ACAGTCTATG CCTCGGGCAT CCAAGCAGCA AGCGCGTTAC GCCGTGGGTC GATGTTTGAT
      961 GTTATGGAGC AGCAACGATG TTACGCAGCA GGGCAGTCGC CCTAAAACAA AGTTAAACAT
     1021 CATGAGGGAA GCGGTGATCG CCGAAGTATC GACTCAACTA TCAGAGGTAG TTGGCGTCAT
     1081 CGAGCGCCAT CTCGAACCGA CGTTGCTGGC CGTACATTTG TACGGCTCCG CAGTGGATGG
     1141 CGGCCTGAAG CCACACAGCG ATATTGATTT GCTGGTTACG GTGACCGTAA GGCTTGATGA
     1201 AACAACGCGG CGAGCTTTGA TCAACGACCT TTTGGAAACT TCGGCTTCCC CTGGAGAGAG
     1261 CGAGATTCTC CGCGCTGTAG AAGTCACCAT TGTTGTGCAC GACGACATCA TTCCGTGGCG
     1321 TTATCCAGCT AAGCGCGAAC TGCAATTTGG AGAATGGCAG CGCAATGACA TTCTTGCAGG
     1381 TATCTTCGAG CCAGCCACGA TCGACATTGA TCTGGCTATC TTGCTGACAA AAGCAAGAGA
     1441 ACATAGCGTT GCCTTGGTAG GTCCAGCGGC GGAGGAACTC TTTGATCCGG TTCCTGAACA
     1501 GGATCTATTT GAGGCGCTAA ATGAAACCTT AACGCTATGG AACTCGCCGC CCGACTGGGC
     1561 TGGCGATGAG CGAAATGTAG TGCTTACGTT GTCCCGCATT TGGTACAGCG CAGTAACCGG
     1621 CAAAATCGCG CCGAAGGATG TCGCTGCCGA CTGGGCAATG GAGCGCCTGC CGGCCCAGTA
     1681 TCAGCCCGTC ATACTTGAAG CTAGACAGGC TTATCTTGGA CAAGAAGAAG ATCGCTTGGC
     1741 CTCGCGCGCA GATCAGTTGG AAGAATTTGT CCATTACGTA AAAGGCGAGA TCACCAAGGT
     1801 AGTCGGCAAA TAACTGTCAG ACCAAGTTTA CTCATATATA CTTTAGATTG ATTTAAAACT
     1861 TCATTTTTAA TTTAAAAGGA TCTAGGTGAA GATCCTTTTT GATAATCTCA TGACCAAAAT
     1921 CCCTTAACGT GAGTTTTCGT TCCACTGAGC GTCAGACCCC GTAGAAAAGA TCAAAGGATC
     1981 TTCTTGAGAT CCTTTTTTTC TGCGCGTAAT CTGCTGCTTG CAAACAAAAA AACCACCGCT
     2041 ACCAGCGGTG GTTTGTTTGC CGGATCAAGA GCTACCAACT CTTTTTCCGA AGGTAACTGG
     2101 CTTCAGCAGA GCGCAGATAC CAAATACTGT CCTTCTAGTG TAGCCGTAGT TAGGCCACCA
     2161 CTTCAAGAAC TCTGTAGCAC CGCCTACATA CCTCGCTCTG CTAATCCTGT TACCAGTGGC
     2221 TGCTGCCAGT GGCGATAAGT CGTGTCTTAC CGGGTTGGAC TCAAGACGAT AGTTACCGGA
     2281 TAAGGCGCAG CGGTCGGGCT GAACGGGGGG TTCGTGCACA CAGCCCAGCT TGGAGCGAAC
     2341 GACCTACACC GAACTGAGAT ACCTACAGCG TGAGCTATGA GAAAGCGCCA CGCTTCCCGA
     2401 AGGGAGAAAG GCGGACAGGT ATCCGGTAAG CGGCAGGGTC GGAACAGGAG AGCGCACGAG
     2461 GGAGCTTCC
//
