# Supplementary material for: Peripheral infrastructure vectors and an extended set of plant parts for the Modular Cloning system
Source: PLoS One. 2018 May 30;13(5):e0197185. doi: 10.1371/journal.pone.0197185 (PMC5976141; doi:10.1371/journal.pone.0197185)
Supplement: S1 File — (ZIP) [file pone.0197185.s005.zip › F4_pJOG140_[NT1] Nuclear Export Signal.gbk]

LOCUS       pJOG140_[NT1]_Nuclear_Export_Signal      2293 bp    DNA     circular UNA 23-OCT-2012
COMMENT     This file is created by Vector NTI
            http://www.invitrogen.com/
FEATURES             Location/Qualifiers
     misc_feature    join(1825..2293,1..146)
                     /vntifkey="21"
                     /label="rep (pMB1)"
     rep_origin      complement(131)
                     /vntifkey="33"
                     /label=ORI
                     /note="RNaseH cleavage point"
     primer          239..258
                     /label=836
     CDS             381..>424
                     /label="nuclear export signal (PKI)"
     misc_feature    425..428
                     /vntifkey="21"
                     /label=AATG
     primer          complement(542..559)
                     /label=837
     CDS             655..1665
                     /vntifkey="4"
                     /label="Sm/Sp no DraIII"
     mutation        1632
                     /vntifkey="62"
                     /label="G to A"
ORIGIN
        1 GAACAGGAGA GCGCACGAGG GAGCTTCCAG GGGGAAACGC CTGGTATCTT TATAGTCCTG
       61 TCGGGTTTCG CCACCTCTGA CTTGAGCGTC GATTTTTGTG ATGCTCGTCA GGGGGGCGGA
      121 GCCTATGGAA AAACGCCAGC AACGCGGCCT TTTTACGGTT CCTGGCCTTT TGCTGGCCTT
      181 TTGCTCACAT GTTCTTTCCT GCGTTATCCC CTGATTCTGT GGATAACCGT ATTACCGCCT
      241 TTGAGTGAGC TGATACCGCT CGCCGCAGCC GAACGACCGA GCGCAGCGAG TCAGTGAGCG
      301 AGGAAGCGGA AGAGCGCCCA ATACGCAAAC CGCCTCTCCC CGCGCGTTGG CCGATTCATT
      361 AATCACTCTG TGGTCTCACC ATGGCTTCTc ttgctctcaa acttgcaggt cttgatattA
      421 GCgcAATGTG AGACCACGAA GTGGCTCTTC AGTGGACGAA AGGGCCTCGT GATACGCCTA
      481 TTTTTATAGG TTAATGTCAT GATAATAATG GTTTCTTAGA CGTCAGGTGG CACTTTTCGG
      541 GGAAATGTGC GCGGAACCCC TATTTGTTTA TTTTTCTAAA TACATTCAAA TATGTATCCG
      601 CTCATGAGAC AATAACCCTG ATAAATGCTT CAATAATATT GAAAAAGGAA GAGTATGCGC
      661 TCACGCAACT GGTCCAGAAC CTTGACCGAA CGCAGCGGTG GTAACGGCGC AGTGGCGGTT
      721 TTCATGGCTT GTTATGACTG TTTTTTTGGG GTACAGTCTA TGCCTCGGGC ATCCAAGCAG
      781 CAAGCGCGTT ACGCCGTGGG TCGATGTTTG ATGTTATGGA GCAGCAACGA TGTTACGCAG
      841 CAGGGCAGTC GCCCTAAAAC AAAGTTAAAC ATCATGAGGG AAGCGGTGAT CGCCGAAGTA
      901 TCGACTCAAC TATCAGAGGT AGTTGGCGTC ATCGAGCGCC ATCTCGAACC GACGTTGCTG
      961 GCCGTACATT TGTACGGCTC CGCAGTGGAT GGCGGCCTGA AGCCACACAG CGATATTGAT
     1021 TTGCTGGTTA CGGTGACCGT AAGGCTTGAT GAAACAACGC GGCGAGCTTT GATCAACGAC
     1081 CTTTTGGAAA CTTCGGCTTC CCCTGGAGAG AGCGAGATTC TCCGCGCTGT AGAAGTCACC
     1141 ATTGTTGTGC ACGACGACAT CATTCCGTGG CGTTATCCAG CTAAGCGCGA ACTGCAATTT
     1201 GGAGAATGGC AGCGCAATGA CATTCTTGCA GGTATCTTCG AGCCAGCCAC GATCGACATT
     1261 GATCTGGCTA TCTTGCTGAC AAAAGCAAGA GAACATAGCG TTGCCTTGGT AGGTCCAGCG
     1321 GCGGAGGAAC TCTTTGATCC GGTTCCTGAA CAGGATCTAT TTGAGGCGCT AAATGAAACC
     1381 TTAACGCTAT GGAACTCGCC GCCCGACTGG GCTGGCGATG AGCGAAATGT AGTGCTTACG
     1441 TTGTCCCGCA TTTGGTACAG CGCAGTAACC GGCAAAATCG CGCCGAAGGA TGTCGCTGCC
     1501 GACTGGGCAA TGGAGCGCCT GCCGGCCCAG TATCAGCCCG TCATACTTGA AGCTAGACAG
     1561 GCTTATCTTG GACAAGAAGA AGATCGCTTG GCCTCGCGCG CAGATCAGTT GGAAGAATTT
     1621 GTCCATTACG TAAAAGGCGA GATCACCAAG GTAGTCGGCA AATAACTGTC AGACCAAGTT
     1681 TACTCATATA TACTTTAGAT TGATTTAAAA CTTCATTTTT AATTTAAAAG GATCTAGGTG
     1741 AAGATCCTTT TTGATAATCT CATGACCAAA ATCCCTTAAC GTGAGTTTTC GTTCCACTGA
     1801 GCGTCAGACC CCGTAGAAAA GATCAAAGGA TCTTCTTGAG ATCCTTTTTT TCTGCGCGTA
     1861 ATCTGCTGCT TGCAAACAAA AAAACCACCG CTACCAGCGG TGGTTTGTTT GCCGGATCAA
     1921 GAGCTACCAA CTCTTTTTCC GAAGGTAACT GGCTTCAGCA GAGCGCAGAT ACCAAATACT
     1981 GTCCTTCTAG TGTAGCCGTA GTTAGGCCAC CACTTCAAGA ACTCTGTAGC ACCGCCTACA
     2041 TACCTCGCTC TGCTAATCCT GTTACCAGTG GCTGCTGCCA GTGGCGATAA GTCGTGTCTT
     2101 ACCGGGTTGG ACTCAAGACG ATAGTTACCG GATAAGGCGC AGCGGTCGGG CTGAACGGGG
     2161 GGTTCGTGCA CACAGCCCAG CTTGGAGCGA ACGACCTACA CCGAACTGAG ATACCTACAG
     2221 CGTGAGCTAT GAGAAAGCGC CACGCTTCCC GAAGGGAGAA AGGCGGACAG GTATCCGGTA
     2281 AGCGGCAGGG TCG
//
