# Supplementary material for: Peripheral infrastructure vectors and an extended set of plant parts for the Modular Cloning system
Source: PLoS One. 2018 May 30;13(5):e0197185. doi: 10.1371/journal.pone.0197185 (PMC5976141; doi:10.1371/journal.pone.0197185)
Supplement: S1 File — (ZIP) [file pone.0197185.s005.zip › F5_pJOG141_[NT1] Nuclear Localisation Signal.gbk]

LOCUS       pJOG141_[NT1]_Nuclear_Localisation_Signal      2287 bp    DNA     circular UNA 23-OCT-2012
COMMENT     This file is created by Vector NTI
            http://www.invitrogen.com/
FEATURES             Location/Qualifiers
     misc_feature    join(1819..2287,1..146)
                     /vntifkey="21"
                     /label="rep (pMB1)"
     rep_origin      complement(131)
                     /vntifkey="33"
                     /label=ORI
                     /note="RNaseH cleavage point"
     primer          239..258
                     /label=836
     CDS             381..>418
                     /label="nuclear localisation signsal (SV40)"
     misc_feature    419..422
                     /vntifkey="21"
                     /label=AATG
     primer          complement(536..553)
                     /label=837
     CDS             649..1659
                     /vntifkey="4"
                     /label="Sm/Sp no DraIII"
     mutation        1626
                     /vntifkey="62"
                     /label="G to A"
ORIGIN
        1 GAACAGGAGA GCGCACGAGG GAGCTTCCAG GGGGAAACGC CTGGTATCTT TATAGTCCTG
       61 TCGGGTTTCG CCACCTCTGA CTTGAGCGTC GATTTTTGTG ATGCTCGTCA GGGGGGCGGA
      121 GCCTATGGAA AAACGCCAGC AACGCGGCCT TTTTACGGTT CCTGGCCTTT TGCTGGCCTT
      181 TTGCTCACAT GTTCTTTCCT GCGTTATCCC CTGATTCTGT GGATAACCGT ATTACCGCCT
      241 TTGAGTGAGC TGATACCGCT CGCCGCAGCC GAACGACCGA GCGCAGCGAG TCAGTGAGCG
      301 AGGAAGCGGA AGAGCGCCCA ATACGCAAAC CGCCTCTCCC CGCGCGTTGG CCGATTCATT
      361 AATCACTCTG TGGTCTCACC ATGGCTAGCC CACCGAAGAA GAAGCGGAAG GTCAGCgcAA
      421 TGTGAGACCA CGAAGTGGCT CTTCAGTGGA CGAAAGGGCC TCGTGATACG CCTATTTTTA
      481 TAGGTTAATG TCATGATAAT AATGGTTTCT TAGACGTCAG GTGGCACTTT TCGGGGAAAT
      541 GTGCGCGGAA CCCCTATTTG TTTATTTTTC TAAATACATT CAAATATGTA TCCGCTCATG
      601 AGACAATAAC CCTGATAAAT GCTTCAATAA TATTGAAAAA GGAAGAGTAT GCGCTCACGC
      661 AACTGGTCCA GAACCTTGAC CGAACGCAGC GGTGGTAACG GCGCAGTGGC GGTTTTCATG
      721 GCTTGTTATG ACTGTTTTTT TGGGGTACAG TCTATGCCTC GGGCATCCAA GCAGCAAGCG
      781 CGTTACGCCG TGGGTCGATG TTTGATGTTA TGGAGCAGCA ACGATGTTAC GCAGCAGGGC
      841 AGTCGCCCTA AAACAAAGTT AAACATCATG AGGGAAGCGG TGATCGCCGA AGTATCGACT
      901 CAACTATCAG AGGTAGTTGG CGTCATCGAG CGCCATCTCG AACCGACGTT GCTGGCCGTA
      961 CATTTGTACG GCTCCGCAGT GGATGGCGGC CTGAAGCCAC ACAGCGATAT TGATTTGCTG
     1021 GTTACGGTGA CCGTAAGGCT TGATGAAACA ACGCGGCGAG CTTTGATCAA CGACCTTTTG
     1081 GAAACTTCGG CTTCCCCTGG AGAGAGCGAG ATTCTCCGCG CTGTAGAAGT CACCATTGTT
     1141 GTGCACGACG ACATCATTCC GTGGCGTTAT CCAGCTAAGC GCGAACTGCA ATTTGGAGAA
     1201 TGGCAGCGCA ATGACATTCT TGCAGGTATC TTCGAGCCAG CCACGATCGA CATTGATCTG
     1261 GCTATCTTGC TGACAAAAGC AAGAGAACAT AGCGTTGCCT TGGTAGGTCC AGCGGCGGAG
     1321 GAACTCTTTG ATCCGGTTCC TGAACAGGAT CTATTTGAGG CGCTAAATGA AACCTTAACG
     1381 CTATGGAACT CGCCGCCCGA CTGGGCTGGC GATGAGCGAA ATGTAGTGCT TACGTTGTCC
     1441 CGCATTTGGT ACAGCGCAGT AACCGGCAAA ATCGCGCCGA AGGATGTCGC TGCCGACTGG
     1501 GCAATGGAGC GCCTGCCGGC CCAGTATCAG CCCGTCATAC TTGAAGCTAG ACAGGCTTAT
     1561 CTTGGACAAG AAGAAGATCG CTTGGCCTCG CGCGCAGATC AGTTGGAAGA ATTTGTCCAT
     1621 TACGTAAAAG GCGAGATCAC CAAGGTAGTC GGCAAATAAC TGTCAGACCA AGTTTACTCA
     1681 TATATACTTT AGATTGATTT AAAACTTCAT TTTTAATTTA AAAGGATCTA GGTGAAGATC
     1741 CTTTTTGATA ATCTCATGAC CAAAATCCCT TAACGTGAGT TTTCGTTCCA CTGAGCGTCA
     1801 GACCCCGTAG AAAAGATCAA AGGATCTTCT TGAGATCCTT TTTTTCTGCG CGTAATCTGC
     1861 TGCTTGCAAA CAAAAAAACC ACCGCTACCA GCGGTGGTTT GTTTGCCGGA TCAAGAGCTA
     1921 CCAACTCTTT TTCCGAAGGT AACTGGCTTC AGCAGAGCGC AGATACCAAA TACTGTCCTT
     1981 CTAGTGTAGC CGTAGTTAGG CCACCACTTC AAGAACTCTG TAGCACCGCC TACATACCTC
     2041 GCTCTGCTAA TCCTGTTACC AGTGGCTGCT GCCAGTGGCG ATAAGTCGTG TCTTACCGGG
     2101 TTGGACTCAA GACGATAGTT ACCGGATAAG GCGCAGCGGT CGGGCTGAAC GGGGGGTTCG
     2161 TGCACACAGC CCAGCTTGGA GCGAACGACC TACACCGAAC TGAGATACCT ACAGCGTGAG
     2221 CTATGAGAAA GCGCCACGCT TCCCGAAGGG AGAAAGGCGG ACAGGTATCC GGTAAGCGGC
     2281 AGGGTCG
//
