# Supplementary material for: Peripheral infrastructure vectors and an extended set of plant parts for the Modular Cloning system
Source: PLoS One. 2018 May 30;13(5):e0197185. doi: 10.1371/journal.pone.0197185 (PMC5976141; doi:10.1371/journal.pone.0197185)
Supplement: S1 File — (ZIP) [file pone.0197185.s005.zip › F6_pJOG824 [CT] Nuclear Localisation Signal.gbk]

LOCUS       pJOG824_[CT]_Nuclear_Localisation_Signal      2284 bp    DNA     circular UNA 23-OCT-2012
COMMENT     This file is created by Vector NTI
            http://www.invitrogen.com/
FEATURES             Location/Qualifiers
     misc_feature    join(1788..2284,1..118)
                     /vntifkey="21"
                     /label="rep (pMB1)"
     rep_origin      complement(103)
                     /vntifkey="33"
                     /label=ORI
                     /note="RNaseH cleavage point"
     primer          211..230
                     /label=JS836
     CDS             <352..>386
                     /label=link-NLSSV40
     mutation        complement(375..>391)
                     /label=JS1184
     misc_feature    388..391
                     /vntifkey="21"
                     /label=GCTT
     primer          complement(505..522)
                     /label=JS837
     CDS             618..1628
                     /vntifkey="4"
                     /label="Sm/Sp no DraIII"
     mutation        1595
                     /vntifkey="62"
                     /label="G to A"
ORIGIN
        1 AGGGGGAAAC GCCTGGTATC TTTATAGTCC TGTCGGGTTT CGCCACCTCT GACTTGAGCG
       61 TCGATTTTTG TGATGCTCGT CAGGGGGGCG GAGCCTATGG AAAAACGCCA GCAACGCGGC
      121 CTTTTTACGG TTCCTGGCCT TTTGCTGGCC TTTTGCTCAC ATGTTCTTTC CTGCGTTATC
      181 CCCTGATTCT GTGGATAACC GTATTACCGC CTTTGAGTGA GCTGATACCG CTCGCCGCAG
      241 CCGAACGACC GAGCGCAGCG AGTCAGTGAG CGAGGAAGCG GAAGAGCGCC CAATACGCAA
      301 ACCGCCTCTC CCCGCGCGTT GGCCGATTCA TTAATCACTC TGTGGTCTCA TTCGgctgca
      361 gccCCTAAGA AGAAGAGAAA GGTTTGAGCT TTGAGACCAC GAAGTGGCTC TTCAGTGGAC
      421 GAAAGGGCCT CGTGATACGC CTATTTTTAT AGGTTAATGT CATGATAATA ATGGTTTCTT
      481 AGACGTCAGG TGGCACTTTT CGGGGAAATG TGCGCGGAAC CCCTATTTGT TTATTTTTCT
      541 AAATACATTC AAATATGTAT CCGCTCATGA GACAATAACC CTGATAAATG CTTCAATAAT
      601 ATTGAAAAAG GAAGAGTATG CGCTCACGCA ACTGGTCCAG AACCTTGACC GAACGCAGCG
      661 GTGGTAACGG CGCAGTGGCG GTTTTCATGG CTTGTTATGA CTGTTTTTTT GGGGTACAGT
      721 CTATGCCTCG GGCATCCAAG CAGCAAGCGC GTTACGCCGT GGGTCGATGT TTGATGTTAT
      781 GGAGCAGCAA CGATGTTACG CAGCAGGGCA GTCGCCCTAA AACAAAGTTA AACATCATGA
      841 GGGAAGCGGT GATCGCCGAA GTATCGACTC AACTATCAGA GGTAGTTGGC GTCATCGAGC
      901 GCCATCTCGA ACCGACGTTG CTGGCCGTAC ATTTGTACGG CTCCGCAGTG GATGGCGGCC
      961 TGAAGCCACA CAGCGATATT GATTTGCTGG TTACGGTGAC CGTAAGGCTT GATGAAACAA
     1021 CGCGGCGAGC TTTGATCAAC GACCTTTTGG AAACTTCGGC TTCCCCTGGA GAGAGCGAGA
     1081 TTCTCCGCGC TGTAGAAGTC ACCATTGTTG TGCACGACGA CATCATTCCG TGGCGTTATC
     1141 CAGCTAAGCG CGAACTGCAA TTTGGAGAAT GGCAGCGCAA TGACATTCTT GCAGGTATCT
     1201 TCGAGCCAGC CACGATCGAC ATTGATCTGG CTATCTTGCT GACAAAAGCA AGAGAACATA
     1261 GCGTTGCCTT GGTAGGTCCA GCGGCGGAGG AACTCTTTGA TCCGGTTCCT GAACAGGATC
     1321 TATTTGAGGC GCTAAATGAA ACCTTAACGC TATGGAACTC GCCGCCCGAC TGGGCTGGCG
     1381 ATGAGCGAAA TGTAGTGCTT ACGTTGTCCC GCATTTGGTA CAGCGCAGTA ACCGGCAAAA
     1441 TCGCGCCGAA GGATGTCGCT GCCGACTGGG CAATGGAGCG CCTGCCGGCC CAGTATCAGC
     1501 CCGTCATACT TGAAGCTAGA CAGGCTTATC TTGGACAAGA AGAAGATCGC TTGGCCTCGC
     1561 GCGCAGATCA GTTGGAAGAA TTTGTCCATT ACGTAAAAGG CGAGATCACC AAGGTAGTCG
     1621 GCAAATAACT GTCAGACCAA GTTTACTCAT ATATACTTTA GATTGATTTA AAACTTCATT
     1681 TTTAATTTAA AAGGATCTAG GTGAAGATCC TTTTTGATAA TCTCATGACC AAAATCCCTT
     1741 AACGTGAGTT TTCGTTCCAC TGAGCGTCAG ACCCCGTAGA AAAGATCAAA GGATCTTCTT
     1801 GAGATCCTTT TTTTCTGCGC GTAATCTGCT GCTTGCAAAC AAAAAAACCA CCGCTACCAG
     1861 CGGTGGTTTG TTTGCCGGAT CAAGAGCTAC CAACTCTTTT TCCGAAGGTA ACTGGCTTCA
     1921 GCAGAGCGCA GATACCAAAT ACTGTCCTTC TAGTGTAGCC GTAGTTAGGC CACCACTTCA
     1981 AGAACTCTGT AGCACCGCCT ACATACCTCG CTCTGCTAAT CCTGTTACCA GTGGCTGCTG
     2041 CCAGTGGCGA TAAGTCGTGT CTTACCGGGT TGGACTCAAG ACGATAGTTA CCGGATAAGG
     2101 CGCAGCGGTC GGGCTGAACG GGGGGTTCGT GCACACAGCC CAGCTTGGAG CGAACGACCT
     2161 ACACCGAACT GAGATACCTA CAGCGTGAGC TATGAGAAAG CGCCACGCTT CCCGAAGGGA
     2221 GAAAGGCGGA CAGGTATCCG GTAAGCGGCA GGGTCGGAAC AGGAGAGCGC ACGAGGGAGC
     2281 TTCC
//
