# Supplementary material for: Peripheral infrastructure vectors and an extended set of plant parts for the Modular Cloning system
Source: PLoS One. 2018 May 30;13(5):e0197185. doi: 10.1371/journal.pone.0197185 (PMC5976141; doi:10.1371/journal.pone.0197185)
Supplement: S1 File — (ZIP) [file pone.0197185.s005.zip › F8_pAGM16467_[NT1]_6xHisNES-PKI.gbk]

LOCUS       pAGM16467      2320 bp    DNA     circular UNA 14-NOV-2017
COMMENT     This file is created by Vector NTI
            http://www.invitrogen.com/
FEATURES             Location/Qualifiers
     CDS             121..1131
                     /vntifkey="4"
                     /label="Sm/Sp no DraIII"
     mutation        1098
                     /vntifkey="62"
                     /label="G to A"
     misc_feature    1291..1905
                     /vntifkey="21"
                     /label="rep (pMB1)"
     rep_origin      complement(1890)
                     /vntifkey="33"
                     /label=ORI
                     /note="RNaseH cleavage point"
     misc_feature    2140..2175
                     /vntifkey="21"
                     /label=6xHis
     misc_feature    2176..2208
                     /vntifkey="21"
                     /label="PKI NES"
ORIGIN
        1 TTTCGGGGAA ATGTGCGCGG AACCCCTATT TGTTTATTTT TCTAAATACA TTCAAATATG
       61 TATCCGCTCA TGAGACAATA ACCCTGATAA ATGCTTCAAT AATATTGAAA AAGGAAGAGT
      121 ATGCGCTCAC GCAACTGGTC CAGAACCTTG ACCGAACGCA GCGGTGGTAA CGGCGCAGTG
      181 GCGGTTTTCA TGGCTTGTTA TGACTGTTTT TTTGGGGTAC AGTCTATGCC TCGGGCATCC
      241 AAGCAGCAAG CGCGTTACGC CGTGGGTCGA TGTTTGATGT TATGGAGCAG CAACGATGTT
      301 ACGCAGCAGG GCAGTCGCCC TAAAACAAAG TTAAACATCA TGAGGGAAGC GGTGATCGCC
      361 GAAGTATCGA CTCAACTATC AGAGGTAGTT GGCGTCATCG AGCGCCATCT CGAACCGACG
      421 TTGCTGGCCG TACATTTGTA CGGCTCCGCA GTGGATGGCG GCCTGAAGCC ACACAGCGAT
      481 ATTGATTTGC TGGTTACGGT GACCGTAAGG CTTGATGAAA CAACGCGGCG AGCTTTGATC
      541 AACGACCTTT TGGAAACTTC GGCTTCCCCT GGAGAGAGCG AGATTCTCCG CGCTGTAGAA
      601 GTCACCATTG TTGTGCACGA CGACATCATT CCGTGGCGTT ATCCAGCTAA GCGCGAACTG
      661 CAATTTGGAG AATGGCAGCG CAATGACATT CTTGCAGGTA TCTTCGAGCC AGCCACGATC
      721 GACATTGATC TGGCTATCTT GCTGACAAAA GCAAGAGAAC ATAGCGTTGC CTTGGTAGGT
      781 CCAGCGGCGG AGGAACTCTT TGATCCGGTT CCTGAACAGG ATCTATTTGA GGCGCTAAAT
      841 GAAACCTTAA CGCTATGGAA CTCGCCGCCC GACTGGGCTG GCGATGAGCG AAATGTAGTG
      901 CTTACGTTGT CCCGCATTTG GTACAGCGCA GTAACCGGCA AAATCGCGCC GAAGGATGTC
      961 GCTGCCGACT GGGCAATGGA GCGCCTGCCG GCCCAGTATC AGCCCGTCAT ACTTGAAGCT
     1021 AGACAGGCTT ATCTTGGACA AGAAGAAGAT CGCTTGGCCT CGCGCGCAGA TCAGTTGGAA
     1081 GAATTTGTCC ATTACGTAAA AGGCGAGATC ACCAAGGTAG TCGGCAAATA ACTGTCAGAC
     1141 CAAGTTTACT CATATATACT TTAGATTGAT TTAAAACTTC ATTTTTAATT TAAAAGGATC
     1201 TAGGTGAAGA TCCTTTTTGA TAATCTCATG ACCAAAATCC CTTAACGTGA GTTTTCGTTC
     1261 CACTGAGCGT CAGACCCCGT AGAAAAGATC AAAGGATCTT CTTGAGATCC TTTTTTTCTG
     1321 CGCGTAATCT GCTGCTTGCA AACAAAAAAA CCACCGCTAC CAGCGGTGGT TTGTTTGCCG
     1381 GATCAAGAGC TACCAACTCT TTTTCCGAAG GTAACTGGCT TCAGCAGAGC GCAGATACCA
     1441 AATACTGTCC TTCTAGTGTA GCCGTAGTTA GGCCACCACT TCAAGAACTC TGTAGCACCG
     1501 CCTACATACC TCGCTCTGCT AATCCTGTTA CCAGTGGCTG CTGCCAGTGG CGATAAGTCG
     1561 TGTCTTACCG GGTTGGACTC AAGACGATAG TTACCGGATA AGGCGCAGCG GTCGGGCTGA
     1621 ACGGGGGGTT CGTGCACACA GCCCAGCTTG GAGCGAACGA CCTACACCGA ACTGAGATAC
     1681 CTACAGCGTG AGCTATGAGA AAGCGCCACG CTTCCCGAAG GGAGAAAGGC GGACAGGTAT
     1741 CCGGTAAGCG GCAGGGTCGG AACAGGAGAG CGCACGAGGG AGCTTCCAGG GGGAAACGCC
     1801 TGGTATCTTT ATAGTCCTGT CGGGTTTCGC CACCTCTGAC TTGAGCGTCG ATTTTTGTGA
     1861 TGCTCGTCAG GGGGGCGGAG CCTATGGAAA AACGCCAGCA ACGCGGCCTT TTTACGGTTC
     1921 CTGGCCTTTT GCTGGCCTTT TGCTCACATG TTCTTTCCTG CGTTATCCCC TGATTCTGTG
     1981 GATAACCGTA TTACCGCCTT TGAGTGAGCT GATACCGCTC GCCGCAGCCG AACGACCGAG
     2041 CGCAGCGAGT CAGTGAGCGA GGAAGCGGAA GAGCGCCCAA TACGCAAACC GCCTCTCCCC
     2101 GCGCGTTGGC CGATTCATTA ATCACTCTGT GGTCTCACCA TGGGCAGCCA TCACCACCAT
     2161 CATCACAGCG GGATGCTAGC ACTGAAGCTT GCTGGCCTCG ACATCAACGG AATGTGAGAC
     2221 CACGAAGTGG CTCTTCAGTG GACGAAAGGG CCTCGTGATA CGCCTATTTT TATAGGTTAA
     2281 TGTCATGATA ATAATGGTTT CTTAGACGTC AGGTGGCACT
//
