# Supplementary material for: Peripheral infrastructure vectors and an extended set of plant parts for the Modular Cloning system
Source: PLoS One. 2018 May 30;13(5):e0197185. doi: 10.1371/journal.pone.0197185 (PMC5976141; doi:10.1371/journal.pone.0197185)
Supplement: S1 File — (ZIP) [file pone.0197185.s005.zip › G1_pJOG331_[CT] 6XHA-TwinStrep.gbk]

LOCUS       pJOG331_[CT]_6XHA-TwinStrep      2538 bp    DNA     circular UNA 23-OCT-2012
COMMENT     This file is created by Vector NTI
            http://www.invitrogen.com/
FEATURES             Location/Qualifiers
     misc_feature    join(2042..2538,1..118)
                     /vntifkey="21"
                     /label="rep (pMB1)"
     rep_origin      complement(103)
                     /vntifkey="33"
                     /label=ORI
                     /note="RNaseH cleavage point"
     primer          211..230
                     /label=JS836
     MIsc._Feature   <351..354
                     /label="TTCG 4bp overhang"
     CDS             355..>545
                     /label="C terminal 6xHA (Human influenza hemagglutinin)
                     tag"
     CDS             550..>641
                     /label=Twin-Strep-tag
     misc_feature    642..645
                     /vntifkey="21"
                     /label=GCTT
     primer          complement(759..776)
                     /label=JS837
     CDS             872..1882
                     /vntifkey="4"
                     /label="Sm/Sp no DraIII"
     mutation        1849
                     /vntifkey="62"
                     /label="G to A"
ORIGIN
        1 AGGGGGAAAC GCCTGGTATC TTTATAGTCC TGTCGGGTTT CGCCACCTCT GACTTGAGCG
       61 TCGATTTTTG TGATGCTCGT CAGGGGGGCG GAGCCTATGG AAAAACGCCA GCAACGCGGC
      121 CTTTTTACGG TTCCTGGCCT TTTGCTGGCC TTTTGCTCAC ATGTTCTTTC CTGCGTTATC
      181 CCCTGATTCT GTGGATAACC GTATTACCGC CTTTGAGTGA GCTGATACCG CTCGCCGCAG
      241 CCGAACGACC GAGCGCAGCG AGTCAGTGAG CGAGGAAGCG GAAGAGCGCC CAATACGCAA
      301 ACCGCCTCTC CCCGCGCGTT GGCCGATTCA TTAATCACTC TGTGGTCTCA TTCGTACCCA
      361 TACGATGTTC CTGACTATGC GGGCTATCCC TATGACGTCC CGGACTATGC AGGATTGTAT
      421 CCATATGACG TTCCAGATTA CGCCACTAGA GCTGCTTACC CATACGATGT TCCTGACTAT
      481 GCGGGCTATC CCTATGACGT CCCGGACTAT GCAGGATTGT ATCCATATGA CGTTCCAGAT
      541 TACGCCGCTT CTGCTTGGTC ACACCCACAG TTCGAGAAGG GAGGTGGATC TGGTGGAGGT
      601 TCAGGAGGAT CAGCTTGGTC ACATCCTCAA TTTGAAAAAT AGCTTTGAGA CCACGAAGTG
      661 GCTCTTCAGT GGACGAAAGG GCCTCGTGAT ACGCCTATTT TTATAGGTTA ATGTCATGAT
      721 AATAATGGTT TCTTAGACGT CAGGTGGCAC TTTTCGGGGA AATGTGCGCG GAACCCCTAT
      781 TTGTTTATTT TTCTAAATAC ATTCAAATAT GTATCCGCTC ATGAGACAAT AACCCTGATA
      841 AATGCTTCAA TAATATTGAA AAAGGAAGAG TATGCGCTCA CGCAACTGGT CCAGAACCTT
      901 GACCGAACGC AGCGGTGGTA ACGGCGCAGT GGCGGTTTTC ATGGCTTGTT ATGACTGTTT
      961 TTTTGGGGTA CAGTCTATGC CTCGGGCATC CAAGCAGCAA GCGCGTTACG CCGTGGGTCG
     1021 ATGTTTGATG TTATGGAGCA GCAACGATGT TACGCAGCAG GGCAGTCGCC CTAAAACAAA
     1081 GTTAAACATC ATGAGGGAAG CGGTGATCGC CGAAGTATCG ACTCAACTAT CAGAGGTAGT
     1141 TGGCGTCATC GAGCGCCATC TCGAACCGAC GTTGCTGGCC GTACATTTGT ACGGCTCCGC
     1201 AGTGGATGGC GGCCTGAAGC CACACAGCGA TATTGATTTG CTGGTTACGG TGACCGTAAG
     1261 GCTTGATGAA ACAACGCGGC GAGCTTTGAT CAACGACCTT TTGGAAACTT CGGCTTCCCC
     1321 TGGAGAGAGC GAGATTCTCC GCGCTGTAGA AGTCACCATT GTTGTGCACG ACGACATCAT
     1381 TCCGTGGCGT TATCCAGCTA AGCGCGAACT GCAATTTGGA GAATGGCAGC GCAATGACAT
     1441 TCTTGCAGGT ATCTTCGAGC CAGCCACGAT CGACATTGAT CTGGCTATCT TGCTGACAAA
     1501 AGCAAGAGAA CATAGCGTTG CCTTGGTAGG TCCAGCGGCG GAGGAACTCT TTGATCCGGT
     1561 TCCTGAACAG GATCTATTTG AGGCGCTAAA TGAAACCTTA ACGCTATGGA ACTCGCCGCC
     1621 CGACTGGGCT GGCGATGAGC GAAATGTAGT GCTTACGTTG TCCCGCATTT GGTACAGCGC
     1681 AGTAACCGGC AAAATCGCGC CGAAGGATGT CGCTGCCGAC TGGGCAATGG AGCGCCTGCC
     1741 GGCCCAGTAT CAGCCCGTCA TACTTGAAGC TAGACAGGCT TATCTTGGAC AAGAAGAAGA
     1801 TCGCTTGGCC TCGCGCGCAG ATCAGTTGGA AGAATTTGTC CATTACGTAA AAGGCGAGAT
     1861 CACCAAGGTA GTCGGCAAAT AACTGTCAGA CCAAGTTTAC TCATATATAC TTTAGATTGA
     1921 TTTAAAACTT CATTTTTAAT TTAAAAGGAT CTAGGTGAAG ATCCTTTTTG ATAATCTCAT
     1981 GACCAAAATC CCTTAACGTG AGTTTTCGTT CCACTGAGCG TCAGACCCCG TAGAAAAGAT
     2041 CAAAGGATCT TCTTGAGATC CTTTTTTTCT GCGCGTAATC TGCTGCTTGC AAACAAAAAA
     2101 ACCACCGCTA CCAGCGGTGG TTTGTTTGCC GGATCAAGAG CTACCAACTC TTTTTCCGAA
     2161 GGTAACTGGC TTCAGCAGAG CGCAGATACC AAATACTGTC CTTCTAGTGT AGCCGTAGTT
     2221 AGGCCACCAC TTCAAGAACT CTGTAGCACC GCCTACATAC CTCGCTCTGC TAATCCTGTT
     2281 ACCAGTGGCT GCTGCCAGTG GCGATAAGTC GTGTCTTACC GGGTTGGACT CAAGACGATA
     2341 GTTACCGGAT AAGGCGCAGC GGTCGGGCTG AACGGGGGGT TCGTGCACAC AGCCCAGCTT
     2401 GGAGCGAACG ACCTACACCG AACTGAGATA CCTACAGCGT GAGCTATGAG AAAGCGCCAC
     2461 GCTTCCCGAA GGGAGAAAGG CGGACAGGTA TCCGGTAAGC GGCAGGGTCG GAACAGGAGA
     2521 GCGCACGAGG GAGCTTCC
//
