# Supplementary material for: Peripheral infrastructure vectors and an extended set of plant parts for the Modular Cloning system
Source: PLoS One. 2018 May 30;13(5):e0197185. doi: 10.1371/journal.pone.0197185 (PMC5976141; doi:10.1371/journal.pone.0197185)
Supplement: S1 File — (ZIP) [file pone.0197185.s005.zip › G2_pJOG658_[NT1] 3xHA-LUC.gbk]

LOCUS       pJOG658_[NT1]_3xHA-LUC      4021 bp    DNA     circular UNA 23-OCT-2012
COMMENT     This file is created by Vector NTI
            http://www.invitrogen.com/
FEATURES             Location/Qualifiers
     misc_feature    join(3553..4021,1..146)
                     /vntifkey="21"
                     /label="rep (pMB1)"
     rep_origin      complement(131)
                     /vntifkey="33"
                     /label=ORI
                     /note="RNaseH cleavage point"
     primer          239..258
                     /label=836
     CDS             381..>483
                     /label=3xHA
     CDS             <495..>2141
                     /vntifkey="4"
                     /label="coding sequence of Luciferase gene from
                     Photinuspyralis"
                     /label="Luciferase (Photinus pyralis)"
                     /label="coding sequence of Luciferase gene from Photinus
                     pyralis"
     misc_feature    2153..2156
                     /vntifkey="21"
                     /label=AATG
     primer          complement(2270..2287)
                     /label=837
     CDS             2383..3393
                     /vntifkey="4"
                     /label="Sm/Sp no DraIII"
     mutation        3360
                     /vntifkey="62"
                     /label="G to A"
ORIGIN
        1 GAACAGGAGA GCGCACGAGG GAGCTTCCAG GGGGAAACGC CTGGTATCTT TATAGTCCTG
       61 TCGGGTTTCG CCACCTCTGA CTTGAGCGTC GATTTTTGTG ATGCTCGTCA GGGGGGCGGA
      121 GCCTATGGAA AAACGCCAGC AACGCGGCCT TTTTACGGTT CCTGGCCTTT TGCTGGCCTT
      181 TTGCTCACAT GTTCTTTCCT GCGTTATCCC CTGATTCTGT GGATAACCGT ATTACCGCCT
      241 TTGAGTGAGC TGATACCGCT CGCCGCAGCC GAACGACCGA GCGCAGCGAG TCAGTGAGCG
      301 AGGAAGCGGA AGAGCGCCCA ATACGCAAAC CGCCTCTCCC CGCGCGTTGG CCGATTCATT
      361 AATCACTCTG TGGTCTCACC ATGTACCCAT ACGATGTTCC TGACTATGCG GGCTATCCCT
      421 ATGACGTCCC GGACTATGCA GGATTGTATC CATATGACGT TCCAGATTAC GCCACTAGAG
      481 CTGCTGTgtc tgctGAGGAC GCCAAAAACA TAAAGAAAGG CCCGGCGCCA TTCTATCCTC
      541 TAGAGGATGG AACCGCTGGA GAGCAACTGC ATAAGGCTAT GAAGAGATAC GCCCTGGTTC
      601 CTGGAACAAT TGCTTTTACA GATGCACATA TCGAGGTGAA CATCACGTAC GCGGAATACT
      661 TCGAAATGTC CGTTCGGTTG GCAGAAGCTA TGAAACGATA TGGGCTGAAT ACAAATCACA
      721 GAATCGTCGT ATGCAGTGAA AACTCTCTTC AATTCTTTAT GCCGGTGTTG GGCGCGTTAT
      781 TTATCGGAGT TGCAGTTGCG CCCGCGAACG ACATTTATAA TGAACGTGAA TTGCTCAACA
      841 GTATGAACAT TTCGCAGCCT ACCGTAGTGT TTGTTTCCAA AAAGGGGTTG CAAAAAATTT
      901 TGAACGTGCA AAAAAAATTA CCAATAATCC AGAAAATTAT TATCATGGAT TCTAAAACGG
      961 ATTACCAGGG ATTTCAGTCG ATGTACACGT TCGTCACATC TCATCTACCT CCCGGTTTTA
     1021 ATGAATACGA TTTTGTACCA GAGTCCTTTG ATCGTGACAA AACAATTGCA CTGATAATGA
     1081 ATTCCTCTGG ATCTACTGGG TTACCTAAGG GTGTGGCCCT TCCGCATAGA ACTGCCTGCG
     1141 TCAGATTCTC GCATGCCAGA GATCCTATTT TTGGCAATCA AATCATTCCG GATACTGCGA
     1201 TTTTAAGTGT TGTTCCATTC CATCACGGTT TTGGAATGTT TACTACACTC GGATATTTGA
     1261 TATGTGGATT TCGAGTCGTC TTAATGTATA GATTTGAAGA AGAGCTGTTT TTACGATCCC
     1321 TTCAGGATTA CAAAATTCAA AGTGCGTTGC TAGTACCAAC CCTATTTTCA TTCTTCGCCA
     1381 AAAGCACTCT GATTGACAAA TACGATTTAT CTAATTTACA CGAAATTGCT TCTGGGGGCG
     1441 CACCTCTTTC GAAAGAAGTC GGGGAAGCGG TTGCAAAACG CTTCCATCTT CCAGGGATAC
     1501 GACAAGGATA TGGGCTCACT GAGACTACAT CAGCTATTCT GATTACACCC GAGGGGGATG
     1561 ATAAACCGGG CGCGGTCGGT AAAGTTGTTC CATTTTTTGA AGCGAAGGTT GTGGATCTGG
     1621 ATACCGGGAA AACGCTGGGC GTTAATCAGA GAGGCGAATT ATGTGTCAGA GGACCTATGA
     1681 TTATGTCCGG TTATGTAAAC AATCCGGAAG CGACCAACGC CTTGATTGAC AAGGATGGAT
     1741 GGCTACATTC TGGAGACATA GCTTACTGGG ACGAGGACGA ACACTTCTTC ATAGTTGACC
     1801 GCTTGAAGTC TTTAATTAAA TACAAAGGAT ATCAGGTGGC CCCCGCTGAA TTGGAATCGA
     1861 TATTGTTACA ACACCCCAAC ATCTTCGACG CGGGCGTGGC AGGTCTGCCC GACGATGACG
     1921 CCGGTGAACT TCCCGCCGCC GTTGTTGTTT TGGAGCACGG AAAGACGATG ACGGAAAAAG
     1981 AGATCGTGGA TTACGTCGCC AGTCAAGTAA CAACCGCGAA AAAGTTGCGC GGAGGAGTTG
     2041 TGTTTGTGGA CGAAGTACCG AAAGGTCTTA CCGGAAAACT CGACGCAAGA AAAATCAGAG
     2101 AGATCCTCAT AAAGGCCAAG AAGGGCGGAA AGTCCAAATT Ggctagtgcc gcAATGTGAG
     2161 ACCACGAAGT GGCTCTTCAG TGGACGAAAG GGCCTCGTGA TACGCCTATT TTTATAGGTT
     2221 AATGTCATGA TAATAATGGT TTCTTAGACG TCAGGTGGCA CTTTTCGGGG AAATGTGCGC
     2281 GGAACCCCTA TTTGTTTATT TTTCTAAATA CATTCAAATA TGTATCCGCT CATGAGACAA
     2341 TAACCCTGAT AAATGCTTCA ATAATATTGA AAAAGGAAGA GTATGCGCTC ACGCAACTGG
     2401 TCCAGAACCT TGACCGAACG CAGCGGTGGT AACGGCGCAG TGGCGGTTTT CATGGCTTGT
     2461 TATGACTGTT TTTTTGGGGT ACAGTCTATG CCTCGGGCAT CCAAGCAGCA AGCGCGTTAC
     2521 GCCGTGGGTC GATGTTTGAT GTTATGGAGC AGCAACGATG TTACGCAGCA GGGCAGTCGC
     2581 CCTAAAACAA AGTTAAACAT CATGAGGGAA GCGGTGATCG CCGAAGTATC GACTCAACTA
     2641 TCAGAGGTAG TTGGCGTCAT CGAGCGCCAT CTCGAACCGA CGTTGCTGGC CGTACATTTG
     2701 TACGGCTCCG CAGTGGATGG CGGCCTGAAG CCACACAGCG ATATTGATTT GCTGGTTACG
     2761 GTGACCGTAA GGCTTGATGA AACAACGCGG CGAGCTTTGA TCAACGACCT TTTGGAAACT
     2821 TCGGCTTCCC CTGGAGAGAG CGAGATTCTC CGCGCTGTAG AAGTCACCAT TGTTGTGCAC
     2881 GACGACATCA TTCCGTGGCG TTATCCAGCT AAGCGCGAAC TGCAATTTGG AGAATGGCAG
     2941 CGCAATGACA TTCTTGCAGG TATCTTCGAG CCAGCCACGA TCGACATTGA TCTGGCTATC
     3001 TTGCTGACAA AAGCAAGAGA ACATAGCGTT GCCTTGGTAG GTCCAGCGGC GGAGGAACTC
     3061 TTTGATCCGG TTCCTGAACA GGATCTATTT GAGGCGCTAA ATGAAACCTT AACGCTATGG
     3121 AACTCGCCGC CCGACTGGGC TGGCGATGAG CGAAATGTAG TGCTTACGTT GTCCCGCATT
     3181 TGGTACAGCG CAGTAACCGG CAAAATCGCG CCGAAGGATG TCGCTGCCGA CTGGGCAATG
     3241 GAGCGCCTGC CGGCCCAGTA TCAGCCCGTC ATACTTGAAG CTAGACAGGC TTATCTTGGA
     3301 CAAGAAGAAG ATCGCTTGGC CTCGCGCGCA GATCAGTTGG AAGAATTTGT CCATTACGTA
     3361 AAAGGCGAGA TCACCAAGGT AGTCGGCAAA TAACTGTCAG ACCAAGTTTA CTCATATATA
     3421 CTTTAGATTG ATTTAAAACT TCATTTTTAA TTTAAAAGGA TCTAGGTGAA GATCCTTTTT
     3481 GATAATCTCA TGACCAAAAT CCCTTAACGT GAGTTTTCGT TCCACTGAGC GTCAGACCCC
     3541 GTAGAAAAGA TCAAAGGATC TTCTTGAGAT CCTTTTTTTC TGCGCGTAAT CTGCTGCTTG
     3601 CAAACAAAAA AACCACCGCT ACCAGCGGTG GTTTGTTTGC CGGATCAAGA GCTACCAACT
     3661 CTTTTTCCGA AGGTAACTGG CTTCAGCAGA GCGCAGATAC CAAATACTGT CCTTCTAGTG
     3721 TAGCCGTAGT TAGGCCACCA CTTCAAGAAC TCTGTAGCAC CGCCTACATA CCTCGCTCTG
     3781 CTAATCCTGT TACCAGTGGC TGCTGCCAGT GGCGATAAGT CGTGTCTTAC CGGGTTGGAC
     3841 TCAAGACGAT AGTTACCGGA TAAGGCGCAG CGGTCGGGCT GAACGGGGGG TTCGTGCACA
     3901 CAGCCCAGCT TGGAGCGAAC GACCTACACC GAACTGAGAT ACCTACAGCG TGAGCTATGA
     3961 GAAAGCGCCA CGCTTCCCGA AGGGAGAAAG GCGGACAGGT ATCCGGTAAG CGGCAGGGTC
     4021 G
//
