# Supplementary material for: Peripheral infrastructure vectors and an extended set of plant parts for the Modular Cloning system
Source: PLoS One. 2018 May 30;13(5):e0197185. doi: 10.1371/journal.pone.0197185 (PMC5976141; doi:10.1371/journal.pone.0197185)
Supplement: S1 File — (ZIP) [file pone.0197185.s005.zip › G3_pJOG659_[CT] REN-3xHA.gbk]

LOCUS       pJOG659_[CT]_REN-3xHA      3288 bp    DNA     circular UNA 23-OCT-2012
COMMENT     This file is created by Vector NTI
            http://www.invitrogen.com/
FEATURES             Location/Qualifiers
     misc_feature    join(2792..3288,1..118)
                     /vntifkey="21"
                     /label="rep (pMB1)"
     rep_origin      complement(103)
                     /vntifkey="33"
                     /label=ORI
                     /note="RNaseH cleavage point"
     primer          211..230
                     /label=JS836
     CDS             358..>1287
                     /label=REN
     CDS             1297..1386
                     /gene="3xHA"
     misc_feature    1392..1395
                     /vntifkey="21"
                     /label=GCTT
     primer          complement(1509..1526)
                     /label=JS837
     CDS             1622..2632
                     /vntifkey="4"
                     /label="Sm/Sp no DraIII"
     mutation        2599
                     /vntifkey="62"
                     /label="G to A"
ORIGIN
        1 AGGGGGAAAC GCCTGGTATC TTTATAGTCC TGTCGGGTTT CGCCACCTCT GACTTGAGCG
       61 TCGATTTTTG TGATGCTCGT CAGGGGGGCG GAGCCTATGG AAAAACGCCA GCAACGCGGC
      121 CTTTTTACGG TTCCTGGCCT TTTGCTGGCC TTTTGCTCAC ATGTTCTTTC CTGCGTTATC
      181 CCCTGATTCT GTGGATAACC GTATTACCGC CTTTGAGTGA GCTGATACCG CTCGCCGCAG
      241 CCGAACGACC GAGCGCAGCG AGTCAGTGAG CGAGGAAGCG GAAGAGCGCC CAATACGCAA
      301 ACCGCCTCTC CCCGCGCGTT GGCCGATTCA TTAATCACTC TGTGGTCTCA TTCGgctACT
      361 TCGAAAGTTT ATGATCCAGA ACAAAGGAAA CGGATGATAA CTGGTCCGCA GTGGTGGGCC
      421 AGATGTAAAC AAATGAATGT TCTTGATTCA TTTATTAATT ATTATGATTC AGAAAAACAT
      481 GCAGAAAATG CTGTTATTTT TTTACATGGT AACGCGGCCT CTTCTTATTT ATGGCGACAT
      541 GTTGTGCCAC ATATTGAGCC AGTAGCGCGG TGTATTATAC CAGACCTTAT TGGTATGGGC
      601 AAATCAGGCA AATCTGGTAA TGGTTCTTAT AGGTTACTTG ATCATTACAA ATATCTTACT
      661 GCATGGTTTG AACTTCTTAA TTTACCAAAG AAGATCATTT TTGTCGGCCA TGATTGGGGT
      721 GCTTGTTTGG CATTTCATTA TAGCTATGAG CATCAAGATA AGATCAAAGC AATAGTTCAC
      781 GCTGAAAGTG TAGTAGATGT GATTGAATCA TGGGATGAAT GGCCTGATAT TGAAGAAGAT
      841 ATTGCGTTGA TCAAATCTGA AGAAGGAGAA AAAATGGTTT TGGAGAATAA CTTCTTCGTG
      901 GAAACCATGT TGCCATCAAA AATCATGAGA AAGTTAGAAC CAGAAGAATT TGCAGCATAT
      961 CTTGAACCAT TCAAAGAGAA AGGTGAAGTT CGTCGTCCAA CATTATCATG GCCTCGTGAA
     1021 ATCCCGTTAG TAAAAGGTGG TAAACCTGAC GTTGTACAAA TTGTTAGGAA TTATAATGCT
     1081 TATCTACGTG CAAGTGATGA TTTACCAAAA ATGTTTATTG AATCGGACCC AGGATTCTTT
     1141 TCCAATGCTA TTGTTGAAGG TGCCAAGAAG TTTCCTAATA CTGAATTTGT CAAAGTAAAA
     1201 GGCCTTCATT TTTCGCAAGA AGATGCACCT GATGAAATGG GAAAATATAT CAAATCGTTC
     1261 GTTGAGCGAG TTCTCAAAAA TGAACAAtCT GCtgccTACC CATACGATGT TCCTGACTAT
     1321 GCGGGCTATC CCTATGACGT CCCGGACTAT GCAGGATCCT ATCCATATGA CGTTCCAGAT
     1381 TACGCTgcct aGCTTTGAGA CCACGAAGTG GCTCTTCAGT GGACGAAAGG GCCTCGTGAT
     1441 ACGCCTATTT TTATAGGTTA ATGTCATGAT AATAATGGTT TCTTAGACGT CAGGTGGCAC
     1501 TTTTCGGGGA AATGTGCGCG GAACCCCTAT TTGTTTATTT TTCTAAATAC ATTCAAATAT
     1561 GTATCCGCTC ATGAGACAAT AACCCTGATA AATGCTTCAA TAATATTGAA AAAGGAAGAG
     1621 TATGCGCTCA CGCAACTGGT CCAGAACCTT GACCGAACGC AGCGGTGGTA ACGGCGCAGT
     1681 GGCGGTTTTC ATGGCTTGTT ATGACTGTTT TTTTGGGGTA CAGTCTATGC CTCGGGCATC
     1741 CAAGCAGCAA GCGCGTTACG CCGTGGGTCG ATGTTTGATG TTATGGAGCA GCAACGATGT
     1801 TACGCAGCAG GGCAGTCGCC CTAAAACAAA GTTAAACATC ATGAGGGAAG CGGTGATCGC
     1861 CGAAGTATCG ACTCAACTAT CAGAGGTAGT TGGCGTCATC GAGCGCCATC TCGAACCGAC
     1921 GTTGCTGGCC GTACATTTGT ACGGCTCCGC AGTGGATGGC GGCCTGAAGC CACACAGCGA
     1981 TATTGATTTG CTGGTTACGG TGACCGTAAG GCTTGATGAA ACAACGCGGC GAGCTTTGAT
     2041 CAACGACCTT TTGGAAACTT CGGCTTCCCC TGGAGAGAGC GAGATTCTCC GCGCTGTAGA
     2101 AGTCACCATT GTTGTGCACG ACGACATCAT TCCGTGGCGT TATCCAGCTA AGCGCGAACT
     2161 GCAATTTGGA GAATGGCAGC GCAATGACAT TCTTGCAGGT ATCTTCGAGC CAGCCACGAT
     2221 CGACATTGAT CTGGCTATCT TGCTGACAAA AGCAAGAGAA CATAGCGTTG CCTTGGTAGG
     2281 TCCAGCGGCG GAGGAACTCT TTGATCCGGT TCCTGAACAG GATCTATTTG AGGCGCTAAA
     2341 TGAAACCTTA ACGCTATGGA ACTCGCCGCC CGACTGGGCT GGCGATGAGC GAAATGTAGT
     2401 GCTTACGTTG TCCCGCATTT GGTACAGCGC AGTAACCGGC AAAATCGCGC CGAAGGATGT
     2461 CGCTGCCGAC TGGGCAATGG AGCGCCTGCC GGCCCAGTAT CAGCCCGTCA TACTTGAAGC
     2521 TAGACAGGCT TATCTTGGAC AAGAAGAAGA TCGCTTGGCC TCGCGCGCAG ATCAGTTGGA
     2581 AGAATTTGTC CATTACGTAA AAGGCGAGAT CACCAAGGTA GTCGGCAAAT AACTGTCAGA
     2641 CCAAGTTTAC TCATATATAC TTTAGATTGA TTTAAAACTT CATTTTTAAT TTAAAAGGAT
     2701 CTAGGTGAAG ATCCTTTTTG ATAATCTCAT GACCAAAATC CCTTAACGTG AGTTTTCGTT
     2761 CCACTGAGCG TCAGACCCCG TAGAAAAGAT CAAAGGATCT TCTTGAGATC CTTTTTTTCT
     2821 GCGCGTAATC TGCTGCTTGC AAACAAAAAA ACCACCGCTA CCAGCGGTGG TTTGTTTGCC
     2881 GGATCAAGAG CTACCAACTC TTTTTCCGAA GGTAACTGGC TTCAGCAGAG CGCAGATACC
     2941 AAATACTGTC CTTCTAGTGT AGCCGTAGTT AGGCCACCAC TTCAAGAACT CTGTAGCACC
     3001 GCCTACATAC CTCGCTCTGC TAATCCTGTT ACCAGTGGCT GCTGCCAGTG GCGATAAGTC
     3061 GTGTCTTACC GGGTTGGACT CAAGACGATA GTTACCGGAT AAGGCGCAGC GGTCGGGCTG
     3121 AACGGGGGGT TCGTGCACAC AGCCCAGCTT GGAGCGAACG ACCTACACCG AACTGAGATA
     3181 CCTACAGCGT GAGCTATGAG AAAGCGCCAC GCTTCCCGAA GGGAGAAAGG CGGACAGGTA
     3241 TCCGGTAAGC GGCAGGGTCG GAACAGGAGA GCGCACGAGG GAGCTTCC
//
