# Supplementary material for: Peripheral infrastructure vectors and an extended set of plant parts for the Modular Cloning system
Source: PLoS One. 2018 May 30;13(5):e0197185. doi: 10.1371/journal.pone.0197185 (PMC5976141; doi:10.1371/journal.pone.0197185)
Supplement: S1 File — (ZIP) [file pone.0197185.s005.zip › G4_pJOG643_[NT1] rat GR-HBD.gbk]

LOCUS       pJOG643_[NT1]_rat_GR-HBD      3094 bp    DNA     circular UNA 23-OCT-2012
COMMENT     This file is created by Vector NTI
            http://www.invitrogen.com/
FEATURES             Location/Qualifiers
     misc_feature    join(2626..3094,1..146)
                     /vntifkey="21"
                     /label="rep (pMB1)"
     rep_origin      complement(131)
                     /vntifkey="33"
                     /label=ORI
                     /note="RNaseH cleavage point"
     primer          239..258
                     /label=836
     CDS             381..>1214
                     /label="rat GR receptor hormone-binding domain [Rattus
                     norvegicus]"
     misc_feature    1226..1229
                     /vntifkey="21"
                     /label=AATG
     primer          complement(1343..1360)
                     /label=837
     CDS             1456..2466
                     /vntifkey="4"
                     /label="Sm/Sp no DraIII"
     mutation        2433
                     /vntifkey="62"
                     /label="G to A"
ORIGIN
        1 GAACAGGAGA GCGCACGAGG GAGCTTCCAG GGGGAAACGC CTGGTATCTT TATAGTCCTG
       61 TCGGGTTTCG CCACCTCTGA CTTGAGCGTC GATTTTTGTG ATGCTCGTCA GGGGGGCGGA
      121 GCCTATGGAA AAACGCCAGC AACGCGGCCT TTTTACGGTT CCTGGCCTTT TGCTGGCCTT
      181 TTGCTCACAT GTTCTTTCCT GCGTTATCCC CTGATTCTGT GGATAACCGT ATTACCGCCT
      241 TTGAGTGAGC TGATACCGCT CGCCGCAGCC GAACGACCGA GCGCAGCGAG TCAGTGAGCG
      301 AGGAAGCGGA AGAGCGCCCA ATACGCAAAC CGCCTCTCCC CGCGCGTTGG CCGATTCATT
      361 AATCACTCTG TGGTCTCACC ATGATTCAGC AAGCCACTGC AGGAGTCTCA CAAGACACTT
      421 CGGAAAATCC TAACAAAACA ATAGTTCCTG CTGCATTACC ACAGCTCACC CCTACCTTGG
      481 TGTCACTGCT GGAGGTGATT GAACCCGAGG TGTTGTATGC AGGATATGAT AGCTCTGTTC
      541 CAGATTCAGC ATGGAGAATT ATGACCACAC TCAACATGTT AGGTGGGCGT CAAGTGATTG
      601 CAGCAGTGAA ATGGGCAAAG GCGATACCAG GCTTCAGAAA CTTACACCTG GATGACCAAA
      661 TGACCCTGCT ACAGTACTCA TGGATGTTTC TCATGGCATT TGCCCTGGGT TGGAGATCAT
      721 ACAGACAATC AAGTGGAAAC CTGCTCTGCT TTGCTCCTGA TCTGATTATT AATGAGCAGA
      781 GAATGTCTCT ACCCTGCATG TATGACCAAT GTAAACACAT GCTGTTTGTC TCCTCTGAAT
      841 TACAAAGATT GCAGGTATCC TATGAAGAGT ATCTCTGTAT GAAAACCTTA CTGCTTCTCT
      901 CCTCAGTTCC TAAGGAAGGT CTGAAGAGCC AAGAGTTATT TGATGAGATT CGAATGACTT
      961 ATATCAAAGA GCTAGGAAAA GCCATCGTCA AAAGGGAAGG GAACTCCAGT CAGAACTGGC
     1021 AACGGTTTTA CCAACTGACA AAGCTTCTGG ACTCCATGCA TGAGGTGGTT GAGAATCTCC
     1081 TTACCTACTG CTTCCAGACA TTTTTGGATA AGACCATGAG TATTGAATTC CCAGAGATGT
     1141 TAGCTGAAAT CATCACTAAT CAGATACCAA AATATTCAAA TGGAAATATC AAAAAGCTTC
     1201 TGTTTCATCA AAAAgcttct gccgcAATGT GAGACCACGA AGTGGCTCTT CAGTGGACGA
     1261 AAGGGCCTCG TGATACGCCT ATTTTTATAG GTTAATGTCA TGATAATAAT GGTTTCTTAG
     1321 ACGTCAGGTG GCACTTTTCG GGGAAATGTG CGCGGAACCC CTATTTGTTT ATTTTTCTAA
     1381 ATACATTCAA ATATGTATCC GCTCATGAGA CAATAACCCT GATAAATGCT TCAATAATAT
     1441 TGAAAAAGGA AGAGTATGCG CTCACGCAAC TGGTCCAGAA CCTTGACCGA ACGCAGCGGT
     1501 GGTAACGGCG CAGTGGCGGT TTTCATGGCT TGTTATGACT GTTTTTTTGG GGTACAGTCT
     1561 ATGCCTCGGG CATCCAAGCA GCAAGCGCGT TACGCCGTGG GTCGATGTTT GATGTTATGG
     1621 AGCAGCAACG ATGTTACGCA GCAGGGCAGT CGCCCTAAAA CAAAGTTAAA CATCATGAGG
     1681 GAAGCGGTGA TCGCCGAAGT ATCGACTCAA CTATCAGAGG TAGTTGGCGT CATCGAGCGC
     1741 CATCTCGAAC CGACGTTGCT GGCCGTACAT TTGTACGGCT CCGCAGTGGA TGGCGGCCTG
     1801 AAGCCACACA GCGATATTGA TTTGCTGGTT ACGGTGACCG TAAGGCTTGA TGAAACAACG
     1861 CGGCGAGCTT TGATCAACGA CCTTTTGGAA ACTTCGGCTT CCCCTGGAGA GAGCGAGATT
     1921 CTCCGCGCTG TAGAAGTCAC CATTGTTGTG CACGACGACA TCATTCCGTG GCGTTATCCA
     1981 GCTAAGCGCG AACTGCAATT TGGAGAATGG CAGCGCAATG ACATTCTTGC AGGTATCTTC
     2041 GAGCCAGCCA CGATCGACAT TGATCTGGCT ATCTTGCTGA CAAAAGCAAG AGAACATAGC
     2101 GTTGCCTTGG TAGGTCCAGC GGCGGAGGAA CTCTTTGATC CGGTTCCTGA ACAGGATCTA
     2161 TTTGAGGCGC TAAATGAAAC CTTAACGCTA TGGAACTCGC CGCCCGACTG GGCTGGCGAT
     2221 GAGCGAAATG TAGTGCTTAC GTTGTCCCGC ATTTGGTACA GCGCAGTAAC CGGCAAAATC
     2281 GCGCCGAAGG ATGTCGCTGC CGACTGGGCA ATGGAGCGCC TGCCGGCCCA GTATCAGCCC
     2341 GTCATACTTG AAGCTAGACA GGCTTATCTT GGACAAGAAG AAGATCGCTT GGCCTCGCGC
     2401 GCAGATCAGT TGGAAGAATT TGTCCATTAC GTAAAAGGCG AGATCACCAA GGTAGTCGGC
     2461 AAATAACTGT CAGACCAAGT TTACTCATAT ATACTTTAGA TTGATTTAAA ACTTCATTTT
     2521 TAATTTAAAA GGATCTAGGT GAAGATCCTT TTTGATAATC TCATGACCAA AATCCCTTAA
     2581 CGTGAGTTTT CGTTCCACTG AGCGTCAGAC CCCGTAGAAA AGATCAAAGG ATCTTCTTGA
     2641 GATCCTTTTT TTCTGCGCGT AATCTGCTGC TTGCAAACAA AAAAACCACC GCTACCAGCG
     2701 GTGGTTTGTT TGCCGGATCA AGAGCTACCA ACTCTTTTTC CGAAGGTAAC TGGCTTCAGC
     2761 AGAGCGCAGA TACCAAATAC TGTCCTTCTA GTGTAGCCGT AGTTAGGCCA CCACTTCAAG
     2821 AACTCTGTAG CACCGCCTAC ATACCTCGCT CTGCTAATCC TGTTACCAGT GGCTGCTGCC
     2881 AGTGGCGATA AGTCGTGTCT TACCGGGTTG GACTCAAGAC GATAGTTACC GGATAAGGCG
     2941 CAGCGGTCGG GCTGAACGGG GGGTTCGTGC ACACAGCCCA GCTTGGAGCG AACGACCTAC
     3001 ACCGAACTGA GATACCTACA GCGTGAGCTA TGAGAAAGCG CCACGCTTCC CGAAGGGAGA
     3061 AAGGCGGACA GGTATCCGGT AAGCGGCAGG GTCG
//
