# Supplementary material for: Peripheral infrastructure vectors and an extended set of plant parts for the Modular Cloning system
Source: PLoS One. 2018 May 30;13(5):e0197185. doi: 10.1371/journal.pone.0197185 (PMC5976141; doi:10.1371/journal.pone.0197185)
Supplement: S1 File — (ZIP) [file pone.0197185.s005.zip › G5_pCK032 [CT] rat GR-HBD.gbk]

LOCUS       pCK032_[CT]_rat_GR-HBD      3097 bp    DNA     circular UNA 23-OCT-2012
COMMENT     This file is created by Vector NTI
            http://www.invitrogen.com/
FEATURES             Location/Qualifiers
     misc_feature    join(2601..3097,1..118)
                     /vntifkey="21"
                     /label="rep (pMB1)"
     rep_origin      complement(103)
                     /vntifkey="33"
                     /label=ORI
                     /note="RNaseH cleavage point"
     primer          211..230
                     /label=JS836
     primer          <351..383
                     /label=JS1454
     CDS             367..>1197
                     /label="rat GR receptor hormone-binding domain [Rattus
                     norvegicus]"
     primer          complement(1177..>1204)
                     /label=JS1455
     misc_feature    1201..1204
                     /vntifkey="21"
                     /label=GCTT
     primer          complement(1318..1335)
                     /label=JS837
     CDS             1431..2441
                     /vntifkey="4"
                     /label="Sm/Sp no DraIII"
     mutation        2408
                     /vntifkey="62"
                     /label="G to A"
ORIGIN
        1 AGGGGGAAAC GCCTGGTATC TTTATAGTCC TGTCGGGTTT CGCCACCTCT GACTTGAGCG
       61 TCGATTTTTG TGATGCTCGT CAGGGGGGCG GAGCCTATGG AAAAACGCCA GCAACGCGGC
      121 CTTTTTACGG TTCCTGGCCT TTTGCTGGCC TTTTGCTCAC ATGTTCTTTC CTGCGTTATC
      181 CCCTGATTCT GTGGATAACC GTATTACCGC CTTTGAGTGA GCTGATACCG CTCGCCGCAG
      241 CCGAACGACC GAGCGCAGCG AGTCAGTGAG CGAGGAAGCG GAAGAGCGCC CAATACGCAA
      301 ACCGCCTCTC CCCGCGCGTT GGCCGATTCA TTAATCACTC TGTGGTCTCA TTCGgctgca
      361 TCTGCTATTC AGCAAGCCAC TGCAGGAGTC TCACAAGACA CTTCGGAAAA TCCTAACAAA
      421 ACAATAGTTC CTGCTGCATT ACCACAGCTC ACCCCTACCT TGGTGTCACT GCTGGAGGTG
      481 ATTGAACCCG AGGTGTTGTA TGCAGGATAT GATAGCTCTG TTCCAGATTC AGCATGGAGA
      541 ATTATGACCA CACTCAACAT GTTAGGTGGG CGTCAAGTGA TTGCAGCAGT GAAATGGGCA
      601 AAGGCGATAC CAGGCTTCAG AAACTTACAC CTGGATGACC AAATGACCCT GCTACAGTAC
      661 TCATGGATGT TTCTCATGGC ATTTGCCCTG GGTTGGAGAT CATACAGACA ATCAAGTGGA
      721 AACCTGCTCT GCTTTGCTCC TGATCTGATT ATTAATGAGC AGAGAATGTC TCTACCCTGC
      781 ATGTATGACC AATGTAAACA CATGCTGTTT GTCTCCTCTG AATTACAAAG ATTGCAGGTA
      841 TCCTATGAAG AGTATCTCTG TATGAAAACC TTACTGCTTC TCTCCTCAGT TCCTAAGGAA
      901 GGTCTGAAGA GCCAAGAGTT ATTTGATGAG ATTCGAATGA CTTATATCAA AGAGCTAGGA
      961 AAAGCCATCG TCAAAAGGGA AGGGAACTCC AGTCAGAACT GGCAACGGTT TTACCAACTG
     1021 ACAAAGCTTC TGGACTCCAT GCATGAGGTG GTTGAGAATC TCCTTACCTA CTGCTTCCAG
     1081 ACATTTTTGG ATAAGACCAT GAGTATTGAA TTCCCAGAGA TGTTAGCTGA AATCATCACT
     1141 AATCAGATAC CAAAATATTC AAATGGAAAT ATCAAAAAGC TTCTGTTTCA TCAAAAATGA
     1201 GCTTTGAGAC CACGAAGTGG CTCTTCAGTG GACGAAAGGG CCTCGTGATA CGCCTATTTT
     1261 TATAGGTTAA TGTCATGATA ATAATGGTTT CTTAGACGTC AGGTGGCACT TTTCGGGGAA
     1321 ATGTGCGCGG AACCCCTATT TGTTTATTTT TCTAAATACA TTCAAATATG TATCCGCTCA
     1381 TGAGACAATA ACCCTGATAA ATGCTTCAAT AATATTGAAA AAGGAAGAGT ATGCGCTCAC
     1441 GCAACTGGTC CAGAACCTTG ACCGAACGCA GCGGTGGTAA CGGCGCAGTG GCGGTTTTCA
     1501 TGGCTTGTTA TGACTGTTTT TTTGGGGTAC AGTCTATGCC TCGGGCATCC AAGCAGCAAG
     1561 CGCGTTACGC CGTGGGTCGA TGTTTGATGT TATGGAGCAG CAACGATGTT ACGCAGCAGG
     1621 GCAGTCGCCC TAAAACAAAG TTAAACATCA TGAGGGAAGC GGTGATCGCC GAAGTATCGA
     1681 CTCAACTATC AGAGGTAGTT GGCGTCATCG AGCGCCATCT CGAACCGACG TTGCTGGCCG
     1741 TACATTTGTA CGGCTCCGCA GTGGATGGCG GCCTGAAGCC ACACAGCGAT ATTGATTTGC
     1801 TGGTTACGGT GACCGTAAGG CTTGATGAAA CAACGCGGCG AGCTTTGATC AACGACCTTT
     1861 TGGAAACTTC GGCTTCCCCT GGAGAGAGCG AGATTCTCCG CGCTGTAGAA GTCACCATTG
     1921 TTGTGCACGA CGACATCATT CCGTGGCGTT ATCCAGCTAA GCGCGAACTG CAATTTGGAG
     1981 AATGGCAGCG CAATGACATT CTTGCAGGTA TCTTCGAGCC AGCCACGATC GACATTGATC
     2041 TGGCTATCTT GCTGACAAAA GCAAGAGAAC ATAGCGTTGC CTTGGTAGGT CCAGCGGCGG
     2101 AGGAACTCTT TGATCCGGTT CCTGAACAGG ATCTATTTGA GGCGCTAAAT GAAACCTTAA
     2161 CGCTATGGAA CTCGCCGCCC GACTGGGCTG GCGATGAGCG AAATGTAGTG CTTACGTTGT
     2221 CCCGCATTTG GTACAGCGCA GTAACCGGCA AAATCGCGCC GAAGGATGTC GCTGCCGACT
     2281 GGGCAATGGA GCGCCTGCCG GCCCAGTATC AGCCCGTCAT ACTTGAAGCT AGACAGGCTT
     2341 ATCTTGGACA AGAAGAAGAT CGCTTGGCCT CGCGCGCAGA TCAGTTGGAA GAATTTGTCC
     2401 ATTACGTAAA AGGCGAGATC ACCAAGGTAG TCGGCAAATA ACTGTCAGAC CAAGTTTACT
     2461 CATATATACT TTAGATTGAT TTAAAACTTC ATTTTTAATT TAAAAGGATC TAGGTGAAGA
     2521 TCCTTTTTGA TAATCTCATG ACCAAAATCC CTTAACGTGA GTTTTCGTTC CACTGAGCGT
     2581 CAGACCCCGT AGAAAAGATC AAAGGATCTT CTTGAGATCC TTTTTTTCTG CGCGTAATCT
     2641 GCTGCTTGCA AACAAAAAAA CCACCGCTAC CAGCGGTGGT TTGTTTGCCG GATCAAGAGC
     2701 TACCAACTCT TTTTCCGAAG GTAACTGGCT TCAGCAGAGC GCAGATACCA AATACTGTCC
     2761 TTCTAGTGTA GCCGTAGTTA GGCCACCACT TCAAGAACTC TGTAGCACCG CCTACATACC
     2821 TCGCTCTGCT AATCCTGTTA CCAGTGGCTG CTGCCAGTGG CGATAAGTCG TGTCTTACCG
     2881 GGTTGGACTC AAGACGATAG TTACCGGATA AGGCGCAGCG GTCGGGCTGA ACGGGGGGTT
     2941 CGTGCACACA GCCCAGCTTG GAGCGAACGA CCTACACCGA ACTGAGATAC CTACAGCGTG
     3001 AGCTATGAGA AAGCGCCACG CTTCCCGAAG GGAGAAAGGC GGACAGGTAT CCGGTAAGCG
     3061 GCAGGGTCGG AACAGGAGAG CGCACGAGGG AGCTTCC
//
