# Supplementary material for: Peripheral infrastructure vectors and an extended set of plant parts for the Modular Cloning system
Source: PLoS One. 2018 May 30;13(5):e0197185. doi: 10.1371/journal.pone.0197185 (PMC5976141; doi:10.1371/journal.pone.0197185)
Supplement: S1 File — (ZIP) [file pone.0197185.s005.zip › G6_pTEI037_[NT1] GR-mEGFP.gbk]

LOCUS       pTEI037_[NT1]_GR-mEGFP      3811 bp    DNA     circular UNA 23-OCT-2012
COMMENT     This file is created by Vector NTI
            http://www.invitrogen.com/
FEATURES             Location/Qualifiers
     misc_feature    join(3343..3811,1..146)
                     /vntifkey="21"
                     /label="rep (pMB1)"
     rep_origin      complement(131)
                     /vntifkey="33"
                     /label=ORI
                     /note="RNaseH cleavage point"
     primer          239..258
                     /label=836
     CDS             381..>1214
                     /label="rat GR receptor hormone-binding domain [Rattus
                     norvegicus]"
     CDS             1224..1937
                     /label=mEGFP
     misc_feature    1943..1946
                     /vntifkey="21"
                     /label=AATG
     primer          complement(2060..2077)
                     /label=837
     CDS             2173..3183
                     /vntifkey="4"
                     /label="Sm/Sp no DraIII"
     mutation        3150
                     /vntifkey="62"
                     /label="G to A"
ORIGIN
        1 GAACAGGAGA GCGCACGAGG GAGCTTCCAG GGGGAAACGC CTGGTATCTT TATAGTCCTG
       61 TCGGGTTTCG CCACCTCTGA CTTGAGCGTC GATTTTTGTG ATGCTCGTCA GGGGGGCGGA
      121 GCCTATGGAA AAACGCCAGC AACGCGGCCT TTTTACGGTT CCTGGCCTTT TGCTGGCCTT
      181 TTGCTCACAT GTTCTTTCCT GCGTTATCCC CTGATTCTGT GGATAACCGT ATTACCGCCT
      241 TTGAGTGAGC TGATACCGCT CGCCGCAGCC GAACGACCGA GCGCAGCGAG TCAGTGAGCG
      301 AGGAAGCGGA AGAGCGCCCA ATACGCAAAC CGCCTCTCCC CGCGCGTTGG CCGATTCATT
      361 AATCACTCTG TGGTCTCACC ATGATTCAGC AAGCCACTGC AGGAGTCTCA CAAGACACTT
      421 CGGAAAATCC TAACAAAACA ATAGTTCCTG CTGCATTACC ACAGCTCACC CCTACCTTGG
      481 TGTCACTGCT GGAGGTGATT GAACCCGAGG TGTTGTATGC AGGATATGAT AGCTCTGTTC
      541 CAGATTCAGC ATGGAGAATT ATGACCACAC TCAACATGTT AGGTGGGCGT CAAGTGATTG
      601 CAGCAGTGAA ATGGGCAAAG GCGATACCAG GCTTCAGAAA CTTACACCTG GATGACCAAA
      661 TGACCCTGCT ACAGTACTCA TGGATGTTTC TCATGGCATT TGCCCTGGGT TGGAGATCAT
      721 ACAGACAATC AAGTGGAAAC CTGCTCTGCT TTGCTCCTGA TCTGATTATT AATGAGCAGA
      781 GAATGTCTCT ACCCTGCATG TATGACCAAT GTAAACACAT GCTGTTTGTC TCCTCTGAAT
      841 TACAAAGATT GCAGGTATCC TATGAAGAGT ATCTCTGTAT GAAAACCTTA CTGCTTCTCT
      901 CCTCAGTTCC TAAGGAAGGT CTGAAGAGCC AAGAGTTATT TGATGAGATT CGAATGACTT
      961 ATATCAAAGA GCTAGGAAAA GCCATCGTCA AAAGGGAAGG GAACTCCAGT CAGAACTGGC
     1021 AACGGTTTTA CCAACTGACA AAGCTTCTGG ACTCCATGCA TGAGGTGGTT GAGAATCTCC
     1081 TTACCTACTG CTTCCAGACA TTTTTGGATA AGACCATGAG TATTGAATTC CCAGAGATGT
     1141 TAGCTGAAAT CATCACTAAT CAGATACCAA AATATTCAAA TGGAAATATC AAAAAGCTTC
     1201 TGTTTCATCA AAAAgcttcT GCCGTGAGCA AGGGCGAGGA GCTGTTCACC GGGGTGGTGC
     1261 CCATCCTGGT CGAGCTGGAC GGCGACGTAA ACGGCCACAA GTTCAGCGTG TCCGGCGAGG
     1321 GCGAGGGCGA TGCCACCTAC GGCAAGCTGA CCCTGAAGTT CATCTGCACC ACCGGCAAGC
     1381 TGCCCGTGCC CTGGCCCACC CTCGTGACCA CCCTGACCTA CGGCGTGCAG TGCTTCAGCC
     1441 GCTACCCCGA CCACATGAAG CAGCACGACT TCTTCAAGTC CGCCATGCCC GAAGGCTACG
     1501 TCCAGGAGCG CACCATCTTC TTCAAGGACG ACGGCAACTA CAAGACCCGC GCCGAGGTGA
     1561 AGTTCGAGGG CGACACCCTG GTGAACCGCA TCGAGCTGAA GGGCATCGAC TTCAAGGAGG
     1621 ACGGCAACAT CCTGGGGCAC AAGCTGGAGT ACAACTACAA CAGCCACAAC GTCTATATCA
     1681 TGGCCGACAA GCAGAAGAAC GGCATCAAGG TGAACTTCAA GATCCGCCAC AACATCGAGG
     1741 ACGGCAGCGT GCAGCTCGCC GACCACTACC AGCAGAACAC CCCCATCGGC GACGGCCCCG
     1801 TGCTGCTGCC CGACAACCAC TACCTGAGTA CTCAGTCCAA GCTGAGCAAA GACCCCAACG
     1861 AGAAGCGCGA TCACATGGTC CTGCTGGAGT TCGTGACCGC CGCCGGGATC ACTCTCGGCA
     1921 TGGACGAGCT GTACAAatct gcAATGTGAG ACCACGAAGT GGCTCTTCAG TGGACGAAAG
     1981 GGCCTCGTGA TACGCCTATT TTTATAGGTT AATGTCATGA TAATAATGGT TTCTTAGACG
     2041 TCAGGTGGCA CTTTTCGGGG AAATGTGCGC GGAACCCCTA TTTGTTTATT TTTCTAAATA
     2101 CATTCAAATA TGTATCCGCT CATGAGACAA TAACCCTGAT AAATGCTTCA ATAATATTGA
     2161 AAAAGGAAGA GTATGCGCTC ACGCAACTGG TCCAGAACCT TGACCGAACG CAGCGGTGGT
     2221 AACGGCGCAG TGGCGGTTTT CATGGCTTGT TATGACTGTT TTTTTGGGGT ACAGTCTATG
     2281 CCTCGGGCAT CCAAGCAGCA AGCGCGTTAC GCCGTGGGTC GATGTTTGAT GTTATGGAGC
     2341 AGCAACGATG TTACGCAGCA GGGCAGTCGC CCTAAAACAA AGTTAAACAT CATGAGGGAA
     2401 GCGGTGATCG CCGAAGTATC GACTCAACTA TCAGAGGTAG TTGGCGTCAT CGAGCGCCAT
     2461 CTCGAACCGA CGTTGCTGGC CGTACATTTG TACGGCTCCG CAGTGGATGG CGGCCTGAAG
     2521 CCACACAGCG ATATTGATTT GCTGGTTACG GTGACCGTAA GGCTTGATGA AACAACGCGG
     2581 CGAGCTTTGA TCAACGACCT TTTGGAAACT TCGGCTTCCC CTGGAGAGAG CGAGATTCTC
     2641 CGCGCTGTAG AAGTCACCAT TGTTGTGCAC GACGACATCA TTCCGTGGCG TTATCCAGCT
     2701 AAGCGCGAAC TGCAATTTGG AGAATGGCAG CGCAATGACA TTCTTGCAGG TATCTTCGAG
     2761 CCAGCCACGA TCGACATTGA TCTGGCTATC TTGCTGACAA AAGCAAGAGA ACATAGCGTT
     2821 GCCTTGGTAG GTCCAGCGGC GGAGGAACTC TTTGATCCGG TTCCTGAACA GGATCTATTT
     2881 GAGGCGCTAA ATGAAACCTT AACGCTATGG AACTCGCCGC CCGACTGGGC TGGCGATGAG
     2941 CGAAATGTAG TGCTTACGTT GTCCCGCATT TGGTACAGCG CAGTAACCGG CAAAATCGCG
     3001 CCGAAGGATG TCGCTGCCGA CTGGGCAATG GAGCGCCTGC CGGCCCAGTA TCAGCCCGTC
     3061 ATACTTGAAG CTAGACAGGC TTATCTTGGA CAAGAAGAAG ATCGCTTGGC CTCGCGCGCA
     3121 GATCAGTTGG AAGAATTTGT CCATTACGTA AAAGGCGAGA TCACCAAGGT AGTCGGCAAA
     3181 TAACTGTCAG ACCAAGTTTA CTCATATATA CTTTAGATTG ATTTAAAACT TCATTTTTAA
     3241 TTTAAAAGGA TCTAGGTGAA GATCCTTTTT GATAATCTCA TGACCAAAAT CCCTTAACGT
     3301 GAGTTTTCGT TCCACTGAGC GTCAGACCCC GTAGAAAAGA TCAAAGGATC TTCTTGAGAT
     3361 CCTTTTTTTC TGCGCGTAAT CTGCTGCTTG CAAACAAAAA AACCACCGCT ACCAGCGGTG
     3421 GTTTGTTTGC CGGATCAAGA GCTACCAACT CTTTTTCCGA AGGTAACTGG CTTCAGCAGA
     3481 GCGCAGATAC CAAATACTGT CCTTCTAGTG TAGCCGTAGT TAGGCCACCA CTTCAAGAAC
     3541 TCTGTAGCAC CGCCTACATA CCTCGCTCTG CTAATCCTGT TACCAGTGGC TGCTGCCAGT
     3601 GGCGATAAGT CGTGTCTTAC CGGGTTGGAC TCAAGACGAT AGTTACCGGA TAAGGCGCAG
     3661 CGGTCGGGCT GAACGGGGGG TTCGTGCACA CAGCCCAGCT TGGAGCGAAC GACCTACACC
     3721 GAACTGAGAT ACCTACAGCG TGAGCTATGA GAAAGCGCCA CGCTTCCCGA AGGGAGAAAG
     3781 GCGGACAGGT ATCCGGTAAG CGGCAGGGTC G
//
