# Supplementary material for: Peripheral infrastructure vectors and an extended set of plant parts for the Modular Cloning system
Source: PLoS One. 2018 May 30;13(5):e0197185. doi: 10.1371/journal.pone.0197185 (PMC5976141; doi:10.1371/journal.pone.0197185)
Supplement: S1 File — (ZIP) [file pone.0197185.s005.zip › G7_pTEI041_[NT1]_Estradiol Receptor.gbk]

LOCUS       pTEI041_[NT1]_Estradiol_Receptor      3209 bp    DNA     circular UNA 23-OCT-2012
COMMENT     This file is created by Vector NTI
            http://www.invitrogen.com/
FEATURES             Location/Qualifiers
     misc_feature    join(2741..3209,1..146)
                     /vntifkey="21"
                     /label="rep (pMB1)"
     rep_origin      complement(131)
                     /vntifkey="33"
                     /label=ORI
                     /note="RNaseH cleavage point"
     primer          239..258
                     /label=836
     CDS             <385..1329
                     /codon_start=1
                     /transl_table=11
                     /product="XVE fusion protein"
                     /protein_id="AAG36984.1"
                     /label="Estradiol Receptor Homo sapiens aa282-595"
     mutation        714
                     /label="Mutagenese T-C"
     misc_feature    1341..1344
                     /vntifkey="21"
                     /label=AATG
     primer          complement(1458..1475)
                     /label=837
     CDS             1571..2581
                     /vntifkey="4"
                     /label="Sm/Sp no DraIII"
     mutation        2548
                     /vntifkey="62"
                     /label="G to A"
ORIGIN
        1 GAACAGGAGA GCGCACGAGG GAGCTTCCAG GGGGAAACGC CTGGTATCTT TATAGTCCTG
       61 TCGGGTTTCG CCACCTCTGA CTTGAGCGTC GATTTTTGTG ATGCTCGTCA GGGGGGCGGA
      121 GCCTATGGAA AAACGCCAGC AACGCGGCCT TTTTACGGTT CCTGGCCTTT TGCTGGCCTT
      181 TTGCTCACAT GTTCTTTCCT GCGTTATCCC CTGATTCTGT GGATAACCGT ATTACCGCCT
      241 TTGAGTGAGC TGATACCGCT CGCCGCAGCC GAACGACCGA GCGCAGCGAG TCAGTGAGCG
      301 AGGAAGCGGA AGAGCGCCCA ATACGCAAAC CGCCTCTCCC CGCGCGTTGG CCGATTCATT
      361 AATCACTCTG TGGTCTCACC ATccatGTCT GCTGGAGACA TGAGAGCTGC CAACCTTTGG
      421 CCAAGCCCGC TCATGATCAA ACGCTCTAAG AAGAACAGCC TGGCCTTGTC CCTGACGGCC
      481 GACCAGATGG TCAGTGCCTT GTTGGATGCT GAGCCCCCCA TACTCTATTC CGAGTATGAT
      541 CCTACCAGAC CCTTCAGTGA AGCTTCGATG ATGGGCTTAC TGACCAACCT GGCAGACAGG
      601 GAGCTGGTTC ACATGATCAA CTGGGCGAAG AGGGTGCCAG GCTTTGTGGA TTTGACCCTC
      661 CATGATCAGG TCCACCTTCT AGAATGTGCC TGGCTAGAGA TCCTGATGAT TGGcCTCGTC
      721 TGGCGCTCCA TGGAGCACCC AGgGAAGCTA CTGTTTGCTC CTAACTTGCT CTTGGACAGG
      781 AACCAGGGAA AATGTGTAGA GGGCATGGTG GAGATCTTCG ACATGCTGCT GGCTACATCA
      841 TCTCGGTTCC GCATGATGAA TCTGCAGGGA GAGGAGTTTG TGTGCCTCAA ATCTATTATT
      901 TTGCTTAATT CTGGAGTGTA CACATTTCTG TCCAGCACCC TGAAGTCTCT GGAAGAGAAG
      961 GACCATATCC ACCGAGTCCT GGACAAGATC ACAGACACTT TGATCCACCT GATGGCCAAG
     1021 GCAGGCCTGA CCCTGCAGCA GCAGCACCAG CGGCTGGCCC AGCTCCTCCT CATCCTCTCC
     1081 CACATCAGGC ACATGAGTAA CAAAGGCATG GAGCATCTGT ACAGCATGAA GTGCAAGAAC
     1141 GTGGTGCCCC TCTATGACCT GCTGCTGGAG ATGCTGGACG CCCACCGCCT ACATGCGCCC
     1201 ACTAGCCGTG GAGGGGCATC CGTGGAGGAG ACGGACCAAA GCCACTTGGC CACTGCGGGC
     1261 TCTACTTCAT CGCATTCCTT GCAAAAGTAT TACATCACGG GGGAGGCAGA GGGTTTCCCT
     1321 GCCACAGTCg cttctgccgc AATGTGAGAC CACGAAGTGG CTCTTCAGTG GACGAAAGGG
     1381 CCTCGTGATA CGCCTATTTT TATAGGTTAA TGTCATGATA ATAATGGTTT CTTAGACGTC
     1441 AGGTGGCACT TTTCGGGGAA ATGTGCGCGG AACCCCTATT TGTTTATTTT TCTAAATACA
     1501 TTCAAATATG TATCCGCTCA TGAGACAATA ACCCTGATAA ATGCTTCAAT AATATTGAAA
     1561 AAGGAAGAGT ATGCGCTCAC GCAACTGGTC CAGAACCTTG ACCGAACGCA GCGGTGGTAA
     1621 CGGCGCAGTG GCGGTTTTCA TGGCTTGTTA TGACTGTTTT TTTGGGGTAC AGTCTATGCC
     1681 TCGGGCATCC AAGCAGCAAG CGCGTTACGC CGTGGGTCGA TGTTTGATGT TATGGAGCAG
     1741 CAACGATGTT ACGCAGCAGG GCAGTCGCCC TAAAACAAAG TTAAACATCA TGAGGGAAGC
     1801 GGTGATCGCC GAAGTATCGA CTCAACTATC AGAGGTAGTT GGCGTCATCG AGCGCCATCT
     1861 CGAACCGACG TTGCTGGCCG TACATTTGTA CGGCTCCGCA GTGGATGGCG GCCTGAAGCC
     1921 ACACAGCGAT ATTGATTTGC TGGTTACGGT GACCGTAAGG CTTGATGAAA CAACGCGGCG
     1981 AGCTTTGATC AACGACCTTT TGGAAACTTC GGCTTCCCCT GGAGAGAGCG AGATTCTCCG
     2041 CGCTGTAGAA GTCACCATTG TTGTGCACGA CGACATCATT CCGTGGCGTT ATCCAGCTAA
     2101 GCGCGAACTG CAATTTGGAG AATGGCAGCG CAATGACATT CTTGCAGGTA TCTTCGAGCC
     2161 AGCCACGATC GACATTGATC TGGCTATCTT GCTGACAAAA GCAAGAGAAC ATAGCGTTGC
     2221 CTTGGTAGGT CCAGCGGCGG AGGAACTCTT TGATCCGGTT CCTGAACAGG ATCTATTTGA
     2281 GGCGCTAAAT GAAACCTTAA CGCTATGGAA CTCGCCGCCC GACTGGGCTG GCGATGAGCG
     2341 AAATGTAGTG CTTACGTTGT CCCGCATTTG GTACAGCGCA GTAACCGGCA AAATCGCGCC
     2401 GAAGGATGTC GCTGCCGACT GGGCAATGGA GCGCCTGCCG GCCCAGTATC AGCCCGTCAT
     2461 ACTTGAAGCT AGACAGGCTT ATCTTGGACA AGAAGAAGAT CGCTTGGCCT CGCGCGCAGA
     2521 TCAGTTGGAA GAATTTGTCC ATTACGTAAA AGGCGAGATC ACCAAGGTAG TCGGCAAATA
     2581 ACTGTCAGAC CAAGTTTACT CATATATACT TTAGATTGAT TTAAAACTTC ATTTTTAATT
     2641 TAAAAGGATC TAGGTGAAGA TCCTTTTTGA TAATCTCATG ACCAAAATCC CTTAACGTGA
     2701 GTTTTCGTTC CACTGAGCGT CAGACCCCGT AGAAAAGATC AAAGGATCTT CTTGAGATCC
     2761 TTTTTTTCTG CGCGTAATCT GCTGCTTGCA AACAAAAAAA CCACCGCTAC CAGCGGTGGT
     2821 TTGTTTGCCG GATCAAGAGC TACCAACTCT TTTTCCGAAG GTAACTGGCT TCAGCAGAGC
     2881 GCAGATACCA AATACTGTCC TTCTAGTGTA GCCGTAGTTA GGCCACCACT TCAAGAACTC
     2941 TGTAGCACCG CCTACATACC TCGCTCTGCT AATCCTGTTA CCAGTGGCTG CTGCCAGTGG
     3001 CGATAAGTCG TGTCTTACCG GGTTGGACTC AAGACGATAG TTACCGGATA AGGCGCAGCG
     3061 GTCGGGCTGA ACGGGGGGTT CGTGCACACA GCCCAGCTTG GAGCGAACGA CCTACACCGA
     3121 ACTGAGATAC CTACAGCGTG AGCTATGAGA AAGCGCCACG CTTCCCGAAG GGAGAAAGGC
     3181 GGACAGGTAT CCGGTAAGCG GCAGGGTCG
//
