# Supplementary material for: Peripheral infrastructure vectors and an extended set of plant parts for the Modular Cloning system
Source: PLoS One. 2018 May 30;13(5):e0197185. doi: 10.1371/journal.pone.0197185 (PMC5976141; doi:10.1371/journal.pone.0197185)
Supplement: S1 File — (ZIP) [file pone.0197185.s005.zip › G8_pCK025_[CT]_Estradiol Receptor.gbk]

LOCUS       pCK025_[CT]_Estradiol_Receptor      3202 bp    DNA     circular UNA 23-OCT-2012
COMMENT     This file is created by Vector NTI
            http://www.invitrogen.com/
FEATURES             Location/Qualifiers
     misc_feature    join(2706..3202,1..118)
                     /vntifkey="21"
                     /label="rep (pMB1)"
     rep_origin      complement(103)
                     /vntifkey="33"
                     /label=ORI
                     /note="RNaseH cleavage point"
     primer          211..230
                     /label=JS836
     primer          <351..379
                     /label=JS1447
     CDS             361..1305
                     /codon_start=1
                     /transl_table=11
                     /product="XVE fusion protein"
                     /protein_id="AAG36984.1"
                     /label="Estradiol Receptor Homo sapiens aa282-595"
     mutation        687
                     /label="Mutagenese T-C"
     primer          complement(1286..>1309)
                     /label=JS1446
     misc_feature    1306..1309
                     /vntifkey="21"
                     /label=GCTT
     primer          complement(1423..1440)
                     /label=JS837
     CDS             1536..2546
                     /vntifkey="4"
                     /label="Sm/Sp no DraIII"
     mutation        2513
                     /vntifkey="62"
                     /label="G to A"
ORIGIN
        1 AGGGGGAAAC GCCTGGTATC TTTATAGTCC TGTCGGGTTT CGCCACCTCT GACTTGAGCG
       61 TCGATTTTTG TGATGCTCGT CAGGGGGGCG GAGCCTATGG AAAAACGCCA GCAACGCGGC
      121 CTTTTTACGG TTCCTGGCCT TTTGCTGGCC TTTTGCTCAC ATGTTCTTTC CTGCGTTATC
      181 CCCTGATTCT GTGGATAACC GTATTACCGC CTTTGAGTGA GCTGATACCG CTCGCCGCAG
      241 CCGAACGACC GAGCGCAGCG AGTCAGTGAG CGAGGAAGCG GAAGAGCGCC CAATACGCAA
      301 ACCGCCTCTC CCCGCGCGTT GGCCGATTCA TTAATCACTC TGTGGTCTCA TTCGgctgca
      361 TCTGCTGGAG ACATGAGAGC TGCCAACCTT TGGCCAAGCC CGCTCATGAT CAAACGCTCT
      421 AAGAAGAACA GCCTGGCCTT GTCCCTGACG GCCGACCAGA TGGTCAGTGC CTTGTTGGAT
      481 GCTGAGCCCC CCATACTCTA TTCCGAGTAT GATCCTACCA GACCCTTCAG TGAAGCTTCG
      541 ATGATGGGCT TACTGACCAA CCTGGCAGAC AGGGAGCTGG TTCACATGAT CAACTGGGCG
      601 AAGAGGGTGC CAGGCTTTGT GGATTTGACC CTCCATGATC AGGTCCACCT TCTAGAATGT
      661 GCCTGGCTAG AGATCCTGAT GATTGGcCTC GTCTGGCGCT CCATGGAGCA CCCAGgGAAG
      721 CTACTGTTTG CTCCTAACTT GCTCTTGGAC AGGAACCAGG GAAAATGTGT AGAGGGCATG
      781 GTGGAGATCT TCGACATGCT GCTGGCTACA TCATCTCGGT TCCGCATGAT GAATCTGCAG
      841 GGAGAGGAGT TTGTGTGCCT CAAATCTATT ATTTTGCTTA ATTCTGGAGT GTACACATTT
      901 CTGTCCAGCA CCCTGAAGTC TCTGGAAGAG AAGGACCATA TCCACCGAGT CCTGGACAAG
      961 ATCACAGACA CTTTGATCCA CCTGATGGCC AAGGCAGGCC TGACCCTGCA GCAGCAGCAC
     1021 CAGCGGCTGG CCCAGCTCCT CCTCATCCTC TCCCACATCA GGCACATGAG TAACAAAGGC
     1081 ATGGAGCATC TGTACAGCAT GAAGTGCAAG AACGTGGTGC CCCTCTATGA CCTGCTGCTG
     1141 GAGATGCTGG ACGCCCACCG CCTACATGCG CCCACTAGCC GTGGAGGGGC ATCCGTGGAG
     1201 GAGACGGACC AAAGCCACTT GGCCACTGCG GGCTCTACTT CATCGCATTC CTTGCAAAAG
     1261 TATTACATCA CGGGGGAGGC AGAGGGTTTC CCTGCCACAG TCTAGGCTTT GAGACCACGA
     1321 AGTGGCTCTT CAGTGGACGA AAGGGCCTCG TGATACGCCT ATTTTTATAG GTTAATGTCA
     1381 TGATAATAAT GGTTTCTTAG ACGTCAGGTG GCACTTTTCG GGGAAATGTG CGCGGAACCC
     1441 CTATTTGTTT ATTTTTCTAA ATACATTCAA ATATGTATCC GCTCATGAGA CAATAACCCT
     1501 GATAAATGCT TCAATAATAT TGAAAAAGGA AGAGTATGCG CTCACGCAAC TGGTCCAGAA
     1561 CCTTGACCGA ACGCAGCGGT GGTAACGGCG CAGTGGCGGT TTTCATGGCT TGTTATGACT
     1621 GTTTTTTTGG GGTACAGTCT ATGCCTCGGG CATCCAAGCA GCAAGCGCGT TACGCCGTGG
     1681 GTCGATGTTT GATGTTATGG AGCAGCAACG ATGTTACGCA GCAGGGCAGT CGCCCTAAAA
     1741 CAAAGTTAAA CATCATGAGG GAAGCGGTGA TCGCCGAAGT ATCGACTCAA CTATCAGAGG
     1801 TAGTTGGCGT CATCGAGCGC CATCTCGAAC CGACGTTGCT GGCCGTACAT TTGTACGGCT
     1861 CCGCAGTGGA TGGCGGCCTG AAGCCACACA GCGATATTGA TTTGCTGGTT ACGGTGACCG
     1921 TAAGGCTTGA TGAAACAACG CGGCGAGCTT TGATCAACGA CCTTTTGGAA ACTTCGGCTT
     1981 CCCCTGGAGA GAGCGAGATT CTCCGCGCTG TAGAAGTCAC CATTGTTGTG CACGACGACA
     2041 TCATTCCGTG GCGTTATCCA GCTAAGCGCG AACTGCAATT TGGAGAATGG CAGCGCAATG
     2101 ACATTCTTGC AGGTATCTTC GAGCCAGCCA CGATCGACAT TGATCTGGCT ATCTTGCTGA
     2161 CAAAAGCAAG AGAACATAGC GTTGCCTTGG TAGGTCCAGC GGCGGAGGAA CTCTTTGATC
     2221 CGGTTCCTGA ACAGGATCTA TTTGAGGCGC TAAATGAAAC CTTAACGCTA TGGAACTCGC
     2281 CGCCCGACTG GGCTGGCGAT GAGCGAAATG TAGTGCTTAC GTTGTCCCGC ATTTGGTACA
     2341 GCGCAGTAAC CGGCAAAATC GCGCCGAAGG ATGTCGCTGC CGACTGGGCA ATGGAGCGCC
     2401 TGCCGGCCCA GTATCAGCCC GTCATACTTG AAGCTAGACA GGCTTATCTT GGACAAGAAG
     2461 AAGATCGCTT GGCCTCGCGC GCAGATCAGT TGGAAGAATT TGTCCATTAC GTAAAAGGCG
     2521 AGATCACCAA GGTAGTCGGC AAATAACTGT CAGACCAAGT TTACTCATAT ATACTTTAGA
     2581 TTGATTTAAA ACTTCATTTT TAATTTAAAA GGATCTAGGT GAAGATCCTT TTTGATAATC
     2641 TCATGACCAA AATCCCTTAA CGTGAGTTTT CGTTCCACTG AGCGTCAGAC CCCGTAGAAA
     2701 AGATCAAAGG ATCTTCTTGA GATCCTTTTT TTCTGCGCGT AATCTGCTGC TTGCAAACAA
     2761 AAAAACCACC GCTACCAGCG GTGGTTTGTT TGCCGGATCA AGAGCTACCA ACTCTTTTTC
     2821 CGAAGGTAAC TGGCTTCAGC AGAGCGCAGA TACCAAATAC TGTCCTTCTA GTGTAGCCGT
     2881 AGTTAGGCCA CCACTTCAAG AACTCTGTAG CACCGCCTAC ATACCTCGCT CTGCTAATCC
     2941 TGTTACCAGT GGCTGCTGCC AGTGGCGATA AGTCGTGTCT TACCGGGTTG GACTCAAGAC
     3001 GATAGTTACC GGATAAGGCG CAGCGGTCGG GCTGAACGGG GGGTTCGTGC ACACAGCCCA
     3061 GCTTGGAGCG AACGACCTAC ACCGAACTGA GATACCTACA GCGTGAGCTA TGAGAAAGCG
     3121 CCACGCTTCC CGAAGGGAGA AAGGCGGACA GGTATCCGGT AAGCGGCAGG GTCGGAACAG
     3181 GAGAGCGCAC GAGGGAGCTT CC
//
