# Supplementary material for: Peripheral infrastructure vectors and an extended set of plant parts for the Modular Cloning system
Source: PLoS One. 2018 May 30;13(5):e0197185. doi: 10.1371/journal.pone.0197185 (PMC5976141; doi:10.1371/journal.pone.0197185)
Supplement: S1 File — (ZIP) [file pone.0197185.s005.zip › G9_pAGM16841 [STOP-nost].gbk]

LOCUS       pAGM16841      2338 bp    DNA     circular UNA 14-NOV-2017
COMMENT     This file is created by Vector NTI
            http://www.invitrogen.com/
FEATURES             Location/Qualifiers
     misc_feature    26..28
                     /vntifkey="21"
                     /label="stop codon"
     terminator      28..290
                     /vntifkey="43"
                     /label=nost
     CDS             372..1379
                     /vntifkey="4"
                     /label="spec orf?"
     misc_feature    1712..2326
                     /vntifkey="21"
                     /label="rep - pMB1"
     mutation        1870
                     /vntifkey="62"
                     /label="C to T"
     rep_origin      complement(2311)
                     /vntifkey="33"
                     /label=ORI
                     /note="RNaseH cleavage point"
ORIGIN
        1 TTCCTGCACT CTGTGGTCTC ATTCGTAGTC AAGCAGATCG TTCAAACATT TGGCAATAAA
       61 GTTTCTTAAG ATTGAATCCT GTTGCCGGTC TTGCGATGAT TATCATATAA TTTCTGTTGA
      121 ATTACGTTAA GCATGTAATA ATTAACATGT AATGCATGAC GTTATTTATG AGATGGGTTT
      181 TTATGATTAG AGTCCCGCAA TTATACATTT AATACGCGAT AGAAAACAAA ATATAGCGCG
      241 CAAACTAGGA TAAATTATCG CGCGCGGTGT CATCTATGTT ACTAGATCGA CGCTCGAGAC
      301 CACGAAGTGC CGAGGCACGA ACCCAGTGGA CATAAGCCTG TTCGGTTCGT AAGCTGTAAT
      361 GCAAGTAGCG TATGCGCTCA CGCAACTGGT CCAGAACCTT GACCGAACGC AGCGGTGGTA
      421 ACGGCGCAGT GGCGGTTTTC ATGGCTTGTT ATGACTGTTT TTTTGGGGTA CAGTCTATGC
      481 CTCGGGCATC CAAGCAGCAA GCGCGTTACG CCGTGGGTCG ATGTTTGATG TTATGGAGCA
      541 GCAACGATGT TACGCAGCAG GGCAGTCGCC CTAAAACAAA GTTAAACATC ATGGGGGAAG
      601 CGGTGATCGC CGAAGTATCG ACTCAACTAT CAGAGGTAGT TGGCGTCATC GAGCGCCATC
      661 TCGAACCGAC GTTGCTGGCC GTACATTTGT ACGGCTCCGC AGTGGATGGC GGCCTGAAGC
      721 CACACAGCGA TATTGATTTG CTGGTTACGG TGACCGTAAG GCTTGATGAA ACAACGCGGC
      781 GAGCTTTGAT CAACGACCTT TTGGAAACTT CGGCTTCCCC TGGAGAGAGC GAGATTCTCC
      841 GCGCTGTAGA AGTCACCATT GTTGTGCACG ACGACATCAT TCCGTGGCGT TATCCAGCTA
      901 AGCGCGAACT GCAATTTGGA GAATGGCAGC GCAATGACAT TCTTGCAGGT ATCTTCGAGC
      961 CAGCCACGAT CGACATTGAT CTGGCTATCT TGCTGACAAA AGCAAGAGAA CATAGCGTTG
     1021 CCTTGGTAGG TCCAGCGGCG GAGGAACTCT TTGATCCGGT TCCTGAACAG GATCTATTTG
     1081 AGGCGCTAAA TGAAACCTTA ACGCTATGGA ACTCGCCGCC CGACTGGGCT GGCGATGAGC
     1141 GAAATGTAGT GCTTACGTTG TCCCGCATTT GGTACAGCGC AGTAACCGGC AAAATCGCGC
     1201 CGAAGGATGT CGCTGCCGAC TGGGCAATGG AGCGCCTGCC GGCCCAGTAT CAGCCCGTCA
     1261 TACTTGAAGC TAGACAGGCT TATCTTGGAC AAGAAGAAGA TCGCTTGGCC TCGCGCGCAG
     1321 ATCAGTTGGA AGAATTTGTC CATTACGTGA AAGGCGAGAT CACCAAGGTA GTCGGCAAAT
     1381 AATGTCTAGC TAGAAATTCG TTCAAGCCGA CGCCGCTTCG CGGCGCGGCT TAACTCAAGC
     1441 GTTAGATGCA CTAAGCACAT AATTGCTCAC AGCCAAACTA TCAGGTCAAG TCTGCTTTTA
     1501 TTATTTTTAA GCGTGCATAA TAAGCCCTAC ACAAATTGGG AGATATATCA TGCTGTCAGA
     1561 CCAAGTTTAC TCATATATAC TTTAGATTGA TTTAAAACTT CATTTTTAAT TTAAAAGGAT
     1621 CTAGGTGAAG ATCCTTTTTG ATAATCTCAT GACCAAAATC CCTTAACGTG AGTTTTCGTT
     1681 CCACTGAGCG TCAGACCCCG TAGAAAAGAT CAAAGGATCT TCTTGAGATC CTTTTTTTCT
     1741 GCGCGTAATC TGCTGCTTGC AAACAAAAAA ACCACCGCTA CCAGCGGTGG TTTGTTTGCC
     1801 GGATCAAGAG CTACCAACTC TTTTTCCGAA GGTAACTGGC TTCAGCAGAG CGCAGATACC
     1861 AAATACTGTT CTTCTAGTGT AGCCGTAGTT AGGCCACCAC TTCAAGAACT CTGTAGCACC
     1921 GCCTACATAC CTCGCTCTGC TAATCCTGTT ACCAGTGGCT GCTGCCAGTG GCGATAAGTC
     1981 GTGTCTTACC GGGTTGGACT CAAGACGATA GTTACCGGAT AAGGCGCAGC GGTCGGGCTG
     2041 AACGGGGGGT TCGTGCACAC AGCCCAGCTT GGAGCGAACG ACCTACACCG AACTGAGATA
     2101 CCTACAGCGT GAGCTATGAG AAAGCGCCAC GCTTCCCGAA GGGAGAAAGG CGGACAGGTA
     2161 TCCGGTAAGC GGCAGGGTCG GAACAGGAGA GCGCACGAGG GAGCTTCCAG GGGGAAACGC
     2221 CTGGTATCTT TATAGTCCTG TCGGGTTTCG CCACCTCTGA CTTGAGCGTC GATTTTTGTG
     2281 ATGCTCGTCA GGGGGGCGGA GCCTATGGAA AAACGCCAGC AACGCGGCCT TTTTACGG
//
