# Supplementary material for: Peripheral infrastructure vectors and an extended set of plant parts for the Modular Cloning system
Source: PLoS One. 2018 May 30;13(5):e0197185. doi: 10.1371/journal.pone.0197185 (PMC5976141; doi:10.1371/journal.pone.0197185)
Supplement: S1 File — (ZIP) [file pone.0197185.s005.zip › H10_pCK026_[CDS1] Bs3.gbk]

LOCUS       pCK026_[CDS1]_Bs3      3811 bp    DNA     circular UNA 3-MAR-2009
COMMENT     This file is created by Vector NTI
            http://www.invitrogen.com/
FEATURES             Location/Qualifiers
     misc_feature    join(3288..3811,1..91)
                     /vntifkey="21"
                     /label="rep (pMB1)"
     rep_origin      complement(76)
                     /vntifkey="33"
                     /label=ORI
                     /note="RNaseH cleavage point"
     primer          184..203
                     /label=JS836
     CDS             join(325..1023,1154..1309,1714..1887)
                     /gene="Bs3"
                     /note="recognizes AvrBs3 of Xanthomonas campestris pv.
                     vesicatoria"
                     /codon_start=1
                     /product="Bs3"
                     /protein_id="ABW82012.1"
                     /translation="MMNQNCFNSCSPLTVDALEPKKSSCAAKCIQVNGPLIVGAGPSG
                     LATAAVLKQYSVPYVIIERADCIASLWQHKTYDRLRLNVPRQYCELPGLPFPPDFPEY
                     PTKNQFISYLVSYAKHFEIKPQLNESVNLAGYDETCGLWKVKTVSEINGSTSEYMCKW
                     LIVATGENAEMIVPEFEGLQDFGGQVIHACEYKTGEYYTGENVLAVGCGNSGIDISLD
                     LSQHNANPFMVVRSSVQGRNFPEEINIVPAIKKFTQGKVEFVNGQILEIDSVILATGY
                     TSNVTSWLMESELFSREGCPKSPFPNGWKGEDGLYAVGFTGIGLFGASIDATNVAQDI
                     AKIWKEQM"
     misc_feature    1888..1891
                     /vntifkey="21"
                     /label=GCTT
     primer          complement(2005..2022)
                     /label=JS837
     CDS             2118..3128
                     /vntifkey="4"
                     /label="Sm/Sp no DraIII"
     mutation        3095
                     /vntifkey="62"
                     /label="G to A"
ORIGIN
        1 TCCTGTCGGG TTTCGCCACC TCTGACTTGA GCGTCGATTT TTGTGATGCT CGTCAGGGGG
       61 GCGGAGCCTA TGGAAAAACG CCAGCAACGC GGCCTTTTTA CGGTTCCTGG CCTTTTGCTG
      121 GCCTTTTGCT CACATGTTCT TTCCTGCGTT ATCCCCTGAT TCTGTGGATA ACCGTATTAC
      181 CGCCTTTGAG TGAGCTGATA CCGCTCGCCG CAGCCGAACG ACCGAGCGCA GCGAGTCAGT
      241 GAGCGAGGAA GCGGAAGAGC GCCCAATACG CAAACCGCCT CTCCCCGCGC GTTGGCCGAT
      301 TCATTAATCA CTCTGTGGTC TCAAATGATG AATCAGAATT GCTTTAATTC TTGTTCACCT
      361 CTAACTGTTG ATGCACTTGA ACCAAAAAAA TCCTCTTGTG CTGCTAAATG CATACAAGTA
      421 AATGGTCCTC TTATTGTTGG AGCTGGCCCT TCAGGCCTGG CTACTGCTGC CGTCCTTAAG
      481 CAATACAGTG TTCCGTATGT AATCATTGAA CGCGCGGACT GCATTGCTTC TCTGTGGCAA
      541 CACAAGACCT ACGATCGGCT TAGGCTTAAC GTGCCACGAC AATACTGCGA ATTGCCTGGC
      601 TTGCCATTTC CACCAGACTT TCCAGAGTAT CCAACCAAAA ACCAATTCAT CAGCTACCTC
      661 GTATCTTATG CAAAGCATTT CGAGATCAAA CCACAACTCA ACGAGTCAGT AAACTTAGCT
      721 GGATATGATG AGACATGTGG TTTATGGAAG GTGAAAACAG TTTCTGAAAT CAATGGTTCA
      781 ACCTCTGAAT ACATGTGTAA GTGGCTTATT GTGGCCACAG GAGAGAATGC TGAGATGATA
      841 GTGCCCGAAT TCGAAGGATT GCAAGATTTT GGTGGCCAGG TTATTCATGC TTGTGAGTAC
      901 AAGACTGGGG AATACTATAC TGGAGAAAAT GTGCTGGCGG TTGGCTGTGG CAATTCCGGG
      961 ATCGATATCT CACTTGATCT TTCCCAACAT AATGCAAATC CATTCATGGT AGTTCGAAGC
     1021 TCGGTAAGTT TTATATTCAA TAAGTATTAT TTTTCAAGTA ACACTAGAAA GTGATCTTGT
     1081 ATCTTTCATT TGCTCGCATG AATATATTAT ATTCACACAT GAATGATATC ATCTAGTTTT
     1141 GTTAATCTTT CAGGTACAGG GTCGTAATTT CCCTGAGGAA ATAAACATAG TTCCAGCAAT
     1201 CAAGAAATTT ACTCAAGGAA AAGTAGAATT TGTTAATGGA CAAATTCTAG AGATCGACTC
     1261 TGTTATCTTG GCAACTGGTT ATACCAGCAA TGTAACTTCT TGGTTAATGG TAAGGAAATA
     1321 CACAAGTTTT ATTTCTATGC CTAATTAAAT TGGTGTTTAA TCATAAATTA TATATAGTAC
     1381 TAAGTATGAT AAAAGCTCCT TCAACTATAA AGGATGATTT AGTCAAATGA ACTCTTAATG
     1441 AATGTAGTAA TTATTTATGG ATTCTTGTTA CATTCATGTA AGTTGGTATC TCATTATCCT
     1501 GTGGATTCTT TCCTTTGAGT TATTAATTAG TTAGAATTCA CTATAACCGT CTTTTTTCTT
     1561 TTACCCTTTC CTCATACCTT TTTGTTCTTT TGATAACTCG AACTCACAAT CTTAAGATTG
     1621 GGAATAAGGG GCTCTTTACC ATCTGAGCAA CTTTCTCTCG TTCTATAATA GCCCCCTTCG
     1681 AAATTTGGTC TAATGAGAAT TTTACTGATA CAGGAGAGTG AATTGTTTTC AAGGGAGGGA
     1741 TGTCCAAAAA GCCCATTCCC AAATGGTTGG AAGGGGGAGG ATGGTCTgTA TGCAGTTGGA
     1801 TTTACAGGAA TAGGACTGTT TGGTGCTTCT ATAGATGCCA CTAATGTTGC ACAAGATATT
     1861 GCCAAAATTT GGAAAGAACA AATGTAGGCT TTGAGACCAC GAAGTGGCTC TTCAGTGGAC
     1921 GAAAGGGCCT CGTGATACGC CTATTTTTAT AGGTTAATGT CATGATAATA ATGGTTTCTT
     1981 AGACGTCAGG TGGCACTTTT CGGGGAAATG TGCGCGGAAC CCCTATTTGT TTATTTTTCT
     2041 AAATACATTC AAATATGTAT CCGCTCATGA GACAATAACC CTGATAAATG CTTCAATAAT
     2101 ATTGAAAAAG GAAGAGTATG CGCTCACGCA ACTGGTCCAG AACCTTGACC GAACGCAGCG
     2161 GTGGTAACGG CGCAGTGGCG GTTTTCATGG CTTGTTATGA CTGTTTTTTT GGGGTACAGT
     2221 CTATGCCTCG GGCATCCAAG CAGCAAGCGC GTTACGCCGT GGGTCGATGT TTGATGTTAT
     2281 GGAGCAGCAA CGATGTTACG CAGCAGGGCA GTCGCCCTAA AACAAAGTTA AACATCATGA
     2341 GGGAAGCGGT GATCGCCGAA GTATCGACTC AACTATCAGA GGTAGTTGGC GTCATCGAGC
     2401 GCCATCTCGA ACCGACGTTG CTGGCCGTAC ATTTGTACGG CTCCGCAGTG GATGGCGGCC
     2461 TGAAGCCACA CAGCGATATT GATTTGCTGG TTACGGTGAC CGTAAGGCTT GATGAAACAA
     2521 CGCGGCGAGC TTTGATCAAC GACCTTTTGG AAACTTCGGC TTCCCCTGGA GAGAGCGAGA
     2581 TTCTCCGCGC TGTAGAAGTC ACCATTGTTG TGCACGACGA CATCATTCCG TGGCGTTATC
     2641 CAGCTAAGCG CGAACTGCAA TTTGGAGAAT GGCAGCGCAA TGACATTCTT GCAGGTATCT
     2701 TCGAGCCAGC CACGATCGAC ATTGATCTGG CTATCTTGCT GACAAAAGCA AGAGAACATA
     2761 GCGTTGCCTT GGTAGGTCCA GCGGCGGAGG AACTCTTTGA TCCGGTTCCT GAACAGGATC
     2821 TATTTGAGGC GCTAAATGAA ACCTTAACGC TATGGAACTC GCCGCCCGAC TGGGCTGGCG
     2881 ATGAGCGAAA TGTAGTGCTT ACGTTGTCCC GCATTTGGTA CAGCGCAGTA ACCGGCAAAA
     2941 TCGCGCCGAA GGATGTCGCT GCCGACTGGG CAATGGAGCG CCTGCCGGCC CAGTATCAGC
     3001 CCGTCATACT TGAAGCTAGA CAGGCTTATC TTGGACAAGA AGAAGATCGC TTGGCCTCGC
     3061 GCGCAGATCA GTTGGAAGAA TTTGTCCATT ACGTAAAAGG CGAGATCACC AAGGTAGTCG
     3121 GCAAATAACT GTCAGACCAA GTTTACTCAT ATATACTTTA GATTGATTTA AAACTTCATT
     3181 TTTAATTTAA AAGGATCTAG GTGAAGATCC TTTTTGATAA TCTCATGACC AAAATCCCTT
     3241 AACGTGAGTT TTCGTTCCAC TGAGCGTCAG ACCCCGTAGA AAAGATCAAA GGATCTTCTT
     3301 GAGATCCTTT TTTTCTGCGC GTAATCTGCT GCTTGCAAAC AAAAAAACCA CCGCTACCAG
     3361 CGGTGGTTTG TTTGCCGGAT CAAGAGCTAC CAACTCTTTT TCCGAAGGTA ACTGGCTTCA
     3421 GCAGAGCGCA GATACCAAAT ACTGTCCTTC TAGTGTAGCC GTAGTTAGGC CACCACTTCA
     3481 AGAACTCTGT AGCACCGCCT ACATACCTCG CTCTGCTAAT CCTGTTACCA GTGGCTGCTG
     3541 CCAGTGGCGA TAAGTCGTGT CTTACCGGGT TGGACTCAAG ACGATAGTTA CCGGATAAGG
     3601 CGCAGCGGTC GGGCTGAACG GGGGGTTCGT GCACACAGCC CAGCTTGGAG CGAACGACCT
     3661 ACACCGAACT GAGATACCTA CAGCGTGAGC TATGAGAAAG CGCCACGCTT CCCGAAGGGA
     3721 GAAAGGCGGA CAGGTATCCG GTAAGCGGCA GGGTCGGAAC AGGAGAGCGC ACGAGGGAGC
     3781 TTCCAGGGGG AAACGCCTGG TATCTTTATA G
//
