# Supplementary material for: Peripheral infrastructure vectors and an extended set of plant parts for the Modular Cloning system
Source: PLoS One. 2018 May 30;13(5):e0197185. doi: 10.1371/journal.pone.0197185 (PMC5976141; doi:10.1371/journal.pone.0197185)
Supplement: S1 File — (ZIP) [file pone.0197185.s005.zip › H11_pJOG822_[CDS1]_YFP-NLS.gbk]

LOCUS       pJOG822_[CDS1]_YFP-NLS      2995 bp    DNA     circular UNA 3-MAR-2009
COMMENT     This file is created by Vector NTI
            http://www.invitrogen.com/
FEATURES             Location/Qualifiers
     misc_feature    join(2472..2995,1..91)
                     /vntifkey="21"
                     /label="rep (pMB1)"
     rep_origin      complement(76)
                     /vntifkey="33"
                     /label=ORI
                     /note="RNaseH cleavage point"
     primer          184..203
                     /label=JS836
     CDS             <324..>1071
                     /label=mYFP-NLS
     mutation        <324..343
                     /label=JS967
     primer          1035..>1071
                     /label=JS1412
     primer          complement(1035..>1075)
                     /label=JS1413
     mutation        complement(1053..>1075)
                     /label=JS1184
     misc_feature    1072..1075
                     /vntifkey="21"
                     /label=GCTT
     primer          complement(1189..1206)
                     /label=JS837
     CDS             1302..2312
                     /vntifkey="4"
                     /label="Sm/Sp no DraIII"
     mutation        2279
                     /vntifkey="62"
                     /label="G to A"
ORIGIN
        1 TCCTGTCGGG TTTCGCCACC TCTGACTTGA GCGTCGATTT TTGTGATGCT CGTCAGGGGG
       61 GCGGAGCCTA TGGAAAAACG CCAGCAACGC GGCCTTTTTA CGGTTCCTGG CCTTTTGCTG
      121 GCCTTTTGCT CACATGTTCT TTCCTGCGTT ATCCCCTGAT TCTGTGGATA ACCGTATTAC
      181 CGCCTTTGAG TGAGCTGATA CCGCTCGCCG CAGCCGAACG ACCGAGCGCA GCGAGTCAGT
      241 GAGCGAGGAA GCGGAAGAGC GCCCAATACG CAAACCGCCT CTCCCCGCGC GTTGGCCGAT
      301 TCATTAATCA CTCTGTGGTC TCAAATGGTG AGCAAGGGCG AGGAGCTGTT CACCGGGGTG
      361 GTGCCCATCC TGGTCGAGCT GGACGGCGAC GTAAACGGCC ACAAGTTCAG CGTGTCCGGC
      421 GAGGGCGAGG GCGATGCCAC CTACGGCAAG CTGACCCTGA AGTTCATCTG CACCACCGGC
      481 AAGCTGCCCG TGCCCTGGCC CACCCTCGTG ACCACCTTCG GCTACGGCcT GaAGTGCTTC
      541 GCCCGCTACC CCGACCACAT GAAGCAGCAC GACTTCTTCA AGTCCGCCAT GCCCGAAGGC
      601 TACGTCCAGG AGCGCACCAT CTTCTTCAAG GACGACGGCA ACTACAAGAC CCGCGCCGAG
      661 GTGAAGTTCG AGGGCGACAC CCTGGTGAAC CGCATCGAGC TGAAGGGCAT CGACTTCAAG
      721 GAGGACGGCA ACATCCTGGG GCACAAGCTG GAGTACAACT ACAACAGCCA CAACGTCTAT
      781 ATCATGGCCG ACAAGCAGAA GAACGGCATC AAGGTGAACT TCAAGATCCG CCACAACATC
      841 GAGGACGGCA GCGTGCAGCT CGCCGACCAC TACCAGCAGA ACACCCCCAT CGGCGACGGC
      901 CCCGTGCTGC TGCCCGACAA CCACTACCTG AGCTACCAGT CCAAGCTGAG CAAAGACCCC
      961 AACGAGAAGC GCGATCACAT GGTCCTGCTG GAGTTCGTGA CCGCCGCCGG GATCACTCaC
     1021 GGCATGGACG AGCTGTACAA GCCTAAGAAG AAGAGAAAGG TTGGAGGATA AGCTTTGAGA
     1081 CCACGAAGTG GCTCTTCAGT GGACGAAAGG GCCTCGTGAT ACGCCTATTT TTATAGGTTA
     1141 ATGTCATGAT AATAATGGTT TCTTAGACGT CAGGTGGCAC TTTTCGGGGA AATGTGCGCG
     1201 GAACCCCTAT TTGTTTATTT TTCTAAATAC ATTCAAATAT GTATCCGCTC ATGAGACAAT
     1261 AACCCTGATA AATGCTTCAA TAATATTGAA AAAGGAAGAG TATGCGCTCA CGCAACTGGT
     1321 CCAGAACCTT GACCGAACGC AGCGGTGGTA ACGGCGCAGT GGCGGTTTTC ATGGCTTGTT
     1381 ATGACTGTTT TTTTGGGGTA CAGTCTATGC CTCGGGCATC CAAGCAGCAA GCGCGTTACG
     1441 CCGTGGGTCG ATGTTTGATG TTATGGAGCA GCAACGATGT TACGCAGCAG GGCAGTCGCC
     1501 CTAAAACAAA GTTAAACATC ATGAGGGAAG CGGTGATCGC CGAAGTATCG ACTCAACTAT
     1561 CAGAGGTAGT TGGCGTCATC GAGCGCCATC TCGAACCGAC GTTGCTGGCC GTACATTTGT
     1621 ACGGCTCCGC AGTGGATGGC GGCCTGAAGC CACACAGCGA TATTGATTTG CTGGTTACGG
     1681 TGACCGTAAG GCTTGATGAA ACAACGCGGC GAGCTTTGAT CAACGACCTT TTGGAAACTT
     1741 CGGCTTCCCC TGGAGAGAGC GAGATTCTCC GCGCTGTAGA AGTCACCATT GTTGTGCACG
     1801 ACGACATCAT TCCGTGGCGT TATCCAGCTA AGCGCGAACT GCAATTTGGA GAATGGCAGC
     1861 GCAATGACAT TCTTGCAGGT ATCTTCGAGC CAGCCACGAT CGACATTGAT CTGGCTATCT
     1921 TGCTGACAAA AGCAAGAGAA CATAGCGTTG CCTTGGTAGG TCCAGCGGCG GAGGAACTCT
     1981 TTGATCCGGT TCCTGAACAG GATCTATTTG AGGCGCTAAA TGAAACCTTA ACGCTATGGA
     2041 ACTCGCCGCC CGACTGGGCT GGCGATGAGC GAAATGTAGT GCTTACGTTG TCCCGCATTT
     2101 GGTACAGCGC AGTAACCGGC AAAATCGCGC CGAAGGATGT CGCTGCCGAC TGGGCAATGG
     2161 AGCGCCTGCC GGCCCAGTAT CAGCCCGTCA TACTTGAAGC TAGACAGGCT TATCTTGGAC
     2221 AAGAAGAAGA TCGCTTGGCC TCGCGCGCAG ATCAGTTGGA AGAATTTGTC CATTACGTAA
     2281 AAGGCGAGAT CACCAAGGTA GTCGGCAAAT AACTGTCAGA CCAAGTTTAC TCATATATAC
     2341 TTTAGATTGA TTTAAAACTT CATTTTTAAT TTAAAAGGAT CTAGGTGAAG ATCCTTTTTG
     2401 ATAATCTCAT GACCAAAATC CCTTAACGTG AGTTTTCGTT CCACTGAGCG TCAGACCCCG
     2461 TAGAAAAGAT CAAAGGATCT TCTTGAGATC CTTTTTTTCT GCGCGTAATC TGCTGCTTGC
     2521 AAACAAAAAA ACCACCGCTA CCAGCGGTGG TTTGTTTGCC GGATCAAGAG CTACCAACTC
     2581 TTTTTCCGAA GGTAACTGGC TTCAGCAGAG CGCAGATACC AAATACTGTC CTTCTAGTGT
     2641 AGCCGTAGTT AGGCCACCAC TTCAAGAACT CTGTAGCACC GCCTACATAC CTCGCTCTGC
     2701 TAATCCTGTT ACCAGTGGCT GCTGCCAGTG GCGATAAGTC GTGTCTTACC GGGTTGGACT
     2761 CAAGACGATA GTTACCGGAT AAGGCGCAGC GGTCGGGCTG AACGGGGGGT TCGTGCACAC
     2821 AGCCCAGCTT GGAGCGAACG ACCTACACCG AACTGAGATA CCTACAGCGT GAGCTATGAG
     2881 AAAGCGCCAC GCTTCCCGAA GGGAGAAAGG CGGACAGGTA TCCGGTAAGC GGCAGGGTCG
     2941 GAACAGGAGA GCGCACGAGG GAGCTTCCAG GGGGAAACGC CTGGTATCTT TATAG
//
