# Supplementary material for: Peripheral infrastructure vectors and an extended set of plant parts for the Modular Cloning system
Source: PLoS One. 2018 May 30;13(5):e0197185. doi: 10.1371/journal.pone.0197185 (PMC5976141; doi:10.1371/journal.pone.0197185)
Supplement: S1 File — (ZIP) [file pone.0197185.s005.zip › H12_pJOG587_[CDS2] GUS without ATG.gbk]

LOCUS       pJOG587_[CDS2]_GUS_without_ATG      4249 bp    DNA     circular UNA 3-MAR-2009
COMMENT     This file is created by Vector NTI
            http://www.invitrogen.com/
FEATURES             Location/Qualifiers
     misc_feature    join(3832..4249,1..197)
                     /vntifkey="21"
                     /label="rep (pMB1)"
     rep_origin      complement(182)
                     /vntifkey="33"
                     /label=ORI
                     /note="RNaseH cleavage point"
     primer          290..309
                     /label=JS836
     primer          <430..452
                     /label=JS1271
     CDS             join(434..662,748..1130,1235..>2431)
                     /vntifkey="4"
                     /label="Gus exon1"
                     /label=GUS
     intron          663..747
                     /vntifkey="15"
                     /label=intron1
     intron          1131..1234
                     /vntifkey="15"
                     /label="intron 2"
     misc_feature    2432..2435
                     /vntifkey="21"
                     /label=GCTT
     primer          complement(2549..2566)
                     /label=JS837
     CDS             2662..3672
                     /vntifkey="4"
                     /label="Sm/Sp no DraIII"
     mutation        3639
                     /vntifkey="62"
                     /label="G to A"
ORIGIN
        1 CGCTTCCCGA AGGGAGAAAG GCGGACAGGT ATCCGGTAAG CGGCAGGGTC GGAACAGGAG
       61 AGCGCACGAG GGAGCTTCCA GGGGGAAACG CCTGGTATCT TTATAGTCCT GTCGGGTTTC
      121 GCCACCTCTG ACTTGAGCGT CGATTTTTGT GATGCTCGTC AGGGGGGCGG AGCCTATGGA
      181 AAAACGCCAG CAACGCGGCC TTTTTACGGT TCCTGGCCTT TTGCTGGCCT TTTGCTCACA
      241 TGTTCTTTCC TGCGTTATCC CCTGATTCTG TGGATAACCG TATTACCGCC TTTGAGTGAG
      301 CTGATACCGC TCGCCGCAGC CGAACGACCG AGCGCAGCGA GTCAGTGAGC GAGGAAGCGG
      361 AAGAGCGCCC AATACGCAAA CCGCCTCTCC CCGCGCGTTG GCCGATTCAT TAATCACTCT
      421 GTGGTCTCAA GGTTTACGTC CTGTAGAAAC CCCAACCCGT GAAATCAAAA AACTCGACGG
      481 CCTGTGGGCA TTCAGTCTGG ATCGCGAAAA CTGTGGAATT GATCAGCGTT GGTGGGAAAG
      541 CGCGTTACAA GAAAGCCGGG CAATTGCTGT GCCAGGCAGT TTTAACGATC AGTTCGCCGA
      601 TGCAGATATT CGTAATTATG CGGGCAACGT CTGGTATCAG CGCGAAGTCT TTATACCGAA
      661 AGGTAAGTCT TACTCTCTCT TTTTTGGTCT GTATTTTTAA TTTTTTGAAG TATACTATTT
      721 GTACTGACGC TAATAATCTT TTTTCAGGTT GGGCAGGCCA GCGTATCGTG CTGCGTTTCG
      781 ATGCGGTCAC TCATTACGGC AAAGTGTGGG TCAATAATCA GGAAGTGATG GAGCATCAGG
      841 GCGGCTATAC GCCATTTGAA GCCGATGTCA CGCCGTATGT TATTGCCGGG AAAAGTGTAC
      901 GTATCACCGT TTGTGTGAAC AACGAACTGA ACTGGCAGAC TATCCCGCCG GGAATGGTGA
      961 TTACCGACGA AAACGGCAAG AAAAAGCAGT CTTACTTCCA TGATTTCTTT AACTATGCCG
     1021 GAATCCATCG CAGCGTAATG CTCTACACCA CGCCGAACAC CTGGGTGGAC GATATCACCG
     1081 TGGTGACGCA TGTCGCGCAA GACTGTAACC ACGCGTCTGT TGACTGGCAG GTACTTCATG
     1141 CTTCAACGTG TAACTTAAGA GATACTGTGT GAAATTTTAT ATTTCCATAC ATTTGCTTGA
     1201 CCTTTGCTTT TTGTCAATTT TTTTCCCCTT ACAGGTGGTG GCCAATGGTG ATGTCAGCGT
     1261 TGAACTGCGT GATGCGGATC AACAGGTGGT TGCAACTGGA CAAGGCACTA GCGGGACTTT
     1321 GCAAGTGGTG AATCCGCACC TCTGGCAACC GGGTGAAGGT TATCTCTATG AACTGTGCGT
     1381 CACAGCCAAA AGCCAGACAG AGTGTGATAT CTACCCGCTT CGCGTCGGCA TCCGGTCAGT
     1441 GGCAGTGAAG GGCGAACAGT TCCTGATTAA CCACAAACCG TTCTACTTTA CTGGCTTTGG
     1501 TCGTCATGAA GATGCGGACT TGCGTGGCAA AGGATTCGAT AACGTGCTGA TGGTGCACGA
     1561 CCACGCATTA ATGGACTGGA TTGGGGCCAA CTCCTACCGT ACCTCGCATT ACCCTTACGC
     1621 TGAAGAGATG CTCGACTGGG CAGATGAACA TGGCATCGTG GTGATTGATG AAACTGCTGC
     1681 TGTCGGCTTT AACCTCTCTT TAGGCATTGG TTTCGAAGCG GGCAACAAGC CGAAAGAACT
     1741 GTACAGCGAA GAGGCAGTCA ACGGGGAAAC TCAGCAAGCG CACTTACAGG CGATTAAAGA
     1801 GCTGATAGCG CGTGACAAAA ACCACCCAAG CGTGGTGATG TGGAGTATTG CCAACGAACC
     1861 GGATACCCGT CCGCAAGGTG CACGGGAATA TTTCGCGCCA CTGGCGGAAG CAACGCGTAA
     1921 ACTCGACCCG ACGCGTCCGA TCACCTGCGT CAATGTAATG TTCTGCGACG CTCACACCGA
     1981 TACCATCAGC GATCTCTTTG ATGTGCTGTG CCTGAACCGT TATTACGGAT GGTATGTCCA
     2041 AAGCGGCGAT TTGGAAACGG CAGAGAAGGT ACTGGAAAAA GAACTTCTGG CCTGGCAGGA
     2101 GAAACTGCAT CAGCCGATTA TCATCACCGA ATACGGCGTG GATACGTTAG CCGGGCTGCA
     2161 CTCAATGTAC ACCGACATGT GGAGTGAAGA GTATCAGTGT GCATGGCTGG ATATGTATCA
     2221 CCGCGTCTTT GATCGCGTCA GCGCCGTCGT CGGTGAACAG GTATGGAATT TCGCCGATTT
     2281 TGCGACCTCG CAAGGCATAT TGCGCGTTGG CGGTAACAAG AAAGGGATCT TCACTCGCGA
     2341 CCGCAAACCG AAGTCGGCGG CTTTTCTGCT GCAAAAACGC TGGACTGGCA TGAACTTCGG
     2401 TGAAAAACCG CAGCAGGGAG GCAAACAATG AGCTTTGAGA CCACGAAGTG GCTCTTCAGT
     2461 GGACGAAAGG GCCTCGTGAT ACGCCTATTT TTATAGGTTA ATGTCATGAT AATAATGGTT
     2521 TCTTAGACGT CAGGTGGCAC TTTTCGGGGA AATGTGCGCG GAACCCCTAT TTGTTTATTT
     2581 TTCTAAATAC ATTCAAATAT GTATCCGCTC ATGAGACAAT AACCCTGATA AATGCTTCAA
     2641 TAATATTGAA AAAGGAAGAG TATGCGCTCA CGCAACTGGT CCAGAACCTT GACCGAACGC
     2701 AGCGGTGGTA ACGGCGCAGT GGCGGTTTTC ATGGCTTGTT ATGACTGTTT TTTTGGGGTA
     2761 CAGTCTATGC CTCGGGCATC CAAGCAGCAA GCGCGTTACG CCGTGGGTCG ATGTTTGATG
     2821 TTATGGAGCA GCAACGATGT TACGCAGCAG GGCAGTCGCC CTAAAACAAA GTTAAACATC
     2881 ATGAGGGAAG CGGTGATCGC CGAAGTATCG ACTCAACTAT CAGAGGTAGT TGGCGTCATC
     2941 GAGCGCCATC TCGAACCGAC GTTGCTGGCC GTACATTTGT ACGGCTCCGC AGTGGATGGC
     3001 GGCCTGAAGC CACACAGCGA TATTGATTTG CTGGTTACGG TGACCGTAAG GCTTGATGAA
     3061 ACAACGCGGC GAGCTTTGAT CAACGACCTT TTGGAAACTT CGGCTTCCCC TGGAGAGAGC
     3121 GAGATTCTCC GCGCTGTAGA AGTCACCATT GTTGTGCACG ACGACATCAT TCCGTGGCGT
     3181 TATCCAGCTA AGCGCGAACT GCAATTTGGA GAATGGCAGC GCAATGACAT TCTTGCAGGT
     3241 ATCTTCGAGC CAGCCACGAT CGACATTGAT CTGGCTATCT TGCTGACAAA AGCAAGAGAA
     3301 CATAGCGTTG CCTTGGTAGG TCCAGCGGCG GAGGAACTCT TTGATCCGGT TCCTGAACAG
     3361 GATCTATTTG AGGCGCTAAA TGAAACCTTA ACGCTATGGA ACTCGCCGCC CGACTGGGCT
     3421 GGCGATGAGC GAAATGTAGT GCTTACGTTG TCCCGCATTT GGTACAGCGC AGTAACCGGC
     3481 AAAATCGCGC CGAAGGATGT CGCTGCCGAC TGGGCAATGG AGCGCCTGCC GGCCCAGTAT
     3541 CAGCCCGTCA TACTTGAAGC TAGACAGGCT TATCTTGGAC AAGAAGAAGA TCGCTTGGCC
     3601 TCGCGCGCAG ATCAGTTGGA AGAATTTGTC CATTACGTAA AAGGCGAGAT CACCAAGGTA
     3661 GTCGGCAAAT AACTGTCAGA CCAAGTTTAC TCATATATAC TTTAGATTGA TTTAAAACTT
     3721 CATTTTTAAT TTAAAAGGAT CTAGGTGAAG ATCCTTTTTG ATAATCTCAT GACCAAAATC
     3781 CCTTAACGTG AGTTTTCGTT CCACTGAGCG TCAGACCCCG TAGAAAAGAT CAAAGGATCT
     3841 TCTTGAGATC CTTTTTTTCT GCGCGTAATC TGCTGCTTGC AAACAAAAAA ACCACCGCTA
     3901 CCAGCGGTGG TTTGTTTGCC GGATCAAGAG CTACCAACTC TTTTTCCGAA GGTAACTGGC
     3961 TTCAGCAGAG CGCAGATACC AAATACTGTC CTTCTAGTGT AGCCGTAGTT AGGCCACCAC
     4021 TTCAAGAACT CTGTAGCACC GCCTACATAC CTCGCTCTGC TAATCCTGTT ACCAGTGGCT
     4081 GCTGCCAGTG GCGATAAGTC GTGTCTTACC GGGTTGGACT CAAGACGATA GTTACCGGAT
     4141 AAGGCGCAGC GGTCGGGCTG AACGGGGGGT TCGTGCACAC AGCCCAGCTT GGAGCGAACG
     4201 ACCTACACCG AACTGAGATA CCTACAGCGT GAGCTATGAG AAAGCGCCA
//
