# Supplementary material for: Peripheral infrastructure vectors and an extended set of plant parts for the Modular Cloning system
Source: PLoS One. 2018 May 30;13(5):e0197185. doi: 10.1371/journal.pone.0197185 (PMC5976141; doi:10.1371/journal.pone.0197185)
Supplement: S1 File — (ZIP) [file pone.0197185.s005.zip › H2_pJOG351_[CDS1] nptII.gbk]

LOCUS       pJOG351_nptII_CDS1      3043 bp    DNA     circular UNA 3-MAR-2009
COMMENT     This file is created by Vector NTI
            http://www.invitrogen.com/
FEATURES             Location/Qualifiers
     misc_feature    join(2520..3043,1..91)
                     /vntifkey="21"
                     /label="rep (pMB1)"
     Vector          join(1120..3043,1..323)
                     /origin="pICH41308 (2.845bp circular)Target vector: from
                     BpiI cut at 921^922 to BpiI cut at 323^324,
                     2.247bpOrientation: originalPlus strand 5':   no
                     changePlus strand 3':   no changeMinus strand 5':  no
                     changeMinus strand 3':  no change"
     rep_origin      complement(76)
                     /vntifkey="33"
                     /label=ORI
                     /note="RNaseH cleavage point"
     primer          184..203
                     /label=JS836
     primer          <324..345
                     /label=F
     misc_feature    324..1119
                     /feature_type=Insertion
                     /origin="pICH86966 selection (822bp linear)Fragment: from
                     BpiI cut at 11^12 to BpiI cut at 807^808,
                     796bpOrientation: originalPlus strand 5':   no changePlus
                     strand 3':   no changeMinus strand 5':  no changeMinus
                     strand 3':  no change"
                     /label=Insert
     CDS             325..1119
                     /vntifkey="4"
                     /label=Kan
     primer          complement(1099..>1123)
                     /label=R
     misc_feature    1120..1123
                     /vntifkey="21"
                     /label=GCTT
     primer          complement(1237..1254)
                     /label=JS837
     CDS             1350..2360
                     /vntifkey="4"
                     /label="Sm/Sp no DraIII"
     mutation        2327
                     /vntifkey="62"
                     /label="G to A"
ORIGIN
        1 TCCTGTCGGG TTTCGCCACC TCTGACTTGA GCGTCGATTT TTGTGATGCT CGTCAGGGGG
       61 GCGGAGCCTA TGGAAAAACG CCAGCAACGC GGCCTTTTTA CGGTTCCTGG CCTTTTGCTG
      121 GCCTTTTGCT CACATGTTCT TTCCTGCGTT ATCCCCTGAT TCTGTGGATA ACCGTATTAC
      181 CGCCTTTGAG TGAGCTGATA CCGCTCGCCG CAGCCGAACG ACCGAGCGCA GCGAGTCAGT
      241 GAGCGAGGAA GCGGAAGAGC GCCCAATACG CAAACCGCCT CTCCCCGCGC GTTGGCCGAT
      301 TCATTAATCA CTCTGTGGTC TCAAATGATT GAACAAGATG GATTGCACGC AGGTTCTCCG
      361 GCCGCTTGGG TGGAGAGGCT ATTCGGCTAT GACTGGGCAC AACAGACAAT CGGCTGCTCT
      421 GATGCCGCCG TGTTCCGGCT GTCAGCGCAG GGGCGCCCGG TTCTTTTTGT CAAGACCGAC
      481 CTGTCCGGTG CCCTGAATGA ACTgCAGGAC GAGGCAGCGC GGCTATCGTG GCTGGCCACG
      541 ACGGGCGTTC CTTGCGCAGC TGTGCTCGAC GTTGTCACTG AAGCGGGAAG GGACTGGCTG
      601 CTATTGGGCG AAGTGCCGGG GCAGGATCTC CTGTCATCTC ACCTTGCTCC TGCCGAGAAA
      661 GTATCCATCA TGGCTGATGC AATGCGGCGG CTGCATACGC TTGATCCGGC TACCTGCCCA
      721 TTCGACCACC AAGCGAAACA TCGCATCGAG CGAGCACGTA CTCGGATGGA AGCCGGTCTT
      781 GTCGATCAGG ATGATCTGGA CGAAGAGCAT CAGGGGCTCG CGCCAGCCGA ACTGTTCGCC
      841 AGGCTCAAGG CGCGcATGCC CGACGGCGAt GATCTCGTCG TGACcCATGG CGATGCCTGC
      901 TTGCCGAATA TCATGGTGGA AAATGGCCGC TTTTCTGGAT TCATCGACTG TGGCCGGCTG
      961 GGTGTGGCGG ACCGCTATCA GGACATAGCG TTGGCTACCC GTGATATTGC TGAAGAGCTT
     1021 GGCGGCGAAT GGGCTGACCG CTTCCTCGTG CTTTACGGTA TCGCCGCTCC CGATTCGCAG
     1081 CGCATCGCCT TCTATCGCCT TCTTGACGAG TTCTTCTGAG CTTTGAGACC ACGAAGTGGC
     1141 TCTTCAGTGG ACGAAAGGGC CTCGTGATAC GCCTATTTTT ATAGGTTAAT GTCATGATAA
     1201 TAATGGTTTC TTAGACGTCA GGTGGCACTT TTCGGGGAAA TGTGCGCGGA ACCCCTATTT
     1261 GTTTATTTTT CTAAATACAT TCAAATATGT ATCCGCTCAT GAGACAATAA CCCTGATAAA
     1321 TGCTTCAATA ATATTGAAAA AGGAAGAGTA TGCGCTCACG CAACTGGTCC AGAACCTTGA
     1381 CCGAACGCAG CGGTGGTAAC GGCGCAGTGG CGGTTTTCAT GGCTTGTTAT GACTGTTTTT
     1441 TTGGGGTACA GTCTATGCCT CGGGCATCCA AGCAGCAAGC GCGTTACGCC GTGGGTCGAT
     1501 GTTTGATGTT ATGGAGCAGC AACGATGTTA CGCAGCAGGG CAGTCGCCCT AAAACAAAGT
     1561 TAAACATCAT GAGGGAAGCG GTGATCGCCG AAGTATCGAC TCAACTATCA GAGGTAGTTG
     1621 GCGTCATCGA GCGCCATCTC GAACCGACGT TGCTGGCCGT ACATTTGTAC GGCTCCGCAG
     1681 TGGATGGCGG CCTGAAGCCA CACAGCGATA TTGATTTGCT GGTTACGGTG ACCGTAAGGC
     1741 TTGATGAAAC AACGCGGCGA GCTTTGATCA ACGACCTTTT GGAAACTTCG GCTTCCCCTG
     1801 GAGAGAGCGA GATTCTCCGC GCTGTAGAAG TCACCATTGT TGTGCACGAC GACATCATTC
     1861 CGTGGCGTTA TCCAGCTAAG CGCGAACTGC AATTTGGAGA ATGGCAGCGC AATGACATTC
     1921 TTGCAGGTAT CTTCGAGCCA GCCACGATCG ACATTGATCT GGCTATCTTG CTGACAAAAG
     1981 CAAGAGAACA TAGCGTTGCC TTGGTAGGTC CAGCGGCGGA GGAACTCTTT GATCCGGTTC
     2041 CTGAACAGGA TCTATTTGAG GCGCTAAATG AAACCTTAAC GCTATGGAAC TCGCCGCCCG
     2101 ACTGGGCTGG CGATGAGCGA AATGTAGTGC TTACGTTGTC CCGCATTTGG TACAGCGCAG
     2161 TAACCGGCAA AATCGCGCCG AAGGATGTCG CTGCCGACTG GGCAATGGAG CGCCTGCCGG
     2221 CCCAGTATCA GCCCGTCATA CTTGAAGCTA GACAGGCTTA TCTTGGACAA GAAGAAGATC
     2281 GCTTGGCCTC GCGCGCAGAT CAGTTGGAAG AATTTGTCCA TTACGTAAAA GGCGAGATCA
     2341 CCAAGGTAGT CGGCAAATAA CTGTCAGACC AAGTTTACTC ATATATACTT TAGATTGATT
     2401 TAAAACTTCA TTTTTAATTT AAAAGGATCT AGGTGAAGAT CCTTTTTGAT AATCTCATGA
     2461 CCAAAATCCC TTAACGTGAG TTTTCGTTCC ACTGAGCGTC AGACCCCGTA GAAAAGATCA
     2521 AAGGATCTTC TTGAGATCCT TTTTTTCTGC GCGTAATCTG CTGCTTGCAA ACAAAAAAAC
     2581 CACCGCTACC AGCGGTGGTT TGTTTGCCGG ATCAAGAGCT ACCAACTCTT TTTCCGAAGG
     2641 TAACTGGCTT CAGCAGAGCG CAGATACCAA ATACTGTCCT TCTAGTGTAG CCGTAGTTAG
     2701 GCCACCACTT CAAGAACTCT GTAGCACCGC CTACATACCT CGCTCTGCTA ATCCTGTTAC
     2761 CAGTGGCTGC TGCCAGTGGC GATAAGTCGT GTCTTACCGG GTTGGACTCA AGACGATAGT
     2821 TACCGGATAA GGCGCAGCGG TCGGGCTGAA CGGGGGGTTC GTGCACACAG CCCAGCTTGG
     2881 AGCGAACGAC CTACACCGAA CTGAGATACC TACAGCGTGA GCTATGAGAA AGCGCCACGC
     2941 TTCCCGAAGG GAGAAAGGCG GACAGGTATC CGGTAAGCGG CAGGGTCGGA ACAGGAGAGC
     3001 GCACGAGGGA GCTTCCAGGG GGAAACGCCT GGTATCTTTA TAG
//
