# Supplementary material for: Peripheral infrastructure vectors and an extended set of plant parts for the Modular Cloning system
Source: PLoS One. 2018 May 30;13(5):e0197185. doi: 10.1371/journal.pone.0197185 (PMC5976141; doi:10.1371/journal.pone.0197185)
Supplement: S1 File — (ZIP) [file pone.0197185.s005.zip › H5_pJOG545_[CDS1] AvrBs3 (Xcv).gbk]

LOCUS       pJOG545_[CDS1]_AvrBs3_(Xcv)      5744 bp    DNA     circular UNA 3-MAR-2009
COMMENT     This file is created by Vector NTI
            http://www.invitrogen.com/
FEATURES             Location/Qualifiers
     misc_feature    join(5221..5744,1..91)
                     /vntifkey="21"
                     /label="rep (pMB1)"
     rep_origin      complement(76)
                     /vntifkey="33"
                     /label=ORI
                     /note="RNaseH cleavage point"
     primer          184..203
                     /label=JS836
     CDS             325..3819
                     /label=AvrBs3
     misc_feature    3821..3824
                     /vntifkey="21"
                     /label=GCTT
     primer          complement(3938..3955)
                     /label=JS837
     CDS             4051..5061
                     /vntifkey="4"
                     /label="Sm/Sp no DraIII"
     mutation        5028
                     /vntifkey="62"
                     /label="G to A"
ORIGIN
        1 TCCTGTCGGG TTTCGCCACC TCTGACTTGA GCGTCGATTT TTGTGATGCT CGTCAGGGGG
       61 GCGGAGCCTA TGGAAAAACG CCAGCAACGC GGCCTTTTTA CGGTTCCTGG CCTTTTGCTG
      121 GCCTTTTGCT CACATGTTCT TTCCTGCGTT ATCCCCTGAT TCTGTGGATA ACCGTATTAC
      181 CGCCTTTGAG TGAGCTGATA CCGCTCGCCG CAGCCGAACG ACCGAGCGCA GCGAGTCAGT
      241 GAGCGAGGAA GCGGAAGAGC GCCCAATACG CAAACCGCCT CTCCCCGCGC GTTGGCCGAT
      301 TCATTAATCA CTCTGTGGTC TCAAATGGAT CCCATTCGTT CGCGCACACC AAGTCCTGCC
      361 CGCGAGCTTC TGCCCGGACC CCAACCCGAT GGGGTTCAGC CGACTGCcGA TCGTGGGGTG
      421 TCTCCGCCTG CCGGCGGCCC CCTGGATGGC TTGCCCGCTC GGCGGACGAT GTCCCGGACC
      481 CGGCTGCCAT CTCCCCCTGC CCCCTCACCT GCGTTCTCGG CGGGCAGCTT CAGTGACCTG
      541 TTACGTCAGT TCGATCCGTC ACTTTTTAAT ACATCGCTTT TTGATTCATT GCCTCCCTTC
      601 GGCGCTCACC ATACAGAGGC TGCCACAGGC GAGTGGGATG AGGTGCAATC GGGTCTGCGG
      661 GCAGCCGACG CCCCCCCACC CACCATGCGC GTGGCTGTCA CTGCCGCGCG GCCGCCGCGC
      721 GCCAAGCCGG CGCCGCGACG ACGTGCTGCG CAACCCTCCG ACGCTTCGCC GGCCGCGCAG
      781 GTGGATCTAC GCACGCTCGG CTACAGCCAG CAGCAACAGG AGAAGATCAA ACCGAAGGTT
      841 CGTTCGACAG TGGCGCAGCA CCACGAGGCA CTGGTCGGCC ATGGGTTTAC ACACGCGCAC
      901 ATCGTTGCGC TCAGCCAACA CCCGGCAGCG TTAGGGACCG TCGCTGTCAA GTATCAGGAC
      961 ATGATCGCAG CGTTGCCAGA GGCGACACAC GAAGCGATCG TTGGCGTCGG CAAACAGTGG
     1021 TCCGGCGCAC GCGCcCTGGA GGCCTTGCTC ACGGTGGCGG GAGAGTTGAG AGGTCCACCG
     1081 TTACAGTTGG ACACAGGCCA ACTTCTCAAG ATTGCAAAAC GTGGCGGCGT GACCGCAGTG
     1141 GAGGCAGTGC ATGCATGGCG CAATGCACTG ACGGGTGCCC CCCTGAACCT GACCCCGGAG
     1201 CAGGTGGTGG CCATCGCCAG CCACGATGGC GGCAAGCAGG CGCTGGAGAC GGTGCAGCGG
     1261 CTGTTGCCGG TGCTGTGCCA GGCCCATGGC CTGACCCCGC AGCAGGTGGT GGCCATCGCC
     1321 AGCAATGGCG GTGGCAAGCA GGCGCTGGAG ACGGTGCAGC GGCTGTTGCC GGTGCTGTGC
     1381 CAGGCCCATG GCCTGACCCC GCAGCAGGTG GTGGCCATCG CCAGCAATAG CGGTGGCAAG
     1441 CAGGCGCTGG AGACGGTGCA GCGGCTGTTG CCGGTGCTGT GCCAGGCCCA TGGCCTGACC
     1501 CCGGAGCAGG TGGTGGCCAT CGCCAGCAAT GGCGGTGGCA AGCAGGCGCT GGAGACGGTG
     1561 CAGCGGCTGT TGCCGGTGCT GTGCCAGGCC CATGGCCTGA CCCCGGAGCA GGTGGTGGCC
     1621 ATCGCCAGCA ATATTGGTGG CAAGCAGGCG CTGGAGACGG TGCAGGCGCT GTTGCCGGTG
     1681 CTGTGCCAGG CCCATGGCCT GACCCCGGAG CAGGTGGTGG CCATCGCCAG CAATATTGGT
     1741 GGCAAGCAGG CGCTGGAGAC GGTGCAGGCG CTGTTGCCGG TGCTGTGCCA GGCCCATGGC
     1801 CTGACCCCGG AGCAGGTGGT GGCCATCGCC AGCAATATTG GTGGCAAGCA GGCGCTGGAG
     1861 ACGGTGCAGG CGCTGTTGCC GGTGCTGTGC CAGGCCCATG GCCTGACCCC GGAGCAGGTG
     1921 GTGGCCATCG CCAGCCACGA TGGCGGCAAG CAGGCGCTGG AGACGGTGCA GCGGCTGTTG
     1981 CCGGTGCTGT GCCAGGCCCA TGGCCTGACC CCGGAGCAGG TGGTGGCCAT CGCCAGCCAC
     2041 GATGGCGGCA AGCAGGCGCT GGAGACGGTG CAGCGGCTGT TGCCGGTGCT GTGCCAGGCC
     2101 CATGGCCTGA CCCCGCAGCA GGTGGTGGCC ATCGCCAGCA ATGGCGGTGG CAAGCAGGCG
     2161 CTGGAGACGG TGCAGCGGCT GTTGCCGGTG CTGTGCCAGG CCCATGGCCT GACCCCGGAG
     2221 CAGGTGGTGG CCATCGCCAG CAATAGCGGT GGCAAGCAGG CGCTGGAGAC GGTGCAGGCG
     2281 CTGTTGCCGG TGCTGTGCCA GGCCCATGGC CTGACCCCGG AGCAGGTGGT GGCCATCGCC
     2341 AGCAATAGCG GTGGCAAGCA GGCGCTGGAG ACGGTGCAGC GGCTGTTGCC GGTGCTGTGC
     2401 CAGGCCCATG GCCTGACCCC GGAGCAGGTG GTGGCCATCG CCAGCCACGA TGGCGGCAAG
     2461 CAGGCGCTGG AGACGGTGCA GCGGCTGTTG CCGGTGCTGT GCCAGGCCCA TGGCCTGACC
     2521 CCGGAGCAGG TGGTGGCCAT CGCCAGCCAC GATGGCGGCA AGCAGGCGCT GGAGACGGTG
     2581 CAGCGGCTGT TGCCGGTGCT GTGCCAGGCC CATGGCCTGA CCCCGGAGCA GGTGGTGGCC
     2641 ATCGCCAGCC ACGATGGCGG CAAGCAGGCG CTGGAGACGG TGCAGCGGCT GTTGCCGGTG
     2701 CTGTGCCAGG CCCATGGCCT GACCCCGCAG CAGGTGGTGG CCATCGCCAG CAATGGCGGC
     2761 GGCAGGCCGG CGCTGGAGAC GGTGCAGCGG CTGTTGCCGG TGCTGTGCCA GGCCCATGGC
     2821 CTGACCCCGG AGCAGGTGGT GGCCATCGCC AGCCACGATG GCGGCAAGCA GGCGCTGGAG
     2881 ACGGTGCAGC GGCTGTTGCC GGTGCTGTGC CAGGCCCATG GCCTGACCCC GCAGCAGGTG
     2941 GTGGCCATCG CCAGCAATGG CGGCGGCAGG CCGGCGCTGG AGAGCATTGT TGCCCAGTTA
     3001 TCTCGCCCTG ATCCGGCGTT GGCCGCGTTG ACCAACGACC ACCTCGTCGC CTTGGCCTGC
     3061 CTCGGCGGAC GTCCTGCGCT GGATGCAGTG AAAAAGGGAT TGCCGCACGC GCCGGCCTTG
     3121 ATCAAAAGAA CCAATCGCCG TATTCCCGAA CGCACATCCC ATCGCGTTGC CGACCACGCG
     3181 CAAGTGGTTC GCGTGCTGGG TTTTTTCCAG TGCCACTCCC ACCCAGCGCA AGCATTTGAT
     3241 GACGCCATGA CGCAGTTCGG GATGAGCAGG CACGGGTTGT TACAGCTCTT TCGCAGAGTG
     3301 GGCGTCACCG AACTCGAAGC CCGCAGTGGA ACGCTCCCCC CAGCCTCGCA GCGTTGGGAC
     3361 CGTATCCTCC AGGCATCAGG GATGAAAAGG GCCAAACCGT CCCCTACTTC AACTCAAACG
     3421 CCGGATCAGG CGTCTTTGCA TGCATTCGCC GATTCGCTGG AGCGTGACCT TGATGCGCCT
     3481 AGCCCAATGC ACGAGGGAGA TCAGACGCGG GCAAGCAGCC GTAAACGGTC CCGATCGGAT
     3541 CGTGCTGTCA CCGGTCCCTC CGCACAGCAA TCGTTCGAGG TGCGCGTTCC CGAACAGCGC
     3601 GATGCGCTGC ATTTGCCCCT CAGTTGGAGG GTAAAACGCC CGCGTACCAG TATCGGGGGC
     3661 GGCCTCCCGG ATCCTGGTAC GCCCACGGCT GCCGACCTGG CAGCGTCCAG CACCGTGATG
     3721 CGGGAACAAG ATGAGGACCC CTTCGCAGGG GCAGCGGATG ATTTCCCGGC ATTCAACGAA
     3781 GAGGAGCTCG CATGGTTGAT GGAGCTATTG CCTCAGTGAA GCTTTGAGAC CACGAAGTGG
     3841 CTCTTCAGTG GACGAAAGGG CCTCGTGATA CGCCTATTTT TATAGGTTAA TGTCATGATA
     3901 ATAATGGTTT CTTAGACGTC AGGTGGCACT TTTCGGGGAA ATGTGCGCGG AACCCCTATT
     3961 TGTTTATTTT TCTAAATACA TTCAAATATG TATCCGCTCA TGAGACAATA ACCCTGATAA
     4021 ATGCTTCAAT AATATTGAAA AAGGAAGAGT ATGCGCTCAC GCAACTGGTC CAGAACCTTG
     4081 ACCGAACGCA GCGGTGGTAA CGGCGCAGTG GCGGTTTTCA TGGCTTGTTA TGACTGTTTT
     4141 TTTGGGGTAC AGTCTATGCC TCGGGCATCC AAGCAGCAAG CGCGTTACGC CGTGGGTCGA
     4201 TGTTTGATGT TATGGAGCAG CAACGATGTT ACGCAGCAGG GCAGTCGCCC TAAAACAAAG
     4261 TTAAACATCA TGAGGGAAGC GGTGATCGCC GAAGTATCGA CTCAACTATC AGAGGTAGTT
     4321 GGCGTCATCG AGCGCCATCT CGAACCGACG TTGCTGGCCG TACATTTGTA CGGCTCCGCA
     4381 GTGGATGGCG GCCTGAAGCC ACACAGCGAT ATTGATTTGC TGGTTACGGT GACCGTAAGG
     4441 CTTGATGAAA CAACGCGGCG AGCTTTGATC AACGACCTTT TGGAAACTTC GGCTTCCCCT
     4501 GGAGAGAGCG AGATTCTCCG CGCTGTAGAA GTCACCATTG TTGTGCACGA CGACATCATT
     4561 CCGTGGCGTT ATCCAGCTAA GCGCGAACTG CAATTTGGAG AATGGCAGCG CAATGACATT
     4621 CTTGCAGGTA TCTTCGAGCC AGCCACGATC GACATTGATC TGGCTATCTT GCTGACAAAA
     4681 GCAAGAGAAC ATAGCGTTGC CTTGGTAGGT CCAGCGGCGG AGGAACTCTT TGATCCGGTT
     4741 CCTGAACAGG ATCTATTTGA GGCGCTAAAT GAAACCTTAA CGCTATGGAA CTCGCCGCCC
     4801 GACTGGGCTG GCGATGAGCG AAATGTAGTG CTTACGTTGT CCCGCATTTG GTACAGCGCA
     4861 GTAACCGGCA AAATCGCGCC GAAGGATGTC GCTGCCGACT GGGCAATGGA GCGCCTGCCG
     4921 GCCCAGTATC AGCCCGTCAT ACTTGAAGCT AGACAGGCTT ATCTTGGACA AGAAGAAGAT
     4981 CGCTTGGCCT CGCGCGCAGA TCAGTTGGAA GAATTTGTCC ATTACGTAAA AGGCGAGATC
     5041 ACCAAGGTAG TCGGCAAATA ACTGTCAGAC CAAGTTTACT CATATATACT TTAGATTGAT
     5101 TTAAAACTTC ATTTTTAATT TAAAAGGATC TAGGTGAAGA TCCTTTTTGA TAATCTCATG
     5161 ACCAAAATCC CTTAACGTGA GTTTTCGTTC CACTGAGCGT CAGACCCCGT AGAAAAGATC
     5221 AAAGGATCTT CTTGAGATCC TTTTTTTCTG CGCGTAATCT GCTGCTTGCA AACAAAAAAA
     5281 CCACCGCTAC CAGCGGTGGT TTGTTTGCCG GATCAAGAGC TACCAACTCT TTTTCCGAAG
     5341 GTAACTGGCT TCAGCAGAGC GCAGATACCA AATACTGTCC TTCTAGTGTA GCCGTAGTTA
     5401 GGCCACCACT TCAAGAACTC TGTAGCACCG CCTACATACC TCGCTCTGCT AATCCTGTTA
     5461 CCAGTGGCTG CTGCCAGTGG CGATAAGTCG TGTCTTACCG GGTTGGACTC AAGACGATAG
     5521 TTACCGGATA AGGCGCAGCG GTCGGGCTGA ACGGGGGGTT CGTGCACACA GCCCAGCTTG
     5581 GAGCGAACGA CCTACACCGA ACTGAGATAC CTACAGCGTG AGCTATGAGA AAGCGCCACG
     5641 CTTCCCGAAG GGAGAAAGGC GGACAGGTAT CCGGTAAGCG GCAGGGTCGG AACAGGAGAG
     5701 CGCACGAGGG AGCTTCCAGG GGGAAACGCC TGGTATCTTT ATAG
//
