# Supplementary material for: Peripheral infrastructure vectors and an extended set of plant parts for the Modular Cloning system
Source: PLoS One. 2018 May 30;13(5):e0197185. doi: 10.1371/journal.pone.0197185 (PMC5976141; doi:10.1371/journal.pone.0197185)
Supplement: S1 File — (ZIP) [file pone.0197185.s005.zip › H6_pCK039_[CDS1] dTALE.gbk]

LOCUS       pCK039_[CDS1]_dTALE      5743 bp    DNA     circular UNA 30-AUG-2017
COMMENT     This file is created by Vector NTI
            http://www.invitrogen.com/
FEATURES             Location/Qualifiers
     CDS             231..1241
                     /vntifkey="4"
                     /label="Sm/Sp no DraIII"
     mutation        1208
                     /vntifkey="62"
                     /label="G to A"
     misc_feature    1401..2015
                     /vntifkey="21"
                     /label="rep (pMB1)"
     rep_origin      complement(2000)
                     /vntifkey="33"
                     /label=ORI
                     /note="RNaseH cleavage point"
     misc_feature    3146..3151
                     /vntifkey="21"
                     /label=1A
     misc_feature    3248..3253
                     /vntifkey="21"
                     /label=2T
     misc_feature    3350..3355
                     /vntifkey="21"
                     /label=3A
     misc_feature    3452..3457
                     /vntifkey="21"
                     /label=4T
     misc_feature    3554..3559
                     /vntifkey="21"
                     /label=5A
     misc_feature    3656..3661
                     /vntifkey="21"
                     /label=6A
     misc_feature    3758..3763
                     /vntifkey="21"
                     /label=7A
     misc_feature    3860..3865
                     /vntifkey="21"
                     /label=8C
     misc_feature    3962..3967
                     /vntifkey="21"
                     /label=9C
     misc_feature    4064..4069
                     /vntifkey="21"
                     /label=10T
     misc_feature    4166..4171
                     /vntifkey="21"
                     /label=11A
     misc_feature    4268..4273
                     /vntifkey="21"
                     /label=12A
     misc_feature    4370..4375
                     /vntifkey="21"
                     /label=13C
     misc_feature    4472..4477
                     /vntifkey="21"
                     /label=14C
     misc_feature    4574..4579
                     /vntifkey="21"
                     /label=15A
     misc_feature    4676..4681
                     /vntifkey="21"
                     /label=16T
     misc_feature    4778..4783
                     /vntifkey="21"
                     /label=17C
ORIGIN
        1 GCTTTGAGAC CACGAAGTGG CTCTTCAGTG GACGAAAGGG CCTCGTGATA CGCCTATTTT
       61 TATAGGTTAA TGTCATGATA ATAATGGTTT CTTAGACGTC AGGTGGCACT TTTCGGGGAA
      121 ATGTGCGCGG AACCCCTATT TGTTTATTTT TCTAAATACA TTCAAATATG TATCCGCTCA
      181 TGAGACAATA ACCCTGATAA ATGCTTCAAT AATATTGAAA AAGGAAGAGT ATGCGCTCAC
      241 GCAACTGGTC CAGAACCTTG ACCGAACGCA GCGGTGGTAA CGGCGCAGTG GCGGTTTTCA
      301 TGGCTTGTTA TGACTGTTTT TTTGGGGTAC AGTCTATGCC TCGGGCATCC AAGCAGCAAG
      361 CGCGTTACGC CGTGGGTCGA TGTTTGATGT TATGGAGCAG CAACGATGTT ACGCAGCAGG
      421 GCAGTCGCCC TAAAACAAAG TTAAACATCA TGAGGGAAGC GGTGATCGCC GAAGTATCGA
      481 CTCAACTATC AGAGGTAGTT GGCGTCATCG AGCGCCATCT CGAACCGACG TTGCTGGCCG
      541 TACATTTGTA CGGCTCCGCA GTGGATGGCG GCCTGAAGCC ACACAGCGAT ATTGATTTGC
      601 TGGTTACGGT GACCGTAAGG CTTGATGAAA CAACGCGGCG AGCTTTGATC AACGACCTTT
      661 TGGAAACTTC GGCTTCCCCT GGAGAGAGCG AGATTCTCCG CGCTGTAGAA GTCACCATTG
      721 TTGTGCACGA CGACATCATT CCGTGGCGTT ATCCAGCTAA GCGCGAACTG CAATTTGGAG
      781 AATGGCAGCG CAATGACATT CTTGCAGGTA TCTTCGAGCC AGCCACGATC GACATTGATC
      841 TGGCTATCTT GCTGACAAAA GCAAGAGAAC ATAGCGTTGC CTTGGTAGGT CCAGCGGCGG
      901 AGGAACTCTT TGATCCGGTT CCTGAACAGG ATCTATTTGA GGCGCTAAAT GAAACCTTAA
      961 CGCTATGGAA CTCGCCGCCC GACTGGGCTG GCGATGAGCG AAATGTAGTG CTTACGTTGT
     1021 CCCGCATTTG GTACAGCGCA GTAACCGGCA AAATCGCGCC GAAGGATGTC GCTGCCGACT
     1081 GGGCAATGGA GCGCCTGCCG GCCCAGTATC AGCCCGTCAT ACTTGAAGCT AGACAGGCTT
     1141 ATCTTGGACA AGAAGAAGAT CGCTTGGCCT CGCGCGCAGA TCAGTTGGAA GAATTTGTCC
     1201 ATTACGTAAA AGGCGAGATC ACCAAGGTAG TCGGCAAATA ACTGTCAGAC CAAGTTTACT
     1261 CATATATACT TTAGATTGAT TTAAAACTTC ATTTTTAATT TAAAAGGATC TAGGTGAAGA
     1321 TCCTTTTTGA TAATCTCATG ACCAAAATCC CTTAACGTGA GTTTTCGTTC CACTGAGCGT
     1381 CAGACCCCGT AGAAAAGATC AAAGGATCTT CTTGAGATCC TTTTTTTCTG CGCGTAATCT
     1441 GCTGCTTGCA AACAAAAAAA CCACCGCTAC CAGCGGTGGT TTGTTTGCCG GATCAAGAGC
     1501 TACCAACTCT TTTTCCGAAG GTAACTGGCT TCAGCAGAGC GCAGATACCA AATACTGTCC
     1561 TTCTAGTGTA GCCGTAGTTA GGCCACCACT TCAAGAACTC TGTAGCACCG CCTACATACC
     1621 TCGCTCTGCT AATCCTGTTA CCAGTGGCTG CTGCCAGTGG CGATAAGTCG TGTCTTACCG
     1681 GGTTGGACTC AAGACGATAG TTACCGGATA AGGCGCAGCG GTCGGGCTGA ACGGGGGGTT
     1741 CGTGCACACA GCCCAGCTTG GAGCGAACGA CCTACACCGA ACTGAGATAC CTACAGCGTG
     1801 AGCTATGAGA AAGCGCCACG CTTCCCGAAG GGAGAAAGGC GGACAGGTAT CCGGTAAGCG
     1861 GCAGGGTCGG AACAGGAGAG CGCACGAGGG AGCTTCCAGG GGGAAACGCC TGGTATCTTT
     1921 ATAGTCCTGT CGGGTTTCGC CACCTCTGAC TTGAGCGTCG ATTTTTGTGA TGCTCGTCAG
     1981 GGGGGCGGAG CCTATGGAAA AACGCCAGCA ACGCGGCCTT TTTACGGTTC CTGGCCTTTT
     2041 GCTGGCCTTT TGCTCACATG TTCTTTCCTG CGTTATCCCC TGATTCTGTG GATAACCGTA
     2101 TTACCGCCTT TGAGTGAGCT GATACCGCTC GCCGCAGCCG AACGACCGAG CGCAGCGAGT
     2161 CAGTGAGCGA GGAAGCGGAA GAGCGCCCAA TACGCAAACC GCCTCTCCCC GCGCGTTGGC
     2221 CGATTCATTA ATCACTCTGT GGTCTCAAAT GGATCCGATT CGTTCTCGGA CACCTTCTCC
     2281 CGCTCGAGAG CTCCTTCCTG GACCACAACC AGATGGAGTG CAACCAACAG CTGATAGGGG
     2341 TGTATCTCCT CCAGCCGGTG GACCTCTTGA CGGCTTACCT GCAAGGCGCA CAATGTCCCG
     2401 TACCAGATTG CCCAGTCCAC CAGCACCAAG TCCAGCGTTT TCAGCGGGCA GCTTCTCTGA
     2461 CCTCCTGAGA CAGTTTGATC CCTCTTTGTT CAACACCTCA CTGTTTGACT CACTTCCGCC
     2521 TTTTGGGGCT CACCATACTG AAGCCGCTAC TGGTGAGTGG GATGAGGTGC AGTCAGGCTT
     2581 AAGAGCAGCT GATGCCCCAC CACCTACGAT GAGGGTGGCA GTAACTGCTG CTAGGCCACC
     2641 GAGAGCTAAA CCAGCTCCAA GACGCAGAGC AGCACAACCT TCCGATGCAT CTCCTGCTGC
     2701 TCAAGTCGAT CTTCGCACTT TAGGGTATAG CCAGCAACAA CAGGAGAAGA TCAAACCTAA
     2761 GGTCCGAAGT ACAGTTGCGC AACACCATGA AGCCCTTGTT GGTCATGGGT TCACTCATGC
     2821 CCACATAGTT GCACTATCCC AACATCCTGC TGCTCTTGGA ACTGTTGCGG TGAAGTACCA
     2881 GGACATGATT GCTGCTTTAC CTGAAGCAAC ACACGAGGCA ATAGTCGGTG TTGGCAAACA
     2941 GTGGTCTGGC GCTAGGGCTC TAGAAGCCCT CCTTACAGTT GCAGGAGAAT TGCGGGGACC
     3001 TCCCTTGCAG CTCGATACCG GACAATTGCT GAAGATTGCC AAACGTGGTG GTGTTACGGC
     3061 AGTAGAAGCA GTGCATGCTT GGAGGAATGC TCTAACTGGA GCACCCTTGA ATCTCACGCC
     3121 AGAACAAGTG GTCGCTATCG CCTCCAATAT TGGTGGAAAA CAAGCACTAG AAACTGTCCA
     3181 AAGATTATTG CCTGTTCTTT GTCAGGCACA CGGACTTACC CCACAACAAG TCGTTGCTAT
     3241 AGCCTCCAAT GGTGGAGGGA AGCAAGCGTT AGAAACAGTG CAGCGGCTAC TCCCTGTATT
     3301 ATGCCAGGCT CATGGTCTAA CTCCACAACA AGTGGTGGCT ATAGCCTCAA ACATAGGTGG
     3361 TAAACAGGCA CTTGAAACCG TCCAAAGACT CCTGCCGGTC CTCTGCCAGG CACACGGCCT
     3421 CACCCCCGAA CAAGTGGTGG CTATTGCTTC GAATGGTGGA GGTAAGCAGG CTTTAGAGAC
     3481 AGTCCAGAGA CTACTACCCG TTCTATGCCA GGCCCATGGT TTGACCCCGG AACAGGTTGT
     3541 TGCTATTGCG TCAAATATTG GCGGCAAGCA AGCGTTGGAA ACCGTTCAAG CATTACTCCC
     3601 TGTTCTCTGT CAAGCACATG GGCTAACGCC CGAGCAGGTT GTTGCAATTG CATCAAACAT
     3661 CGGAGGAAAG CAGGCCTTAG AAACGGTACA GGCACTTTTA CCAGTCCTTT GCCAAGCACA
     3721 CGGGCTTACA CCCGAACAAG TGGTCGCTAT TGCAAGTAAT ATAGGTGGAA AACAAGCACT
     3781 GGAAACCGTG CAGGCGCTTT TGCCGGTATT ATGCCAAGCT CACGGCCTAA CTCCTGAACA
     3841 GGTGGTTGCG ATTGCCTCAC ATGATGGGGG TAAACAGGCA CTGGAGACTG TGCAGCGGCT
     3901 TTTGCCTGTT TTGTGTCAAG CTCATGGATT GACACCAGAG CAGGTGGTCG CTATAGCTAG
     3961 TCATGATGGA GGTAAACAAG CGCTTGAAAC CGTGCAACGT CTGCTGCCAG TTCTATGTCA
     4021 AGCTCATGGG TTGACCCCAC AACAGGTTGT AGCGATCGCT TCCAATGGCG GAGGAAAGCA
     4081 AGCTCTAGAA ACGGTGCAGA GGCTCCTCCC GGTTCTTTGT CAGGCGCATG GATTGACCCC
     4141 GGAGCAGGTG GTCGCAATCG CCAGTAATAT AGGAGGTAAG CAGGCCTTGG AAACCGTTCA
     4201 GGCGTTACTC CCGGTTCTAT GCCAGGCGCA TGGCCTGACC CCTGAACAGG TTGTGGCGAT
     4261 AGCCAGTAAC ATTGGGGGAA AGCAGGCACT TGAAACCGTA CAACGACTCC TCCCAGTCCT
     4321 TTGTCAAGCC CACGGATTGA CTCCAGAACA AGTAGTTGCT ATAGCTTCGC ATGATGGAGG
     4381 AAAGCAGGCC CTTGAAACAG TTCAGCGTCT TTTGCCAGTG TTGTGTCAAG CACACGGATT
     4441 GACTCCTGAA CAGGTTGTCG CCATTGCATC TCACGATGGT GGTAAGCAAG CTCTCGAAAC
     4501 CGTACAGCGA CTCTTGCCTG TTCTATGCCA AGCGCATGGC TTGACGCCGG AACAGGTGGT
     4561 AGCCATAGCA AGCAACATAG GTGGCAAACA AGCTCTTGAA ACAGTTCAAA GGTTGTTACC
     4621 TGTGCTTTGC CAAGCCCACG GTTTGACCCC TCAACAGGTG GTTGCTATAG CATCAAATGG
     4681 AGGGGGACGG CCTGCTCTTG AGACAGTGCA GCGCCTGTTG CCCGTGTTGT GTCAAGCGCA
     4741 TGGCTTAACA CCGGAACAGG TCGTGGCAAT TGCGTCACAC GATGGCGGCA AACAAGCGCT
     4801 GGAAACCGTT CAGCGACTCT TGCCTGTTCT GTGCCAAGCT CACGGTCTGA CGCCCCAACA
     4861 GGTTGTTGCC ATTGCTTCAA ATGGAGGAGG GAGGCCAGCC CTTGAGTCGA TTGTCGCACA
     4921 GCTATCTCGG CCCGACCCTG CTTTAGCCGC TCTGACAAAT GATCATCTTG TGGCTCTCGC
     4981 CTGCTTAGGA GGTCGCCCAG CTTTAGACGC AGTAAAAAAG GGTCTACCTC ATGCTCCGGC
     5041 CTTAATCAAG AGGACGAATC GTAGAATCCC AGAACGAACG AGCCATCGCG TAGCCGATCA
     5101 CGCTCAAGTT GTTAGGGTTT TAGGTTTTTT TCAGTGTCAT TCACATCCGG CACAAGCTTT
     5161 CGATGATGCC ATGACCCAGT TTGGTATGTC AAGGCATGGA TTACTGCAAC TTTTCAGAAG
     5221 AGTAGGAGTG ACAGAGCTCG AAGCCAGAAG CGGAACTCTG CCACCCGCTA GCCAAAGATG
     5281 GGATAGGATA TTGCAGGCGA GTGGAATGAA GCGCGCGAAA CCATCTCCAA CAAGCACTCA
     5341 AACCCCGGAT CAAGCGAGTT TGCACGCTTT CGCAGATTCT CTCGAACGAG ATTTGGATGC
     5401 CCCTTCTCCA ATGCACGAAG GTGATCAAAC TAGGGCGAGT AGCAGGAAGA GGTCTAGGAG
     5461 TGATCGTGCA GTTACGGGCC CCTCAGCACA ACAGTCTTTT GAGGTCAGGG TGCCAGAACA
     5521 AAGGGACGCT TTACATCTCC CATTGTCTTG GCGTGTAAAA AGGCCGCGAA CTAGTATTGG
     5581 AGGGGGATTA CCGGACCCAG GGACCCCCAC TGCTGCTGAT CTAGCTGCTT CTAGTACGGT
     5641 AATGCGCGAG CAAGACGAGG ATCCATTTGC TGGGGCAGCT GATGACTTCC CCGCATTCAA
     5701 CGAAGAAGAA TTAGCATGGT TGATGGAGTT ACTGCCACAG TAA
//
