# Supplementary material for: Peripheral infrastructure vectors and an extended set of plant parts for the Modular Cloning system
Source: PLoS One. 2018 May 30;13(5):e0197185. doi: 10.1371/journal.pone.0197185 (PMC5976141; doi:10.1371/journal.pone.0197185)
Supplement: S1 File — (ZIP) [file pone.0197185.s005.zip › H7_pCK038_[CDS1ns] dTALE.gbk]

LOCUS       pCK038_[CDS1ns]_dTALE      5742 bp    DNA     circular UNA 23-OCT-2012
COMMENT     This file is created by Vector NTI
            http://www.invitrogen.com/
FEATURES             Location/Qualifiers
     misc_feature    join(5345..5742,1..217)
                     /vntifkey="21"
                     /label="rep (pMB1)"
     rep_origin      complement(202)
                     /vntifkey="33"
                     /label=ORI
                     /note="RNaseH cleavage point"
     primer          310..329
                     /label=JS836
     primer          <450..473
                     /vntifkey="27"
                     /label=SENSE_PRM
                     /note="Sense primer used for creating PCR on pICH68031
                     with TAL5/6"
     CDS             451..>1311
                     /label=TALE-Nter
     CDS             451..3942
                     /label=TALE
     primer          complement(1292..>1315)
                     /vntifkey="27"
                     /label=ANTISENSE_PRM
                     /note="Antisense primer used for creating PCR on
                     pICH68031 with TAL5/6"
     CDS             1312..1926
                     /label=Hexarepeat-1
     misc_feature    1348..1353
                     /vntifkey="21"
                     /label=1A
     misc_feature    1450..1455
                     /vntifkey="21"
                     /label=2T
     misc_feature    1552..1557
                     /vntifkey="21"
                     /label=3A
     misc_feature    1654..1659
                     /vntifkey="21"
                     /label=4T
     misc_feature    1756..1761
                     /vntifkey="21"
                     /label=5A
     misc_feature    1858..1863
                     /vntifkey="21"
                     /label=6A
     CDS             1927..2546
                     /label=Hexarepeat-2
     misc_feature    1960..1965
                     /vntifkey="21"
                     /label=7A
     misc_feature    2062..2067
                     /vntifkey="21"
                     /label=8C
     misc_feature    2164..2169
                     /vntifkey="21"
                     /label=9C
     misc_feature    2266..2271
                     /vntifkey="21"
                     /label=10T
     misc_feature    2368..2373
                     /vntifkey="21"
                     /label=11A
     misc_feature    2470..2475
                     /vntifkey="21"
                     /label=12A
     CDS             2547..3128
                     /label=Hexarepeat-3
     misc_feature    2572..2577
                     /vntifkey="21"
                     /label=13C
     misc_feature    2674..2679
                     /vntifkey="21"
                     /label=14C
     misc_feature    2776..2781
                     /vntifkey="21"
                     /label=15A
     misc_feature    2878..2883
                     /vntifkey="21"
                     /label=16T
     misc_feature    2980..2985
                     /vntifkey="21"
                     /label=17C
     primer          <3129..3148
                     /vntifkey="27"
                     /label=SENSE_PRM
                     /note="Sense primer used for creating PCR pICH64833
                     tal4+9"
                     /label=JS1522
     CDS             3130..>3944
                     /label=Cter-noSTOP
     primer          complement(3927..>3948)
                     /vntifkey="27"
                     /label=ANTISENSE_PRM
                     /note="Antisense primer used for creating PCR pICH64833
                     tal4+9"
                     /label=JS1523
     misc_feature    3945..3948
                     /vntifkey="21"
                     /label=TTCG
     primer          complement(4062..4079)
                     /label=JS837
     CDS             4175..5185
                     /vntifkey="4"
                     /label="Sm/Sp no DraIII"
     mutation        5152
                     /vntifkey="62"
                     /label="G to A"
ORIGIN
        1 TGAGCTATGA GAAAGCGCCA CGCTTCCCGA AGGGAGAAAG GCGGACAGGT ATCCGGTAAG
       61 CGGCAGGGTC GGAACAGGAG AGCGCACGAG GGAGCTTCCA GGGGGAAACG CCTGGTATCT
      121 TTATAGTCCT GTCGGGTTTC GCCACCTCTG ACTTGAGCGT CGATTTTTGT GATGCTCGTC
      181 AGGGGGGCGG AGCCTATGGA AAAACGCCAG CAACGCGGCC TTTTTACGGT TCCTGGCCTT
      241 TTGCTGGCCT TTTGCTCACA TGTTCTTTCC TGCGTTATCC CCTGATTCTG TGGATAACCG
      301 TATTACCGCC TTTGAGTGAG CTGATACCGC TCGCCGCAGC CGAACGACCG AGCGCAGCGA
      361 GTCAGTGAGC GAGGAAGCGG AAGAGCGCCC AATACGCAAA CCGCCTCTCC CCGCGCGTTG
      421 GCCGATTCAT TAATCACTCT GTGGTCTCAA ATGGATCCGA TTCGTTCTCG GACACCTTCT
      481 CCCGCTCGAG AGCTCCTTCC TGGACCACAA CCAGATGGAG TGCAACCAAC AGCTGATAGG
      541 GGTGTATCTC CTCCAGCCGG TGGACCTCTT GACGGCTTAC CTGCAAGGCG CACAATGTCC
      601 CGTACCAGAT TGCCCAGTCC ACCAGCACCA AGTCCAGCGT TTTCAGCGGG CAGCTTCTCT
      661 GACCTCCTGA GACAGTTTGA TCCCTCTTTG TTCAACACCT CACTGTTTGA CTCACTTCCG
      721 CCTTTTGGGG CTCACCATAC TGAAGCCGCT ACTGGTGAGT GGGATGAGGT GCAGTCAGGC
      781 TTAAGAGCAG CTGATGCCCC ACCACCTACG ATGAGGGTGG CAGTAACTGC TGCTAGGCCA
      841 CCGAGAGCTA AACCAGCTCC AAGACGCAGA GCAGCACAAC CTTCCGATGC ATCTCCTGCT
      901 GCTCAAGTCG ATCTTCGCAC TTTAGGGTAT AGCCAGCAAC AACAGGAGAA GATCAAACCT
      961 AAGGTCCGAA GTACAGTTGC GCAACACCAT GAAGCCCTTG TTGGTCATGG GTTCACTCAT
     1021 GCCCACATAG TTGCACTATC CCAACATCCT GCTGCTCTTG GAACTGTTGC GGTGAAGTAC
     1081 CAGGACATGA TTGCTGCTTT ACCTGAAGCA ACACACGAGG CAATAGTCGG TGTTGGCAAA
     1141 CAGTGGTCTG GCGCTAGGGC TCTAGAAGCC CTCCTTACAG TTGCAGGAGA ATTGCGGGGA
     1201 CCTCCCTTGC AGCTCGATAC CGGACAATTG CTGAAGATTG CCAAACGTGG TGGTGTTACG
     1261 GCAGTAGAAG CAGTGCATGC TTGGAGGAAT GCTCTAACTG GAGCACCCTT GAATCTCACG
     1321 CCAGAACAAG TGGTCGCTAT CGCCTCCAAT ATTGGTGGAA AACAAGCACT AGAAACTGTC
     1381 CAAAGATTAT TGCCTGTTCT TTGTCAGGCA CACGGACTTA CCCCACAACA AGTCGTTGCT
     1441 ATAGCCTCCA ATGGTGGAGG GAAGCAAGCG TTAGAAACAG TGCAGCGGCT ACTCCCTGTA
     1501 TTATGCCAGG CTCATGGTCT AACTCCACAA CAAGTGGTGG CTATAGCCTC AAACATAGGT
     1561 GGTAAACAGG CACTTGAAAC CGTCCAAAGA CTCCTGCCGG TCCTCTGCCA GGCACACGGC
     1621 CTCACCCCCG AACAAGTGGT GGCTATTGCT TCGAATGGTG GAGGTAAGCA GGCTTTAGAG
     1681 ACAGTCCAGA GACTACTACC CGTTCTATGC CAGGCCCATG GTTTGACCCC GGAACAGGTT
     1741 GTTGCTATTG CGTCAAATAT TGGCGGCAAG CAAGCGTTGG AAACCGTTCA AGCATTACTC
     1801 CCTGTTCTCT GTCAAGCACA TGGGCTAACG CCCGAGCAGG TTGTTGCAAT TGCATCAAAC
     1861 ATCGGAGGAA AGCAGGCCTT AGAAACGGTA CAGGCACTTT TACCAGTCCT TTGCCAAGCA
     1921 CACGGGCTTA CACCCGAACA AGTGGTCGCT ATTGCAAGTA ATATAGGTGG AAAACAAGCA
     1981 CTGGAAACCG TGCAGGCGCT TTTGCCGGTA TTATGCCAAG CTCACGGCCT AACTCCTGAA
     2041 CAGGTGGTTG CGATTGCCTC ACATGATGGG GGTAAACAGG CACTGGAGAC TGTGCAGCGG
     2101 CTTTTGCCTG TTTTGTGTCA AGCTCATGGA TTGACACCAG AGCAGGTGGT CGCTATAGCT
     2161 AGTCATGATG GAGGTAAACA AGCGCTTGAA ACCGTGCAAC GTCTGCTGCC AGTTCTATGT
     2221 CAAGCTCATG GGTTGACCCC ACAACAGGTT GTAGCGATCG CTTCCAATGG CGGAGGAAAG
     2281 CAAGCTCTAG AAACGGTGCA GAGGCTCCTC CCGGTTCTTT GTCAGGCGCA TGGATTGACC
     2341 CCGGAGCAGG TGGTCGCAAT CGCCAGTAAT ATAGGAGGTA AGCAGGCCTT GGAAACCGTT
     2401 CAGGCGTTAC TCCCGGTTCT ATGCCAGGCG CATGGCCTGA CCCCTGAACA GGTTGTGGCG
     2461 ATAGCCAGTA ACATTGGGGG AAAGCAGGCA CTTGAAACCG TACAACGACT CCTCCCAGTC
     2521 CTTTGTCAAG CCCACGGATT GACTCCAGAA CAAGTAGTTG CTATAGCTTC GCATGATGGA
     2581 GGAAAGCAGG CCCTTGAAAC AGTTCAGCGT CTTTTGCCAG TGTTGTGTCA AGCACACGGA
     2641 TTGACTCCTG AACAGGTTGT CGCCATTGCA TCTCACGATG GTGGTAAGCA AGCTCTCGAA
     2701 ACCGTACAGC GACTCTTGCC TGTTCTATGC CAAGCGCATG GCTTGACGCC GGAACAGGTG
     2761 GTAGCCATAG CAAGCAACAT AGGTGGCAAA CAAGCTCTTG AAACAGTTCA AAGGTTGTTA
     2821 CCTGTGCTTT GCCAAGCCCA CGGTTTGACC CCTCAACAGG TGGTTGCTAT AGCATCAAAT
     2881 GGAGGGGGAC GGCCTGCTCT TGAGACAGTG CAGCGCCTGT TGCCCGTGTT GTGTCAAGCG
     2941 CATGGCTTAA CACCGGAACA GGTCGTGGCA ATTGCGTCAC ACGATGGCGG CAAACAAGCG
     3001 CTGGAAACCG TTCAGCGACT CTTGCCTGTT CTGTGCCAAG CTCACGGTCT GACGCCCCAA
     3061 CAGGTTGTTG CCATTGCTTC AAATGGAGGA GGGAGGCCAG CCCTTGAGTC GATTGTCGCA
     3121 CAGCTATCTC GGCCCGACCC TGCTTTAGCC GCTCTGACAA ATGATCATCT TGTGGCTCTC
     3181 GCCTGCTTAG GAGGTCGCCC AGCTTTAGAC GCAGTAAAAA AGGGTCTACC TCATGCTCCG
     3241 GCCTTAATCA AGAGGACGAA TCGTAGAATC CCAGAACGAA CGAGCCATCG CGTAGCCGAT
     3301 CACGCTCAAG TTGTTAGGGT TTTAGGTTTT TTTCAGTGTC ATTCACATCC GGCACAAGCT
     3361 TTCGATGATG CCATGACCCA GTTTGGTATG TCAAGGCATG GATTACTGCA ACTTTTCAGA
     3421 AGAGTAGGAG TGACAGAGCT CGAAGCCAGA AGCGGAACTC TGCCACCCGC TAGCCAAAGA
     3481 TGGGATAGGA TATTGCAGGC GAGTGGAATG AAGCGCGCGA AACCATCTCC AACAAGCACT
     3541 CAAACCCCGG ATCAAGCGAG TTTGCACGCT TTCGCAGATT CTCTCGAACG AGATTTGGAT
     3601 GCCCCTTCTC CAATGCACGA AGGTGATCAA ACTAGGGCGA GTAGCAGGAA GAGGTCTAGG
     3661 AGTGATCGTG CAGTTACGGG CCCCTCAGCA CAACAGTCTT TTGAGGTCAG GGTGCCAGAA
     3721 CAAAGGGACG CTTTACATCT CCCATTGTCT TGGCGTGTAA AAAGGCCGCG AACTAGTATT
     3781 GGAGGGGGAT TACCGGACCC AGGGACCCCC ACTGCTGCTG ATCTAGCTGC TTCTAGTACG
     3841 GTAATGCGCG AGCAAGACGA GGATCCATTT GCTGGGGCAG CTGATGACTT CCCCGCATTC
     3901 AACGAAGAAG AATTAGCATG GTTGATGGAG TTACTGCCAC AGGGTTCGTG AGACCACGAA
     3961 GTGGCTCTTC AGTGGACGAA AGGGCCTCGT GATACGCCTA TTTTTATAGG TTAATGTCAT
     4021 GATAATAATG GTTTCTTAGA CGTCAGGTGG CACTTTTCGG GGAAATGTGC GCGGAACCCC
     4081 TATTTGTTTA TTTTTCTAAA TACATTCAAA TATGTATCCG CTCATGAGAC AATAACCCTG
     4141 ATAAATGCTT CAATAATATT GAAAAAGGAA GAGTATGCGC TCACGCAACT GGTCCAGAAC
     4201 CTTGACCGAA CGCAGCGGTG GTAACGGCGC AGTGGCGGTT TTCATGGCTT GTTATGACTG
     4261 TTTTTTTGGG GTACAGTCTA TGCCTCGGGC ATCCAAGCAG CAAGCGCGTT ACGCCGTGGG
     4321 TCGATGTTTG ATGTTATGGA GCAGCAACGA TGTTACGCAG CAGGGCAGTC GCCCTAAAAC
     4381 AAAGTTAAAC ATCATGAGGG AAGCGGTGAT CGCCGAAGTA TCGACTCAAC TATCAGAGGT
     4441 AGTTGGCGTC ATCGAGCGCC ATCTCGAACC GACGTTGCTG GCCGTACATT TGTACGGCTC
     4501 CGCAGTGGAT GGCGGCCTGA AGCCACACAG CGATATTGAT TTGCTGGTTA CGGTGACCGT
     4561 AAGGCTTGAT GAAACAACGC GGCGAGCTTT GATCAACGAC CTTTTGGAAA CTTCGGCTTC
     4621 CCCTGGAGAG AGCGAGATTC TCCGCGCTGT AGAAGTCACC ATTGTTGTGC ACGACGACAT
     4681 CATTCCGTGG CGTTATCCAG CTAAGCGCGA ACTGCAATTT GGAGAATGGC AGCGCAATGA
     4741 CATTCTTGCA GGTATCTTCG AGCCAGCCAC GATCGACATT GATCTGGCTA TCTTGCTGAC
     4801 AAAAGCAAGA GAACATAGCG TTGCCTTGGT AGGTCCAGCG GCGGAGGAAC TCTTTGATCC
     4861 GGTTCCTGAA CAGGATCTAT TTGAGGCGCT AAATGAAACC TTAACGCTAT GGAACTCGCC
     4921 GCCCGACTGG GCTGGCGATG AGCGAAATGT AGTGCTTACG TTGTCCCGCA TTTGGTACAG
     4981 CGCAGTAACC GGCAAAATCG CGCCGAAGGA TGTCGCTGCC GACTGGGCAA TGGAGCGCCT
     5041 GCCGGCCCAG TATCAGCCCG TCATACTTGA AGCTAGACAG GCTTATCTTG GACAAGAAGA
     5101 AGATCGCTTG GCCTCGCGCG CAGATCAGTT GGAAGAATTT GTCCATTACG TAAAAGGCGA
     5161 GATCACCAAG GTAGTCGGCA AATAACTGTC AGACCAAGTT TACTCATATA TACTTTAGAT
     5221 TGATTTAAAA CTTCATTTTT AATTTAAAAG GATCTAGGTG AAGATCCTTT TTGATAATCT
     5281 CATGACCAAA ATCCCTTAAC GTGAGTTTTC GTTCCACTGA GCGTCAGACC CCGTAGAAAA
     5341 GATCAAAGGA TCTTCTTGAG ATCCTTTTTT TCTGCGCGTA ATCTGCTGCT TGCAAACAAA
     5401 AAAACCACCG CTACCAGCGG TGGTTTGTTT GCCGGATCAA GAGCTACCAA CTCTTTTTCC
     5461 GAAGGTAACT GGCTTCAGCA GAGCGCAGAT ACCAAATACT GTCCTTCTAG TGTAGCCGTA
     5521 GTTAGGCCAC CACTTCAAGA ACTCTGTAGC ACCGCCTACA TACCTCGCTC TGCTAATCCT
     5581 GTTACCAGTG GCTGCTGCCA GTGGCGATAA GTCGTGTCTT ACCGGGTTGG ACTCAAGACG
     5641 ATAGTTACCG GATAAGGCGC AGCGGTCGGG CTGAACGGGG GGTTCGTGCA CACAGCCCAG
     5701 CTTGGAGCGA ACGACCTACA CCGAACTGAG ATACCTACAG CG
//
