# Supplementary material for: Peripheral infrastructure vectors and an extended set of plant parts for the Modular Cloning system
Source: PLoS One. 2018 May 30;13(5):e0197185. doi: 10.1371/journal.pone.0197185 (PMC5976141; doi:10.1371/journal.pone.0197185)
Supplement: S1 File — (ZIP) [file pone.0197185.s005.zip › H8_pJOG641_[CDS1] GVG (DEX).gbk]

LOCUS       pJOG641_[CDS1]_GVG_(DEX)      3562 bp    DNA     circular UNA 3-MAR-2009
COMMENT     This file is created by Vector NTI
            http://www.invitrogen.com/
FEATURES             Location/Qualifiers
     misc_feature    join(3039..3562,1..91)
                     /vntifkey="21"
                     /label="rep (pMB1)"
     rep_origin      complement(76)
                     /vntifkey="33"
                     /label=ORI
                     /note="RNaseH cleavage point"
     primer          184..203
                     /label=JS836
     CDS             325..1638
                     /vntifkey="4"
                     /label=GVG
     mutation        477
                     /label="T->C to eliminate BsaI"
     CDS             805..1638
                     /label="rat GR receptor hormone-binding domain [Rattus
                     norvegicus]"
     misc_feature    1639..1642
                     /vntifkey="21"
                     /label=GCTT
     primer          complement(1756..1773)
                     /label=JS837
     CDS             1869..2879
                     /vntifkey="4"
                     /label="Sm/Sp no DraIII"
     mutation        2846
                     /vntifkey="62"
                     /label="G to A"
ORIGIN
        1 TCCTGTCGGG TTTCGCCACC TCTGACTTGA GCGTCGATTT TTGTGATGCT CGTCAGGGGG
       61 GCGGAGCCTA TGGAAAAACG CCAGCAACGC GGCCTTTTTA CGGTTCCTGG CCTTTTGCTG
      121 GCCTTTTGCT CACATGTTCT TTCCTGCGTT ATCCCCTGAT TCTGTGGATA ACCGTATTAC
      181 CGCCTTTGAG TGAGCTGATA CCGCTCGCCG CAGCCGAACG ACCGAGCGCA GCGAGTCAGT
      241 GAGCGAGGAA GCGGAAGAGC GCCCAATACG CAAACCGCCT CTCCCCGCGC GTTGGCCGAT
      301 TCATTAATCA CTCTGTGGTC TCAAATGGCA GATCCAATGA AGCTACTaTC TTCTATCGAA
      361 CAAGCATGCG ATATTTGCCG ACTTAAAAAG CTCAAGTGCT CCAAAGAAAA ACCGAAGTGC
      421 GCCAAGTGTC TGAAGAACAA CTGGGAGTGT CGCTACTCTC CCAAAACCAA AAGGTCcCCG
      481 CTGACTAGGG CACATCTGAC AGAAGTGGAA TCAAGGCTAG AAAGACTGGA ACAGCTATTT
      541 CTACTGATTT TTCCTAGGTC GAGCGCCCCC CCGACCGATG TCAGCCTGGG GGACGAGCTC
      601 CACTTAGACG GCGAGGACGT GGCGATGGCG CATGCCGACG CGCTAGACGA TTTCGATCTG
      661 GACATGTTGG GGGACGGGGA TTCCCCGGGT CCGGGATTTA CCCCCCACGA CTCCGCCCCC
      721 TACGGCGCTC TGGATATGGC CGACTTCGAG TTTGAGCAGA TGTTTACCGA TGCCCTTGGA
      781 ATTGACGAGT ACGGTGGGGA TCCAATTCAG CAAGCCACTG CAGGAGTCTC ACAAGACACT
      841 TCGGAAAATC CTAACAAAAC AATAGTTCCT GCTGCATTAC CACAGCTCAC CCCTACCTTG
      901 GTGTCACTGC TGGAGGTGAT TGAACCCGAG GTGTTGTATG CAGGATATGA TAGCTCTGTT
      961 CCAGATTCAG CATGGAGAAT TATGACCACA CTCAACATGT TAGGTGGGCG TCAAGTGATT
     1021 GCAGCAGTGA AATGGGCAAA GGCGATACCA GGCTTCAGAA ACTTACACCT GGATGACCAA
     1081 ATGACCCTGC TACAGTACTC ATGGATGTTT CTCATGGCAT TTGCCCTGGG TTGGAGATCA
     1141 TACAGACAAT CAAGTGGAAA CCTGCTCTGC TTTGCTCCTG ATCTGATTAT TAATGAGCAG
     1201 AGAATGTCTC TACCCTGCAT GTATGACCAA TGTAAACACA TGCTGTTTGT CTCCTCTGAA
     1261 TTACAAAGAT TGCAGGTATC CTATGAAGAG TATCTCTGTA TGAAAACCTT ACTGCTTCTC
     1321 TCCTCAGTTC CTAAGGAAGG TCTGAAGAGC CAAGAGTTAT TTGATGAGAT TCGAATGACT
     1381 TATATCAAAG AGCTAGGAAA AGCCATCGTC AAAAGGGAAG GGAACTCCAG TCAGAACTGG
     1441 CAACGGTTTT ACCAACTGAC AAAGCTTCTG GACTCCATGC ATGAGGTGGT TGAGAATCTC
     1501 CTTACCTACT GCTTCCAGAC ATTTTTGGAT AAGACCATGA GTATTGAATT CCCAGAGATG
     1561 TTAGCTGAAA TCATCACTAA TCAGATACCA AAATATTCAA ATGGAAATAT CAAAAAGCTT
     1621 CTGTTTCATC AAAAATGAGC TTTGAGACCA CGAAGTGGCT CTTCAGTGGA CGAAAGGGCC
     1681 TCGTGATACG CCTATTTTTA TAGGTTAATG TCATGATAAT AATGGTTTCT TAGACGTCAG
     1741 GTGGCACTTT TCGGGGAAAT GTGCGCGGAA CCCCTATTTG TTTATTTTTC TAAATACATT
     1801 CAAATATGTA TCCGCTCATG AGACAATAAC CCTGATAAAT GCTTCAATAA TATTGAAAAA
     1861 GGAAGAGTAT GCGCTCACGC AACTGGTCCA GAACCTTGAC CGAACGCAGC GGTGGTAACG
     1921 GCGCAGTGGC GGTTTTCATG GCTTGTTATG ACTGTTTTTT TGGGGTACAG TCTATGCCTC
     1981 GGGCATCCAA GCAGCAAGCG CGTTACGCCG TGGGTCGATG TTTGATGTTA TGGAGCAGCA
     2041 ACGATGTTAC GCAGCAGGGC AGTCGCCCTA AAACAAAGTT AAACATCATG AGGGAAGCGG
     2101 TGATCGCCGA AGTATCGACT CAACTATCAG AGGTAGTTGG CGTCATCGAG CGCCATCTCG
     2161 AACCGACGTT GCTGGCCGTA CATTTGTACG GCTCCGCAGT GGATGGCGGC CTGAAGCCAC
     2221 ACAGCGATAT TGATTTGCTG GTTACGGTGA CCGTAAGGCT TGATGAAACA ACGCGGCGAG
     2281 CTTTGATCAA CGACCTTTTG GAAACTTCGG CTTCCCCTGG AGAGAGCGAG ATTCTCCGCG
     2341 CTGTAGAAGT CACCATTGTT GTGCACGACG ACATCATTCC GTGGCGTTAT CCAGCTAAGC
     2401 GCGAACTGCA ATTTGGAGAA TGGCAGCGCA ATGACATTCT TGCAGGTATC TTCGAGCCAG
     2461 CCACGATCGA CATTGATCTG GCTATCTTGC TGACAAAAGC AAGAGAACAT AGCGTTGCCT
     2521 TGGTAGGTCC AGCGGCGGAG GAACTCTTTG ATCCGGTTCC TGAACAGGAT CTATTTGAGG
     2581 CGCTAAATGA AACCTTAACG CTATGGAACT CGCCGCCCGA CTGGGCTGGC GATGAGCGAA
     2641 ATGTAGTGCT TACGTTGTCC CGCATTTGGT ACAGCGCAGT AACCGGCAAA ATCGCGCCGA
     2701 AGGATGTCGC TGCCGACTGG GCAATGGAGC GCCTGCCGGC CCAGTATCAG CCCGTCATAC
     2761 TTGAAGCTAG ACAGGCTTAT CTTGGACAAG AAGAAGATCG CTTGGCCTCG CGCGCAGATC
     2821 AGTTGGAAGA ATTTGTCCAT TACGTAAAAG GCGAGATCAC CAAGGTAGTC GGCAAATAAC
     2881 TGTCAGACCA AGTTTACTCA TATATACTTT AGATTGATTT AAAACTTCAT TTTTAATTTA
     2941 AAAGGATCTA GGTGAAGATC CTTTTTGATA ATCTCATGAC CAAAATCCCT TAACGTGAGT
     3001 TTTCGTTCCA CTGAGCGTCA GACCCCGTAG AAAAGATCAA AGGATCTTCT TGAGATCCTT
     3061 TTTTTCTGCG CGTAATCTGC TGCTTGCAAA CAAAAAAACC ACCGCTACCA GCGGTGGTTT
     3121 GTTTGCCGGA TCAAGAGCTA CCAACTCTTT TTCCGAAGGT AACTGGCTTC AGCAGAGCGC
     3181 AGATACCAAA TACTGTCCTT CTAGTGTAGC CGTAGTTAGG CCACCACTTC AAGAACTCTG
     3241 TAGCACCGCC TACATACCTC GCTCTGCTAA TCCTGTTACC AGTGGCTGCT GCCAGTGGCG
     3301 ATAAGTCGTG TCTTACCGGG TTGGACTCAA GACGATAGTT ACCGGATAAG GCGCAGCGGT
     3361 CGGGCTGAAC GGGGGGTTCG TGCACACAGC CCAGCTTGGA GCGAACGACC TACACCGAAC
     3421 TGAGATACCT ACAGCGTGAG CTATGAGAAA GCGCCACGCT TCCCGAAGGG AGAAAGGCGG
     3481 ACAGGTATCC GGTAAGCGGC AGGGTCGGAA CAGGAGAGCG CACGAGGGAG CTTCCAGGGG
     3541 GAAACGCCTG GTATCTTTAT AG
//
