# Supplementary material for: Peripheral infrastructure vectors and an extended set of plant parts for the Modular Cloning system
Source: PLoS One. 2018 May 30;13(5):e0197185. doi: 10.1371/journal.pone.0197185 (PMC5976141; doi:10.1371/journal.pone.0197185)
Supplement: S1 File — (ZIP) [file pone.0197185.s005.zip › H9_pTEI039_[CDS1]_XVE (Estradiol).gbk]

LOCUS       pTEI039_[CDS1]_XVE_(Estradiol)      3704 bp    DNA     circular UNA 3-MAR-2009
COMMENT     This file is created by Vector NTI
            http://www.invitrogen.com/
FEATURES             Location/Qualifiers
     misc_feature    join(3181..3704,1..91)
                     /vntifkey="21"
                     /label="rep (pMB1)"
     rep_origin      complement(76)
                     /vntifkey="33"
                     /label=ORI
                     /note="RNaseH cleavage point"
     primer          184..203
                     /label=JS836
     CDS             325..>1776
                     /codon_start=1
                     /transl_table=11
                     /product="XVE fusion protein"
                     /protein_id="AAG36984.1"
                     /translation="MKALTARQQEVFDLIRDHISQTGMPPTRAEIAQRLGFRSPNAAE
                     EHLKALARKGVIEIVSGASRGIRLLQEEEEGLPLVGRVAAGEPSSAPPTDVSLGDELH
                     LDGEDVAMAHADALDDFDLDMLGDGDSPGPGFTPHDSAPYGALDMADFEFEQMFTDAL
                     GIDEYGGDPSAGDMRAANLWPSPLMIKRSKKNSLALSLTADQMVSALLDAEPPILYSE
                     YDPTRPFSEASMMGLLTNLADRELVHMINWAKRVPGFVDLTLHDQVHLLECAWLEILM
                     IGLVWRSMEHPVKLLFAPNLLLDRNQGKCVEGMVEIFDMLLATSSRFRMMNLQGEEFV
                     CLKSIILLNSGVYTFLSSTLKSLEEKDHIHRVLDKITDTLIHLMAKAGLTLQQQHQRL
                     AQLLLILSHIRHMSNKGMEHLYSMKCKNVVPLYDLLLEMLDAHRLHAPTSRGGASVEE
                     TDQSHLATAGSTSSHSLQKYYITGEAEGFPATV"
     mutation        1160
                     /label="T->C to eliminate BsaI"
     mutation        1777..1780
                     /label="Duplication of GCTT overang"
     misc_feature    1777..1780
                     /vntifkey="21"
                     /label=GCTT
     primer          complement(1898..1915)
                     /label=JS837
     CDS             2011..3021
                     /vntifkey="4"
                     /label="Sm/Sp no DraIII"
     mutation        2988
                     /vntifkey="62"
                     /label="G to A"
ORIGIN
        1 TCCTGTCGGG TTTCGCCACC TCTGACTTGA GCGTCGATTT TTGTGATGCT CGTCAGGGGG
       61 GCGGAGCCTA TGGAAAAACG CCAGCAACGC GGCCTTTTTA CGGTTCCTGG CCTTTTGCTG
      121 GCCTTTTGCT CACATGTTCT TTCCTGCGTT ATCCCCTGAT TCTGTGGATA ACCGTATTAC
      181 CGCCTTTGAG TGAGCTGATA CCGCTCGCCG CAGCCGAACG ACCGAGCGCA GCGAGTCAGT
      241 GAGCGAGGAA GCGGAAGAGC GCCCAATACG CAAACCGCCT CTCCCCGCGC GTTGGCCGAT
      301 TCATTAATCA CTCTGTGGTC TCAAATGAAA GCGTTAACGG CCAGGCAACA AGAGGTGTTT
      361 GATCTCATCC GTGATCACAT CAGCCAGACA GGTATGCCGC CGACGCGTGC GGAAATCGCG
      421 CAGCGTTTGG GGTTCCGTTC CCCAAACGCG GCTGAAGAAC ATCTGAAGGC GCTGGCACGC
      481 AAAGGCGTTA TTGAAATTGT TTCCGGCGCA TCACGCGGGA TTCGTCTGTT GCAGGAAGAG
      541 GAAGAAGGGT TGCCGCTGGT AGGTCGTGTG GCTGCCGGTG AACCGTCGAG CGCCCCCCCG
      601 ACCGATGTCA GCCTGGGGGA CGAGCTCCAC TTAGACGGCG AGGACGTGGC GATGGCGCAT
      661 GCCGACGCGC TAGACGATTT CGATCTGGAC ATGTTGGGGG ACGGGGATTC CCCGGGTCCG
      721 GGATTTACCC CCCACGACTC CGCCCCCTAC GGCGCTCTGG ATATGGCCGA CTTCGAGTTT
      781 GAGCAGATGT TTACCGATGC CCTTGGAATT GACGAGTACG GTGGGGATCC GTCTGCTGGA
      841 GACATGAGAG CTGCCAACCT TTGGCCAAGC CCGCTCATGA TCAAACGCTC TAAGAAGAAC
      901 AGCCTGGCCT TGTCCCTGAC GGCCGACCAG ATGGTCAGTG CCTTGTTGGA TGCTGAGCCC
      961 CCCATACTCT ATTCCGAGTA TGATCCTACC AGACCCTTCA GTGAAGCTTC GATGATGGGC
     1021 TTACTGACCA ACCTGGCAGA CAGGGAGCTG GTTCACATGA TCAACTGGGC GAAGAGGGTG
     1081 CCAGGCTTTG TGGATTTGAC CCTCCATGAT CAGGTCCACC TTCTAGAATG TGCCTGGCTA
     1141 GAGATCCTGA TGATTGGTCC CGTCTGGCGC TCCATGGAGC ACCCAGgGAA GCTACTGTTT
     1201 GCTCCTAACT TGCTCTTGGA CAGGAACCAG GGAAAATGTG TAGAGGGCAT GGTGGAGATC
     1261 TTCGACATGC TGCTGGCTAC ATCATCTCGG TTCCGCATGA TGAATCTGCA GGGAGAGGAG
     1321 TTTGTGTGCC TCAAATCTAT TATTTTGCTT AATTCTGGAG TGTACACATT TCTGTCCAGC
     1381 ACCCTGAAGT CTCTGGAAGA GAAGGACCAT ATCCACCGAG TCCTGGACAA GATCACAGAC
     1441 ACTTTGATCC ACCTGATGGC CAAGGCAGGC CTGACCCTGC AGCAGCAGCA CCAGCGGCTG
     1501 GCCCAGCTCC TCCTCATCCT CTCCCACATC AGGCACATGA GTAACAAAGG CATGGAGCAT
     1561 CTGTACAGCA TGAAGTGCAA GAACGTGGTG CCCCTCTATG ACCTGCTGCT GGAGATGCTG
     1621 GACGCCCACC GCCTACATGC GCCCACTAGC CGTGGAGGGG CATCCGTGGA GGAGACGGAC
     1681 CAAAGCCACT TGGCCACTGC GGGCTCTACT TCATCGCATT CCTTGCAAAA GTATTACATC
     1741 ACGGGGGAGG CAGAGGGTTT CCCTGCCACA GTCTGAGCTT gcttTGAGAC CACGAAGTGG
     1801 CTCTTCAGTG GACGAAAGGG CCTCGTGATA CGCCTATTTT TATAGGTTAA TGTCATGATA
     1861 ATAATGGTTT CTTAGACGTC AGGTGGCACT TTTCGGGGAA ATGTGCGCGG AACCCCTATT
     1921 TGTTTATTTT TCTAAATACA TTCAAATATG TATCCGCTCA TGAGACAATA ACCCTGATAA
     1981 ATGCTTCAAT AATATTGAAA AAGGAAGAGT ATGCGCTCAC GCAACTGGTC CAGAACCTTG
     2041 ACCGAACGCA GCGGTGGTAA CGGCGCAGTG GCGGTTTTCA TGGCTTGTTA TGACTGTTTT
     2101 TTTGGGGTAC AGTCTATGCC TCGGGCATCC AAGCAGCAAG CGCGTTACGC CGTGGGTCGA
     2161 TGTTTGATGT TATGGAGCAG CAACGATGTT ACGCAGCAGG GCAGTCGCCC TAAAACAAAG
     2221 TTAAACATCA TGAGGGAAGC GGTGATCGCC GAAGTATCGA CTCAACTATC AGAGGTAGTT
     2281 GGCGTCATCG AGCGCCATCT CGAACCGACG TTGCTGGCCG TACATTTGTA CGGCTCCGCA
     2341 GTGGATGGCG GCCTGAAGCC ACACAGCGAT ATTGATTTGC TGGTTACGGT GACCGTAAGG
     2401 CTTGATGAAA CAACGCGGCG AGCTTTGATC AACGACCTTT TGGAAACTTC GGCTTCCCCT
     2461 GGAGAGAGCG AGATTCTCCG CGCTGTAGAA GTCACCATTG TTGTGCACGA CGACATCATT
     2521 CCGTGGCGTT ATCCAGCTAA GCGCGAACTG CAATTTGGAG AATGGCAGCG CAATGACATT
     2581 CTTGCAGGTA TCTTCGAGCC AGCCACGATC GACATTGATC TGGCTATCTT GCTGACAAAA
     2641 GCAAGAGAAC ATAGCGTTGC CTTGGTAGGT CCAGCGGCGG AGGAACTCTT TGATCCGGTT
     2701 CCTGAACAGG ATCTATTTGA GGCGCTAAAT GAAACCTTAA CGCTATGGAA CTCGCCGCCC
     2761 GACTGGGCTG GCGATGAGCG AAATGTAGTG CTTACGTTGT CCCGCATTTG GTACAGCGCA
     2821 GTAACCGGCA AAATCGCGCC GAAGGATGTC GCTGCCGACT GGGCAATGGA GCGCCTGCCG
     2881 GCCCAGTATC AGCCCGTCAT ACTTGAAGCT AGACAGGCTT ATCTTGGACA AGAAGAAGAT
     2941 CGCTTGGCCT CGCGCGCAGA TCAGTTGGAA GAATTTGTCC ATTACGTAAA AGGCGAGATC
     3001 ACCAAGGTAG TCGGCAAATA ACTGTCAGAC CAAGTTTACT CATATATACT TTAGATTGAT
     3061 TTAAAACTTC ATTTTTAATT TAAAAGGATC TAGGTGAAGA TCCTTTTTGA TAATCTCATG
     3121 ACCAAAATCC CTTAACGTGA GTTTTCGTTC CACTGAGCGT CAGACCCCGT AGAAAAGATC
     3181 AAAGGATCTT CTTGAGATCC TTTTTTTCTG CGCGTAATCT GCTGCTTGCA AACAAAAAAA
     3241 CCACCGCTAC CAGCGGTGGT TTGTTTGCCG GATCAAGAGC TACCAACTCT TTTTCCGAAG
     3301 GTAACTGGCT TCAGCAGAGC GCAGATACCA AATACTGTCC TTCTAGTGTA GCCGTAGTTA
     3361 GGCCACCACT TCAAGAACTC TGTAGCACCG CCTACATACC TCGCTCTGCT AATCCTGTTA
     3421 CCAGTGGCTG CTGCCAGTGG CGATAAGTCG TGTCTTACCG GGTTGGACTC AAGACGATAG
     3481 TTACCGGATA AGGCGCAGCG GTCGGGCTGA ACGGGGGGTT CGTGCACACA GCCCAGCTTG
     3541 GAGCGAACGA CCTACACCGA ACTGAGATAC CTACAGCGTG AGCTATGAGA AAGCGCCACG
     3601 CTTCCCGAAG GGAGAAAGGC GGACAGGTAT CCGGTAAGCG GCAGGGTCGG AACAGGAGAG
     3661 CGCACGAGGG AGCTTCCAGG GGGAAACGCC TGGTATCTTT ATAG
//
