# Supplementary material for: Peripheral infrastructure vectors and an extended set of plant parts for the Modular Cloning system
Source: PLoS One. 2018 May 30;13(5):e0197185. doi: 10.1371/journal.pone.0197185 (PMC5976141; doi:10.1371/journal.pone.0197185)
Supplement: S1 File — (ZIP) [file pone.0197185.s005.zip › pJOG947_GWasNT1-CDS1ns.gbk]

LOCUS       pJOG947_GWasNT1-CDS1ns      3919 bp    DNA     circular SYN 12-MAR-2014
DEFINITION  .
ACCESSION   .
VERSION     .
KEYWORDS    pAGM9121 (1)
SOURCE      synthetic DNA construct (unknown)
  ORGANISM  synthetic DNA construct
            synthetic DNA construct
REFERENCE   1  (bases 1 to 2659)
  AUTHORS   .
  TITLE     Direct Submission
  JOURNAL   Exported Mar 12, 2014 from SnapGene Viewer 1.1.2
            http://www.snapgene.com
COMMENT     This file is created by Vector NTI
            http://www.invitrogen.com/
FEATURES             Location/Qualifiers
     misc_feature    join(3574..3919,1..269)
                     /label="rep - pMB1"
                     /note="rep - pMB1"
                     /note="color: #66cc99; direction: RIGHT"
     Vector          join(2157..3919,1..298)
                     /origin="pAGM9121 [universal] (2.659bp circular)Target
                     vector: from BpiI cut at 896^897 to BpiI cut at 298^299,
                     2.061bpOrientation: originalPlus strand 5':   no
                     changePlus strand 3':   no changeMinus strand 5':  no
                     changeMinus strand 3':  no change"
     source          join(2169..3919,<2157..2168,1..>298)
                     /organism="synthetic DNA construct"
                     /mol_type="other DNA"
     primer          187..204
                     /label=JS1414
     rep_origin      254
                     /label="ORI"
                     /note="ORI"
                     /note="RNaseH cleavage point"
                     /note="color: #3366cc"
     primer          <299..321
                     /label=JS1649
     Vector          join(2153..>2156,<299..302)
                     /origin="pAGM1276 [CCAT-AATG] (2.845bp circular)Target
                     vector: from BpiI cut at 2829^2830 to BpiI cut at
                     2231^2232, 2.247bpOrientation: originalPlus strand 5':
                     no changePlus strand 3':   no changeMinus strand 5':  no
                     changeMinus strand 3':  no change"
     source          <303..>2152
                     /invitrogen="573"
                     /label=Source_1
     misc_recomb     307..431
                     /invitrogen="2690000"
                     /label=attR1
     CDS             681..1340
                     /invitrogen="1080000"
                     /label=Cm(R)
     CDS             1682..1987
                     /invitrogen="1060000"
                     /label=ccdB
     misc_recomb     complement(2028..2152)
                     /invitrogen="2700000"
                     /label=attR2
     primer          complement(2134..>2160)
                     /label=JS1650
     primer          complement(2215..2233)
                     /label=JS1415
     CDS             2234..3241
                     /codon_start=1
                     /label="spec orf?"
                     /note="spec orf?"
                     /note="color: #ff9966"
                     /translation="MRSRNWSRTLTERSGGNGAVAVFMACYDCFFGVQSMPRASKQQA
                     RYAVGRCLMLWSSNDVTQQGSRPKTKLNIMGEAVIAEVSTQLSEVVGVIERHLEPTLL
                     AVHLYGSAVDGGLKPHSDIDLLVTVTVRLDETTRRALINDLLETSASPGESEILRAVE
                     VTIVVHDDIIPWRYPAKRELQFGEWQRNDILAGIFEPATIDIDLAILLTKAREHSVAL
                     VGPAAEELFDPVPEQDLFEALNETLTLWNSPPDWAGDERNVVLTLSRIWYSAVTGKIA
                     PKDVAADWAMERLPAQYQPVILEARQAYLGQEEDRLASRADQLEEFVHYVKGEITKVV
                     GK"
     variation       3732
                     /note="C to T"
                     /note="color: #3366cc"
ORIGIN
        1 CACAGCCCAG CTTGGAGCGA ACGACCTACA CCGAACTGAG ATACCTACAG CGTGAGCTAT
       61 GAGAAAGCGC CACGCTTCCC GAAGGGAGAA AGGCGGACAG GTATCCGGTA AGCGGCAGGG
      121 TCGGAACAGG AGAGCGCACG AGGGAGCTTC CAGGGGGAAA CGCCTGGTAT CTTTATAGTC
      181 CTGTCGGGTT TCGCCACCTC TGACTTGAGC GTCGATTTTT GTGATGCTCG TCAGGGGGGC
      241 GGAGCCTATG GAAAAACGCC AGCAACGCGG CCTTTTTACG GTTCCTGCAC TCTGTGGTCT
      301 CACCATACAA GTTTGTACAA AAAAGCTGAA CGAGAAACGT AAAATGATAT AAATATCAAT
      361 ATATTAAATT AGATTTTGCA TAAAAAACAG ACTACATAAT ACTGTAAAAC ACAACATATC
      421 CAGTCACTAT GGCGGCCGCT AAGTTGGCAG CATCACCCGA CGCACTTTGC GCCGAATAAA
      481 TACCTGTGAC GGAAGATCAC TTCGCAGAAT AAATAAATCC TGGTGTCCCT GTTGATACCG
      541 GGAAGCCCTG GGCCAACTTT TGGCGAAAAT GAGACGTTGA TCGGCACGTA AGAGGTTCCA
      601 ACTTTCACCA TAATGAAATA AGATCACTAC CGGGCGTATT TTTTGAGTTA TCGAGATTTT
      661 CAGGAGCTAA GGAAGCTAAA ATGGAGAAAA AAATCACTGG ATATACCACC GTTGATATAT
      721 CCCAATGGCA TCGTAAAGAA CATTTTGAGG CATTTCAGTC AGTTGCTCAA TGTACCTATA
      781 ACCAGACCGT TCAGCTGGAT ATTACGGCCT TTTTAAAGAC CGTAAAGAAA AATAAGCACA
      841 AGTTTTATCC GGCCTTTATT CACATTCTTG CCCGCCTGAT GAATGCTCAT CCGGAATTCC
      901 GTATGGCAAT GAAAGACGGT GAGCTGGTGA TATGGGATAG TGTTCACCCT TGTTACACCG
      961 TTTTCCATGA GCAAACTGAA ACGTTTTCAT CGCTCTGGAG TGAATACCAC GACGATTTCC
     1021 GGCAGTTTCT ACACATATAT TCGCAAGATG TGGCGTGTTA CGGTGAAAAC CTGGCCTATT
     1081 TCCCTAAAGG GTTTATTGAG AATATGTTTT TCGTCTCAGC CAATCCCTGG GTGAGTTTCA
     1141 CCAGTTTTGA TTTAAACGTG GCCAATATGG ACAACTTCTT CGCCCCCGTT TTCACCATGG
     1201 GCAAATATTA TACGCAAGGC GACAAGGTGC TGATGCCGCT GGCGATTCAG GTTCATCATG
     1261 CCGTCTGTGA TGGCTTCCAT GTCGGCAGAA TGCTTAATGA ATTACAACAG TACTGCGATG
     1321 AGTGGCAGGG CGGGGCGTAA ACGCGTGGAT CCGGCTTACT AAAAGCCAGA TAACAGTATG
     1381 CGTATTTGCG CGCTGATTTT TGCGGTATAA GAATATATAC TGATATGTAT ACCCGAAGTA
     1441 TGTCAAAAAG AGGTGTGCTA TGAAGCAGCG TATTACAGTG ACAGTTGACA GCGACAGCTA
     1501 TCAGTTGCTC AAGGCATATA TGATGTCAAT ATCTCCGGTC TGGTAAGCAC AACCATGCAG
     1561 AATGAAGCCC GTCGTCTGCG TGCCGAACGC TGGAAAGCGG AAAATCAGGA AGGGATGGCT
     1621 GAGGTCGCCC GGTTTATTGA AATGAACGGC TCTTTTGCTG ACGAGAACAG GGACTGGTGA
     1681 AATGCAGTTT AAGGTTTACA CCTATAAAAG AGAGAGCCGT TATCGTCTGT TTGTGGATGT
     1741 ACAGAGTGAT ATTATTGACA CGCCCGGGCG ACGGATGGTG ATCCCCCTGG CCAGTGCACG
     1801 TCTGCTGTCA GATAAAGTCT CCCGTGAACT TTACCCGGTG GTGCATATCG GGGATGAAAG
     1861 CTGGCGCATG ATGACCACCG ATATGGCCAG TGTGCCGGTt TCCGTTATCG GGGAAGAAGT
     1921 GGCTGATCTC AGCCACCGCG AAAATGACAT CAAAAACGCC ATTAACCTGA TGTTCTGGGG
     1981 AATATAAATG TCAGGCTCCC TTATACACAG CCAGTCTGCA GGTCGACCAT AGTGACTGGA
     2041 TATGTTGTGT TTTACAGTAT TATGTAGTCT GTTTTTTATG CAAAATCTAA TTTAATATAT
     2101 TGATATTTAT ATCATTTTAC GTTTCTCGTT CAGCTTTCTT GTACAAAGTG GTTtcGCGAG
     2161 ACCACGAAGT GCCGAGGCAC GAACCCAGTG GACATAAGCC TGTTCGGTTC GTAAGCTGTA
     2221 ATGCAAGTAG CGTATGCGCT CACGCAACTG GTCCAGAACC TTGACCGAAC GCAGCGGTGG
     2281 TAACGGCGCA GTGGCGGTTT TCATGGCTTG TTATGACTGT TTTTTTGGGG TACAGTCTAT
     2341 GCCTCGGGCA TCCAAGCAGC AAGCGCGTTA CGCCGTGGGT CGATGTTTGA TGTTATGGAG
     2401 CAGCAACGAT GTTACGCAGC AGGGCAGTCG CCCTAAAACA AAGTTAAACA TCATGGGGGA
     2461 AGCGGTGATC GCCGAAGTAT CGACTCAACT ATCAGAGGTA GTTGGCGTCA TCGAGCGCCA
     2521 TCTCGAACCG ACGTTGCTGG CCGTACATTT GTACGGCTCC GCAGTGGATG GCGGCCTGAA
     2581 GCCACACAGC GATATTGATT TGCTGGTTAC GGTGACCGTA AGGCTTGATG AAACAACGCG
     2641 GCGAGCTTTG ATCAACGACC TTTTGGAAAC TTCGGCTTCC CCTGGAGAGA GCGAGATTCT
     2701 CCGCGCTGTA GAAGTCACCA TTGTTGTGCA CGACGACATC ATTCCGTGGC GTTATCCAGC
     2761 TAAGCGCGAA CTGCAATTTG GAGAATGGCA GCGCAATGAC ATTCTTGCAG GTATCTTCGA
     2821 GCCAGCCACG ATCGACATTG ATCTGGCTAT CTTGCTGACA AAAGCAAGAG AACATAGCGT
     2881 TGCCTTGGTA GGTCCAGCGG CGGAGGAACT CTTTGATCCG GTTCCTGAAC AGGATCTATT
     2941 TGAGGCGCTA AATGAAACCT TAACGCTATG GAACTCGCCG CCCGACTGGG CTGGCGATGA
     3001 GCGAAATGTA GTGCTTACGT TGTCCCGCAT TTGGTACAGC GCAGTAACCG GCAAAATCGC
     3061 GCCGAAGGAT GTCGCTGCCG ACTGGGCAAT GGAGCGCCTG CCGGCCCAGT ATCAGCCCGT
     3121 CATACTTGAA GCTAGACAGG CTTATCTTGG ACAAGAAGAA GATCGCTTGG CCTCGCGCGC
     3181 AGATCAGTTG GAAGAATTTG TCCATTACGT GAAAGGCGAG ATCACCAAGG TAGTCGGCAA
     3241 ATAATGTCTA GCTAGAAATT CGTTCAAGCC GACGCCGCTT CGCGGCGCGG CTTAACTCAA
     3301 GCGTTAGATG CACTAAGCAC ATAATTGCTC ACAGCCAAAC TATCAGGTCA AGTCTGCTTT
     3361 TATTATTTTT AAGCGTGCAT AATAAGCCCT ACACAAATTG GGAGATATAT CATGCTGTCA
     3421 GACCAAGTTT ACTCATATAT ACTTTAGATT GATTTAAAAC TTCATTTTTA ATTTAAAAGG
     3481 ATCTAGGTGA AGATCCTTTT TGATAATCTC ATGACCAAAA TCCCTTAACG TGAGTTTTCG
     3541 TTCCACTGAG CGTCAGACCC CGTAGAAAAG ATCAAAGGAT CTTCTTGAGA TCCTTTTTTT
     3601 CTGCGCGTAA TCTGCTGCTT GCAAACAAAA AAACCACCGC TACCAGCGGT GGTTTGTTTG
     3661 CCGGATCAAG AGCTACCAAC TCTTTTTCCG AAGGTAACTG GCTTCAGCAG AGCGCAGATA
     3721 CCAAATACTG TTCTTCTAGT GTAGCCGTAG TTAGGCCACC ACTTCAAGAA CTCTGTAGCA
     3781 CCGCCTACAT ACCTCGCTCT GCTAATCCTG TTACCAGTGG CTGCTGCCAG TGGCGATAAG
     3841 TCGTGTCTTA CCGGGTTGGA CTCAAGACGA TAGTTACCGG ATAAGGCGCA GCGGTCGGGC
     3901 TGAACGGGGG GTTCGTGCA
//
