# Supplementary material for: Peripheral infrastructure vectors and an extended set of plant parts for the Modular Cloning system
Source: PLoS One. 2018 May 30;13(5):e0197185. doi: 10.1371/journal.pone.0197185 (PMC5976141; doi:10.1371/journal.pone.0197185)
Supplement: S1 File — (ZIP) [file pone.0197185.s005.zip › pJOG956_GWasNT1-CDS1stop.gbk]

LOCUS       pJOG956_GWasNT1-CDS1stop      3920 bp    DNA     circular SYN 12-MAR-2014
DEFINITION  .
ACCESSION   .
VERSION     .
KEYWORDS    pAGM9121 (1)
SOURCE      synthetic DNA construct (unknown)
  ORGANISM  synthetic DNA construct
            synthetic DNA construct
REFERENCE   1  (bases 1 to 2659)
  AUTHORS   .
  TITLE     Direct Submission
  JOURNAL   Exported Mar 12, 2014 from SnapGene Viewer 1.1.2
            http://www.snapgene.com
COMMENT     This file is created by Vector NTI
            http://www.invitrogen.com/
FEATURES             Location/Qualifiers
     misc_feature    join(3575..3920,1..269)
                     /label="rep - pMB1"
                     /note="rep - pMB1"
                     /note="color: #66cc99; direction: RIGHT"
     Vector          join(2158..3920,1..298)
                     /origin="pAGM9121 [universal] (2,659bp circular)Target
                     vector: from BpiI cut at 896^897 to BpiI cut at 298^299,
                     2,061bpOrientation: originalPlus strand 5':   no
                     changePlus strand 3':   no changeMinus strand 5':  no
                     changeMinus strand 3':  no change"
     source          join(2170..3920,<2158..2169,1..>298)
                     /organism="synthetic DNA construct"
                     /mol_type="other DNA"
     primer          187..204
                     /label=JS1414
     rep_origin      254
                     /label="ORI"
                     /note="ORI"
                     /note="RNaseH cleavage point"
                     /note="color: #3366cc"
     primer          <299..321
                     /label=JS1649
     source          <299..>2157
                     /invitrogen="573"
                     /label=Source_1
     misc_recomb     307..431
                     /invitrogen="2690000"
                     /label=attR1
     CDS             681..1340
                     /invitrogen="1080000"
                     /label=Cm(R)
     CDS             1682..1987
                     /invitrogen="1060000"
                     /label=ccdB
     misc_recomb     complement(2028..>2161)
                     /invitrogen="2700000"
                     /label=attR2
     primer          complement(2134..>2161)
                     /label=JS1650
     primer          complement(2216..2234)
                     /label=JS1415
     CDS             2235..3242
                     /codon_start=1
                     /label="spec orf?"
                     /note="spec orf?"
                     /note="color: #ff9966"
                     /translation="MRSRNWSRTLTERSGGNGAVAVFMACYDCFFGVQSMPRASKQQA
                     RYAVGRCLMLWSSNDVTQQGSRPKTKLNIMGEAVIAEVSTQLSEVVGVIERHLEPTLL
                     AVHLYGSAVDGGLKPHSDIDLLVTVTVRLDETTRRALINDLLETSASPGESEILRAVE
                     VTIVVHDDIIPWRYPAKRELQFGEWQRNDILAGIFEPATIDIDLAILLTKAREHSVAL
                     VGPAAEELFDPVPEQDLFEALNETLTLWNSPPDWAGDERNVVLTLSRIWYSAVTGKIA
                     PKDVAADWAMERLPAQYQPVILEARQAYLGQEEDRLASRADQLEEFVHYVKGEITKVV
                     GK"
     variation       3733
                     /note="C to T"
                     /note="color: #3366cc"
ORIGIN
        1 CACAGCCCAG CTTGGAGCGA ACGACCTACA CCGAACTGAG ATACCTACAG CGTGAGCTAT
       61 GAGAAAGCGC CACGCTTCCC GAAGGGAGAA AGGCGGACAG GTATCCGGTA AGCGGCAGGG
      121 TCGGAACAGG AGAGCGCACG AGGGAGCTTC CAGGGGGAAA CGCCTGGTAT CTTTATAGTC
      181 CTGTCGGGTT TCGCCACCTC TGACTTGAGC GTCGATTTTT GTGATGCTCG TCAGGGGGGC
      241 GGAGCCTATG GAAAAACGCC AGCAACGCGG CCTTTTTACG GTTCCTGCAC TCTGTGGTCT
      301 CACCATACAA GTTTGTACAA AAAAGCTGAA CGAGAAACGT AAAATGATAT AAATATCAAT
      361 ATATTAAATT AGATTTTGCA TAAAAAACAG ACTACATAAT ACTGTAAAAC ACAACATATC
      421 CAGTCACTAT GGCGGCCGCT AAGTTGGCAG CATCACCCGA CGCACTTTGC GCCGAATAAA
      481 TACCTGTGAC GGAAGATCAC TTCGCAGAAT AAATAAATCC TGGTGTCCCT GTTGATACCG
      541 GGAAGCCCTG GGCCAACTTT TGGCGAAAAT GAGACGTTGA TCGGCACGTA AGAGGTTCCA
      601 ACTTTCACCA TAATGAAATA AGATCACTAC CGGGCGTATT TTTTGAGTTA TCGAGATTTT
      661 CAGGAGCTAA GGAAGCTAAA ATGGAGAAAA AAATCACTGG ATATACCACC GTTGATATAT
      721 CCCAATGGCA TCGTAAAGAA CATTTTGAGG CATTTCAGTC AGTTGCTCAA TGTACCTATA
      781 ACCAGACCGT TCAGCTGGAT ATTACGGCCT TTTTAAAGAC CGTAAAGAAA AATAAGCACA
      841 AGTTTTATCC GGCCTTTATT CACATTCTTG CCCGCCTGAT GAATGCTCAT CCGGAATTCC
      901 GTATGGCAAT GAAAGACGGT GAGCTGGTGA TATGGGATAG TGTTCACCCT TGTTACACCG
      961 TTTTCCATGA GCAAACTGAA ACGTTTTCAT CGCTCTGGAG TGAATACCAC GACGATTTCC
     1021 GGCAGTTTCT ACACATATAT TCGCAAGATG TGGCGTGTTA CGGTGAAAAC CTGGCCTATT
     1081 TCCCTAAAGG GTTTATTGAG AATATGTTTT TCGTCTCAGC CAATCCCTGG GTGAGTTTCA
     1141 CCAGTTTTGA TTTAAACGTG GCCAATATGG ACAACTTCTT CGCCCCCGTT TTCACCATGG
     1201 GCAAATATTA TACGCAAGGC GACAAGGTGC TGATGCCGCT GGCGATTCAG GTTCATCATG
     1261 CCGTCTGTGA TGGCTTCCAT GTCGGCAGAA TGCTTAATGA ATTACAACAG TACTGCGATG
     1321 AGTGGCAGGG CGGGGCGTAA ACGCGTGGAT CCGGCTTACT AAAAGCCAGA TAACAGTATG
     1381 CGTATTTGCG CGCTGATTTT TGCGGTATAA GAATATATAC TGATATGTAT ACCCGAAGTA
     1441 TGTCAAAAAG AGGTGTGCTA TGAAGCAGCG TATTACAGTG ACAGTTGACA GCGACAGCTA
     1501 TCAGTTGCTC AAGGCATATA TGATGTCAAT ATCTCCGGTC TGGTAAGCAC AACCATGCAG
     1561 AATGAAGCCC GTCGTCTGCG TGCCGAACGC TGGAAAGCGG AAAATCAGGA AGGGATGGCT
     1621 GAGGTCGCCC GGTTTATTGA AATGAACGGC TCTTTTGCTG ACGAGAACAG GGACTGGTGA
     1681 AATGCAGTTT AAGGTTTACA CCTATAAAAG AGAGAGCCGT TATCGTCTGT TTGTGGATGT
     1741 ACAGAGTGAT ATTATTGACA CGCCCGGGCG ACGGATGGTG ATCCCCCTGG CCAGTGCACG
     1801 TCTGCTGTCA GATAAAGTCT CCCGTGAACT TTACCCGGTG GTGCATATCG GGGATGAAAG
     1861 CTGGCGCATG ATGACCACCG ATATGGCCAG TGTGCCGGTt TCCGTTATCG GGGAAGAAGT
     1921 GGCTGATCTC AGCCACCGCG AAAATGACAT CAAAAACGCC ATTAACCTGA TGTTCTGGGG
     1981 AATATAAATG TCAGGCTCCC TTATACACAG CCAGTCTGCA GGTCGACCAT AGTGACTGGA
     2041 TATGTTGTGT TTTACAGTAT TATGTAGTCT GTTTTTTATG CAAAATCTAA TTTAATATAT
     2101 TGATATTTAT ATCATTTTAC GTTTCTCGTT CAGCTTTCTT GTACAAAGTG GTTgcttCGA
     2161 GACCACGAAG TGCCGAGGCA CGAACCCAGT GGACATAAGC CTGTTCGGTT CGTAAGCTGT
     2221 AATGCAAGTA GCGTATGCGC TCACGCAACT GGTCCAGAAC CTTGACCGAA CGCAGCGGTG
     2281 GTAACGGCGC AGTGGCGGTT TTCATGGCTT GTTATGACTG TTTTTTTGGG GTACAGTCTA
     2341 TGCCTCGGGC ATCCAAGCAG CAAGCGCGTT ACGCCGTGGG TCGATGTTTG ATGTTATGGA
     2401 GCAGCAACGA TGTTACGCAG CAGGGCAGTC GCCCTAAAAC AAAGTTAAAC ATCATGGGGG
     2461 AAGCGGTGAT CGCCGAAGTA TCGACTCAAC TATCAGAGGT AGTTGGCGTC ATCGAGCGCC
     2521 ATCTCGAACC GACGTTGCTG GCCGTACATT TGTACGGCTC CGCAGTGGAT GGCGGCCTGA
     2581 AGCCACACAG CGATATTGAT TTGCTGGTTA CGGTGACCGT AAGGCTTGAT GAAACAACGC
     2641 GGCGAGCTTT GATCAACGAC CTTTTGGAAA CTTCGGCTTC CCCTGGAGAG AGCGAGATTC
     2701 TCCGCGCTGT AGAAGTCACC ATTGTTGTGC ACGACGACAT CATTCCGTGG CGTTATCCAG
     2761 CTAAGCGCGA ACTGCAATTT GGAGAATGGC AGCGCAATGA CATTCTTGCA GGTATCTTCG
     2821 AGCCAGCCAC GATCGACATT GATCTGGCTA TCTTGCTGAC AAAAGCAAGA GAACATAGCG
     2881 TTGCCTTGGT AGGTCCAGCG GCGGAGGAAC TCTTTGATCC GGTTCCTGAA CAGGATCTAT
     2941 TTGAGGCGCT AAATGAAACC TTAACGCTAT GGAACTCGCC GCCCGACTGG GCTGGCGATG
     3001 AGCGAAATGT AGTGCTTACG TTGTCCCGCA TTTGGTACAG CGCAGTAACC GGCAAAATCG
     3061 CGCCGAAGGA TGTCGCTGCC GACTGGGCAA TGGAGCGCCT GCCGGCCCAG TATCAGCCCG
     3121 TCATACTTGA AGCTAGACAG GCTTATCTTG GACAAGAAGA AGATCGCTTG GCCTCGCGCG
     3181 CAGATCAGTT GGAAGAATTT GTCCATTACG TGAAAGGCGA GATCACCAAG GTAGTCGGCA
     3241 AATAATGTCT AGCTAGAAAT TCGTTCAAGC CGACGCCGCT TCGCGGCGCG GCTTAACTCA
     3301 AGCGTTAGAT GCACTAAGCA CATAATTGCT CACAGCCAAA CTATCAGGTC AAGTCTGCTT
     3361 TTATTATTTT TAAGCGTGCA TAATAAGCCC TACACAAATT GGGAGATATA TCATGCTGTC
     3421 AGACCAAGTT TACTCATATA TACTTTAGAT TGATTTAAAA CTTCATTTTT AATTTAAAAG
     3481 GATCTAGGTG AAGATCCTTT TTGATAATCT CATGACCAAA ATCCCTTAAC GTGAGTTTTC
     3541 GTTCCACTGA GCGTCAGACC CCGTAGAAAA GATCAAAGGA TCTTCTTGAG ATCCTTTTTT
     3601 TCTGCGCGTA ATCTGCTGCT TGCAAACAAA AAAACCACCG CTACCAGCGG TGGTTTGTTT
     3661 GCCGGATCAA GAGCTACCAA CTCTTTTTCC GAAGGTAACT GGCTTCAGCA GAGCGCAGAT
     3721 ACCAAATACT GTTCTTCTAG TGTAGCCGTA GTTAGGCCAC CACTTCAAGA ACTCTGTAGC
     3781 ACCGCCTACA TACCTCGCTC TGCTAATCCT GTTACCAGTG GCTGCTGCCA GTGGCGATAA
     3841 GTCGTGTCTT ACCGGGTTGG ACTCAAGACG ATAGTTACCG GATAAGGCGC AGCGGTCGGG
     3901 CTGAACGGGG GGTTCGTGCA
//
